# Supplementary material for: Crystal structure and Hirshfeld surface analysis of N-(2,6-di­methyl­phen­yl)-2-[3-hy­droxy-2-oxo-3-(2-oxoprop­yl)indolin-1-yl]acetamide
Source: Acta Crystallogr E Crystallogr Commun. 2022 Aug 18;78(Pt 9):922–5. doi: 10.1107/S2056989022007848 (PMC9443800; doi:10.1107/S2056989022007848)
Supplement: Supplementary file 1 [file e-78-00922-sup1.cif]

##############################################################################
#                                                                            #
# This CIF contains the data in a paper accepted for publication in          #
# Acta Crystallographica Section E. It conforms to the requirements of       #
# Notes for Authors for Acta Crystallographica Section E, and has been       #
# peer reviewed under the auspices of the IUCr Commission on Journals.       #
#                                                                            #
# Full details of the Crystallographic Information File format               #
# are given in the paper "The Crystallographic Information File (CIF):       #
# a New Standard Archive File for Crystallography" by S. R. Hall, F. H.      #
# Allen and I. D. Brown [Acta Cryst. (1991), A47, 655-685].                  #
#                                                                            #
# The current version of the core CIF dictionary is obtainable from          #
# ftp://ftp.iucr.org/pub/cif_core.dic.                                       #
#                                                                            #
# Software is freely available for graphical display of the structure(s)     #
# in this CIF. For information consult the CIF software page                 #
# http://www.iucr.org/resources/cif/software.                                #
#                                                                            #
# This file may be used for bona fide research purposes within the           #
# scientific community so long as proper attribution is given to the journal # 
# article from which it was obtained.                                        #
#                                                                            #
##############################################################################
data_global
_audit_creation_method     'APEX4 v2021.10-0'
_journal_date_recd_electronic     2022-06-23
_journal_date_accepted     2022-08-04
_journal_name_full     'Acta Crystallographica, Section E'
_journal_year     2022
_journal_volume     78
_journal_issue      9
_journal_page_first     0
_journal_page_last     0
_journal_paper_category     GO
_journal_paper_doi     10.1107/S2056989022007848
_journal_coeditor_code     ZN2021
_publ_contact_author_name     'Abdulsalam Alsubari'
_publ_contact_author_address
;
Laboratory of medicinal chemistry
Faculty of clinical pharmacy
21 september University
Yemen
;
_publ_contact_author_email     'alsubaripharmaco@21umas.edu.ye'
_publ_contact_author_fax     ?
_publ_contact_author_phone     ?
_publ_section_title
;\
Crystal structure and Hirshfeld surface analysis of
<i>N</i>-(2,6-dimethylphenyl)-2-[3-hydroxy-2-oxo-3-(2-oxopropyl)indolin-1-yl]\
acetamide
;
loop_
    _publ_author_name
    _publ_author_footnote
    _publ_author_address
    'Nchioua, Intissar' .
;
Laboratory of Medicinal Chemistry, Drug Sciences Research Center,
Faculty of Medicine and Pharmacy, Mohammed V University in Rabat,
Morocco
;
    'Alsubari, Abdulsalam' .
;
Laboratory of Medicinal Chemistry
Faculty of Clinical Pharmacy
21 September University
Yemen
;
    'Mague, Joel T.' .
;
Department of Chemistry, 8 Tulane University
New Orleans, LA 70118
USA
;
    'Ramli, Youssef'
;
Additional correspondence author, email: y.ramli@um5r.ac.ma.
;
;
Laboratory of Medicinal Chemistry, Drug Sciences Research Center,
Faculty of Medicine and Pharmacy, Mohammed V University in Rabat,
Morocco
;
_publ_section_synopsis
;
The cup-shaped conformation of the title molecule is largely determined by an
intramolecular N---H...O hydrogen bond. In the crystal, double layers of
molecules are formed by O---H...O and C---H...O hydrogen bonds.
;
data_I
_audit_creation_method     'SHELXL-2019/1'
_chemical_name_systematic
;
<i>N</i>-(2,6-dimethylphenyl)-2-[3-hydroxy-2-oxo-3-(2-oxopropyl)indolin-\
1-yl]acetamide
;
_chemical_name_common     ?
_chemical_formula_moiety     'C21 H22 N2 O4'
_chemical_formula_sum     'C21 H22 N2 O4'
_chemical_formula_iupac     'C21 H22 N2 O4'
_chemical_formula_weight     366.40
_chemical_melting_point     ?
_space_group_crystal_system     monoclinic
_space_group_name_H-M_alt     'P 21/c'
_space_group_name_Hall     '-P 2ybc'
loop_
    _space_group_symop_operation_xyz
    'x, y, z'
    '-x, y+1/2, -z+1/2'
    '-x, -y, -z'
    'x, -y-1/2, z-1/2'
_cell_length_a     13.8608(5)
_cell_length_b     8.8352(3)
_cell_length_c     15.5411(6)
_cell_angle_alpha     90
_cell_angle_beta     98.4680(10)
_cell_angle_gamma     90
_cell_volume     1882.46(12)
_cell_formula_units_Z     4
_cell_measurement_reflns_used     9714
_cell_measurement_theta_min     2.9718
_cell_measurement_theta_max     32.6429
_cell_measurement_temperature     150(2)
_exptl_crystal_description     block
_exptl_crystal_colour     colourless
_exptl_crystal_size_max     0.460
_exptl_crystal_size_mid     0.369
_exptl_crystal_size_min     0.260
_exptl_crystal_density_diffrn     1.293
_exptl_crystal_density_meas     ?
_exptl_crystal_density_method     'not measured'
_exptl_crystal_F_000     776
_exptl_absorpt_coefficient_mu     0.090
_exptl_absorpt_correction_type     numerical
_exptl_absorpt_process_details
;
(<i>SADABS</i>; Krause <i>et al.</i>, 2015)
;
_exptl_absorpt_correction_T_min     0.95
_exptl_absorpt_correction_T_max     0.98
_exptl_special_details
;
The diffraction data were obtained from 9 sets of frames,
each of width 0.5\% in \w or \f, collected with scan parameters
determined by the "strategy" routine in <i>APEX3</i>. The scan
time was 5 sec/frame.
;
_diffrn_ambient_temperature     150(2)
_diffrn_source     'fine-focus sealed tube'
_diffrn_source_power     1.50
_diffrn_source_voltage     50
_diffrn_source_current     30.0
_diffrn_radiation_type     MoK\a
_diffrn_radiation_wavelength     0.71073
_diffrn_radiation_monochromator     graphite
_diffrn_measurement_device_type     'Bruker D8 QUEST PHOTON 3 diffractometer'
_diffrn_measurement_device     'Bruker D8 QUEST PHOTON 3 diffractometer'
_diffrn_measurement_method     '\f and \w scans'
_diffrn_detector_area_resol_mean     7.3910
_diffrn_reflns_number     101980
_diffrn_reflns_av_R_equivalents     0.0347
_diffrn_reflns_av_unetI/netI     0.0168
_diffrn_reflns_theta_min     2.972
_diffrn_reflns_theta_max     32.641
_diffrn_reflns_theta_full     32.000
_diffrn_measured_fraction_theta_max     0.988
_diffrn_measured_fraction_theta_full     0.990
_diffrn_reflns_limit_h_min     -21
_diffrn_reflns_limit_h_max     21
_diffrn_reflns_limit_k_min     -13
_diffrn_reflns_limit_k_max     13
_diffrn_reflns_limit_l_min     -23
_diffrn_reflns_limit_l_max     23
_refine_special_details
;
Refinement of F^2^ against ALL reflections.  The weighted R-factor wR and
goodness of fit S are based on F^2^, conventional R-factors R are based
on F, with F set to zero for negative F^2^. The threshold expression of
F^2^ > 2sigma(F^2^) is used only for calculating R-factors(gt) etc. and is
not relevant to the choice of reflections for refinement.  R-factors based
on F^2^ are statistically about twice as large as those based on F, and R-
factors based on ALL data will be even larger. H-atoms attached to carbon
were placed in calculated positions (C---H = 0.95 - 0.99 \%A) and were
included as riding contributions with isotropic displacement parameters
1.2 - 1.5 times those of the attached atoms. Those attached to nitrogen
and to oxygen were placed in locations derived from a difference map and
refined with DFIX 0.91 0.01 and DFIX 0.84 0.01 instructions, respectively.
;
_reflns_number_total     6815
_reflns_number_gt     5846
_reflns_threshold_expression     'I > 2\s(I)'
_refine_ls_structure_factor_coef     Fsqd
_refine_ls_matrix_type     full
_refine_ls_R_factor_all     0.0531
_refine_ls_R_factor_gt     0.0450
_refine_ls_wR_factor_gt     0.1205
_refine_ls_wR_factor_ref     0.1285
_refine_ls_goodness_of_fit_ref     1.066
_refine_ls_restrained_S_all     1.066
_refine_ls_number_reflns     6815
_refine_ls_number_parameters     254
_refine_ls_number_restraints     0
_refine_ls_hydrogen_treatment     mixed
_refine_ls_weighting_scheme     calc
_refine_ls_weighting_details
              'w=1/[\s^2^(Fo^2^)+(0.0697P)^2^+0.4122P] where P=(Fo^2^+2Fc^2^)/3'
_atom_sites_solution_hydrogens     mixed
_atom_sites_solution_primary     dual
_atom_sites_solution_secondary     difmap
_refine_ls_shift/su_max     0.001
_refine_ls_shift/su_mean     0.000
_refine_diff_density_max     0.418
_refine_diff_density_min     -0.313
_refine_ls_extinction_method     none
_refine_ls_extinction_coef     .
loop_
    _atom_type_symbol
    _atom_type_description
    _atom_type_scat_dispersion_real
    _atom_type_scat_dispersion_imag
    _atom_type_scat_source
    'C' 'C' 0.0033 0.0016
                         'International Tables Vol C Tables 4.2.6.8 and 6.1.1.4'
    'H' 'H' 0.0000 0.0000
                         'International Tables Vol C Tables 4.2.6.8 and 6.1.1.4'
    'N' 'N' 0.0061 0.0033
                         'International Tables Vol C Tables 4.2.6.8 and 6.1.1.4'
    'O' 'O' 0.0106 0.0060
                         'International Tables Vol C Tables 4.2.6.8 and 6.1.1.4'
_computing_data_collection
;
<i>APEX4</i> (Bruker, 2021)
;
_computing_cell_refinement
;
<i>SAINT</i> (Bruker, 2021)
;
_computing_data_reduction
;
<i>SAINT</i> (Bruker, 2021)
;
_computing_structure_solution
;
<i>SHELXT</i> (Sheldrick, 2015<i>a</i>)
;
_computing_structure_refinement
;
<i>SHELXL2018/1</i> (Sheldrick, 2015<i>b</i>)
;
_computing_molecular_graphics
;
<i>DIAMOND</i> (Brandenburg & Putz, 2012)
;
_computing_publication_material
;
<i>SHELXTL</i> (Sheldrick, 2008)
;
loop_
    _atom_site_type_symbol
    _atom_site_label
    _atom_site_fract_x
    _atom_site_fract_y
    _atom_site_fract_z
    _atom_site_U_iso_or_equiv
    _atom_site_adp_type
    _atom_site_calc_flag
    _atom_site_occupancy
    _atom_site_disorder_assembly
    _atom_site_disorder_group
    O O1 -0.01619(5) 0.15240(7) 0.58519(4) 0.02331(13) Uani d 1 . .
    H H1 -0.0211(11) 0.0551(17) 0.5810(10) 0.035 Uiso d 1 . .
    O O2 0.06628(5) 0.15275(7) 0.41710(4) 0.02433(13) Uani d 1 . .
    O O3 0.27892(5) 0.18850(8) 0.55047(5) 0.03248(16) Uani d 1 . .
    O O4 0.20771(5) 0.56774(9) 0.30204(4) 0.02884(15) Uani d 1 . .
    N N1 0.10667(5) 0.38567(7) 0.47826(4) 0.01780(13) Uani d 1 . .
    N N2 0.28454(5) 0.43751(9) 0.41823(5) 0.02231(14) Uani d 1 . .
    H H2A 0.2780(10) 0.3724(17) 0.4593(10) 0.035(3) Uiso d 1 . .
    C C1 0.12285(6) 0.44754(8) 0.56329(5) 0.01798(14) Uani d 1 . .
    C C2 0.14520(7) 0.59580(9) 0.58717(6) 0.02279(16) Uani d 1 . .
    H H2 0.154105 0.670797 0.545243 0.027 Uiso calc 1 . .
    C C3 0.15409(7) 0.63026(10) 0.67608(6) 0.02693(17) Uani d 1 . .
    H H3 0.169109 0.730952 0.694915 0.032 Uiso calc 1 . .
    C C4 0.14134(7) 0.51983(11) 0.73723(6) 0.02757(18) Uani d 1 . .
    H H4 0.147813 0.545934 0.797102 0.033 Uiso calc 1 . .
    C C5 0.11902(7) 0.37041(10) 0.71126(5) 0.02376(16) Uani d 1 . .
    H H5 0.110095 0.294882 0.752878 0.029 Uiso calc 1 . .
    C C6 0.11028(6) 0.33536(9) 0.62380(5) 0.01846(14) Uani d 1 . .
    C C7 0.08199(6) 0.18914(8) 0.57660(5) 0.01790(14) Uani d 1 . .
    C C8 0.08473(6) 0.23521(9) 0.48075(5) 0.01807(14) Uani d 1 . .
    C C9 0.15003(6) 0.05606(9) 0.60396(5) 0.02081(15) Uani d 1 . .
    H H9A 0.147274 0.032787 0.665866 0.025 Uiso calc 1 . .
    H H9B 0.125732 -0.033851 0.569376 0.025 Uiso calc 1 . .
    C C10 0.25502(6) 0.08274(10) 0.59283(6) 0.02231(15) Uani d 1 . .
    C C11 0.32861(7) -0.02778(12) 0.63580(7) 0.0316(2) Uani d 1 . .
    H H11A 0.307193 -0.131044 0.619844 0.047 Uiso calc 1 . .
    H H11B 0.335063 -0.015875 0.699085 0.047 Uiso calc 1 . .
    H H11C 0.391777 -0.008787 0.616620 0.047 Uiso calc 1 . .
    C C12 0.10666(6) 0.47028(9) 0.39869(5) 0.01999(14) Uani d 1 . .
    H H12A 0.077300 0.570684 0.406183 0.024 Uiso calc 1 . .
    H H12B 0.063673 0.417265 0.351674 0.024 Uiso calc 1 . .
    C C13 0.20497(6) 0.49478(9) 0.36878(5) 0.01973(14) Uani d 1 . .
    C C14 0.37969(6) 0.45788(11) 0.39438(6) 0.02663(18) Uani d 1 . .
    C C15 0.42552(8) 0.33352(14) 0.36257(7) 0.0365(2) Uani d 1 . .
    C C16 0.51776(9) 0.3568(2) 0.33836(10) 0.0557(4) Uani d 1 . .
    H H16 0.550264 0.275060 0.315182 0.067 Uiso calc 1 . .
    C C17 0.56220(9) 0.4971(2) 0.34769(11) 0.0664(5) Uani d 1 . .
    H H17 0.625396 0.510315 0.332070 0.080 Uiso calc 1 . .
    C C18 0.51564(10) 0.6172(2) 0.37936(10) 0.0579(4) Uani d 1 . .
    H H18 0.547197 0.712839 0.385442 0.069 Uiso calc 1 . .
    C C19 0.42263(8) 0.60162(14) 0.40288(7) 0.0381(2) Uani d 1 . .
    C C20 0.37803(12) 0.18097(16) 0.35535(11) 0.0515(3) Uani d 1 . .
    H H20A 0.315758 0.187197 0.316412 0.077 Uiso calc 1 . .
    H H20B 0.366401 0.147447 0.413048 0.077 Uiso calc 1 . .
    H H20C 0.420847 0.108401 0.331858 0.077 Uiso calc 1 . .
    C C21 0.37171(12) 0.73438(15) 0.43604(10) 0.0528(3) Uani d 1 . .
    H H21A 0.322214 0.772932 0.389673 0.079 Uiso calc 1 . .
    H H21B 0.419331 0.814269 0.454501 0.079 Uiso calc 1 . .
    H H21C 0.340299 0.702735 0.485625 0.079 Uiso calc 1 . .
loop_
    _atom_site_aniso_label
    _atom_site_aniso_U_11
    _atom_site_aniso_U_22
    _atom_site_aniso_U_33
    _atom_site_aniso_U_12
    _atom_site_aniso_U_13
    _atom_site_aniso_U_23
    O1 0.0214(3) 0.0181(3) 0.0320(3) -0.0025(2) 0.0089(2) 0.0019(2)
    O2 0.0324(3) 0.0196(3) 0.0212(3) -0.0036(2) 0.0045(2) -0.0041(2)
    O3 0.0261(3) 0.0303(3) 0.0419(4) -0.0001(3) 0.0079(3) 0.0139(3)
    O4 0.0303(3) 0.0361(4) 0.0206(3) 0.0004(3) 0.0053(2) 0.0107(2)
    N1 0.0230(3) 0.0147(3) 0.0162(3) -0.0012(2) 0.0045(2) 0.0007(2)
    N2 0.0221(3) 0.0242(3) 0.0213(3) 0.0006(2) 0.0051(2) 0.0069(2)
    C1 0.0214(3) 0.0153(3) 0.0178(3) -0.0010(2) 0.0045(2) -0.0007(2)
    C2 0.0296(4) 0.0157(3) 0.0237(3) -0.0032(3) 0.0062(3) -0.0013(3)
    C3 0.0348(4) 0.0198(4) 0.0266(4) -0.0037(3) 0.0057(3) -0.0062(3)
    C4 0.0356(5) 0.0269(4) 0.0203(3) -0.0020(3) 0.0044(3) -0.0053(3)
    C5 0.0311(4) 0.0226(4) 0.0179(3) -0.0012(3) 0.0049(3) 0.0008(3)
    C6 0.0226(3) 0.0153(3) 0.0179(3) -0.0010(2) 0.0044(2) -0.0002(2)
    C7 0.0206(3) 0.0145(3) 0.0193(3) -0.0019(2) 0.0050(2) 0.0012(2)
    C8 0.0196(3) 0.0155(3) 0.0193(3) -0.0005(2) 0.0037(2) -0.0005(2)
    C9 0.0235(3) 0.0157(3) 0.0236(3) 0.0004(3) 0.0045(3) 0.0029(3)
    C10 0.0236(3) 0.0200(3) 0.0236(3) 0.0015(3) 0.0044(3) 0.0010(3)
    C11 0.0271(4) 0.0310(4) 0.0374(5) 0.0081(3) 0.0072(3) 0.0093(4)
    C12 0.0228(3) 0.0196(3) 0.0180(3) 0.0010(3) 0.0043(3) 0.0041(2)
    C13 0.0237(3) 0.0186(3) 0.0173(3) -0.0003(3) 0.0044(3) 0.0011(2)
    C14 0.0215(3) 0.0354(5) 0.0230(4) -0.0008(3) 0.0034(3) 0.0095(3)
    C15 0.0299(4) 0.0478(6) 0.0334(5) 0.0128(4) 0.0102(4) 0.0136(4)
    C16 0.0342(5) 0.0853(11) 0.0517(7) 0.0270(6) 0.0199(5) 0.0313(7)
    C17 0.0237(5) 0.1103(14) 0.0668(9) 0.0030(7) 0.0118(5) 0.0503(10)
    C18 0.0323(5) 0.0797(10) 0.0591(8) -0.0212(6) -0.0020(5) 0.0332(8)
    C19 0.0328(5) 0.0454(6) 0.0342(5) -0.0131(4) -0.0010(4) 0.0135(4)
    C20 0.0586(8) 0.0398(6) 0.0598(8) 0.0159(6) 0.0215(7) -0.0014(6)
    C21 0.0691(9) 0.0350(6) 0.0522(7) -0.0196(6) 0.0019(6) -0.0015(5)
_geom_special_details
;
 All esds (except the esd in the dihedral angle between two l.s. planes)
 are estimated using the full covariance matrix.  The cell esds are taken
 into account individually in the estimation of esds in distances, angles
 and torsion angles; correlations between esds in cell parameters are only
 used when they are defined by crystal symmetry.  An approximate (isotropic)
 treatment of cell esds is used for estimating esds involving l.s. planes.
;
loop_
    _geom_bond_atom_site_label_1
    _geom_bond_atom_site_label_2
    _geom_bond_site_symmetry_2
    _geom_bond_distance
    _geom_bond_publ_flag
    O1 C7 . 1.4242(10) ?
    O1 H1 . 0.864(15) ?
    O2 C8 . 1.2248(9) ?
    O3 C10 . 1.2167(11) ?
    O4 C13 . 1.2266(10) ?
    N1 C8 . 1.3655(10) ?
    N1 C1 . 1.4170(10) ?
    N1 C12 . 1.4450(10) ?
    N2 C13 . 1.3467(11) ?
    N2 C14 . 1.4329(11) ?
    N2 H2A . 0.874(15) ?
    C1 C2 . 1.3840(11) ?
    C1 C6 . 1.3948(11) ?
    C2 C3 . 1.4026(12) ?
    C2 H2 . 0.9500 ?
    C3 C4 . 1.3913(13) ?
    C3 H3 . 0.9500 ?
    C4 C5 . 1.4017(13) ?
    C4 H4 . 0.9500 ?
    C5 C6 . 1.3818(11) ?
    C5 H5 . 0.9500 ?
    C6 C7 . 1.5087(11) ?
    C7 C9 . 1.5279(11) ?
    C7 C8 . 1.5501(11) ?
    C9 C10 . 1.5091(12) ?
    C9 H9A . 0.9900 ?
    C9 H9B . 0.9900 ?
    C10 C11 . 1.4965(13) ?
    C11 H11A . 0.9800 ?
    C11 H11B . 0.9800 ?
    C11 H11C . 0.9800 ?
    C12 C13 . 1.5187(11) ?
    C12 H12A . 0.9900 ?
    C12 H12B . 0.9900 ?
    C14 C15 . 1.3956(15) ?
    C14 C19 . 1.4005(15) ?
    C15 C16 . 1.4002(16) ?
    C15 C20 . 1.497(2) ?
    C16 C17 . 1.382(3) ?
    C16 H16 . 0.9500 ?
    C17 C18 . 1.370(3) ?
    C17 H17 . 0.9500 ?
    C18 C19 . 1.3976(17) ?
    C18 H18 . 0.9500 ?
    C19 C21 . 1.499(2) ?
    C20 H20A . 0.9800 ?
    C20 H20B . 0.9800 ?
    C20 H20C . 0.9800 ?
    C21 H21A . 0.9800 ?
    C21 H21B . 0.9800 ?
    C21 H21C . 0.9800 ?
loop_
    _geom_angle_atom_site_label_1
    _geom_angle_atom_site_label_2
    _geom_angle_atom_site_label_3
    _geom_angle_site_symmetry_1
    _geom_angle_site_symmetry_3
    _geom_angle
    _geom_angle_publ_flag
    C7 O1 H1 . . 106.6(10) ?
    C8 N1 C1 . . 110.76(6) ?
    C8 N1 C12 . . 123.77(7) ?
    C1 N1 C12 . . 125.35(6) ?
    C13 N2 C14 . . 120.85(7) ?
    C13 N2 H2A . . 120.0(9) ?
    C14 N2 H2A . . 118.0(9) ?
    C2 C1 C6 . . 122.48(7) ?
    C2 C1 N1 . . 127.85(7) ?
    C6 C1 N1 . . 109.65(6) ?
    C1 C2 C3 . . 116.96(8) ?
    C1 C2 H2 . . 121.5 ?
    C3 C2 H2 . . 121.5 ?
    C4 C3 C2 . . 121.27(8) ?
    C4 C3 H3 . . 119.4 ?
    C2 C3 H3 . . 119.4 ?
    C3 C4 C5 . . 120.58(8) ?
    C3 C4 H4 . . 119.7 ?
    C5 C4 H4 . . 119.7 ?
    C6 C5 C4 . . 118.55(8) ?
    C6 C5 H5 . . 120.7 ?
    C4 C5 H5 . . 120.7 ?
    C5 C6 C1 . . 120.16(7) ?
    C5 C6 C7 . . 130.47(7) ?
    C1 C6 C7 . . 109.27(7) ?
    O1 C7 C6 . . 109.46(6) ?
    O1 C7 C9 . . 110.96(6) ?
    C6 C7 C9 . . 114.71(7) ?
    O1 C7 C8 . . 107.99(6) ?
    C6 C7 C8 . . 101.59(6) ?
    C9 C7 C8 . . 111.59(6) ?
    O2 C8 N1 . . 125.24(7) ?
    O2 C8 C7 . . 126.03(7) ?
    N1 C8 C7 . . 108.66(6) ?
    C10 C9 C7 . . 114.46(6) ?
    C10 C9 H9A . . 108.6 ?
    C7 C9 H9A . . 108.6 ?
    C10 C9 H9B . . 108.6 ?
    C7 C9 H9B . . 108.6 ?
    H9A C9 H9B . . 107.6 ?
    O3 C10 C11 . . 121.37(8) ?
    O3 C10 C9 . . 121.73(8) ?
    C11 C10 C9 . . 116.90(7) ?
    C10 C11 H11A . . 109.5 ?
    C10 C11 H11B . . 109.5 ?
    H11A C11 H11B . . 109.5 ?
    C10 C11 H11C . . 109.5 ?
    H11A C11 H11C . . 109.5 ?
    H11B C11 H11C . . 109.5 ?
    N1 C12 C13 . . 116.66(7) ?
    N1 C12 H12A . . 108.1 ?
    C13 C12 H12A . . 108.1 ?
    N1 C12 H12B . . 108.1 ?
    C13 C12 H12B . . 108.1 ?
    H12A C12 H12B . . 107.3 ?
    O4 C13 N2 . . 123.73(8) ?
    O4 C13 C12 . . 118.34(7) ?
    N2 C13 C12 . . 117.91(7) ?
    C15 C14 C19 . . 122.55(10) ?
    C15 C14 N2 . . 118.49(9) ?
    C19 C14 N2 . . 118.96(9) ?
    C14 C15 C16 . . 117.43(13) ?
    C14 C15 C20 . . 121.16(10) ?
    C16 C15 C20 . . 121.41(12) ?
    C17 C16 C15 . . 120.95(14) ?
    C17 C16 H16 . . 119.5 ?
    C15 C16 H16 . . 119.5 ?
    C18 C17 C16 . . 120.38(11) ?
    C18 C17 H17 . . 119.8 ?
    C16 C17 H17 . . 119.8 ?
    C17 C18 C19 . . 121.27(14) ?
    C17 C18 H18 . . 119.4 ?
    C19 C18 H18 . . 119.4 ?
    C18 C19 C14 . . 117.39(13) ?
    C18 C19 C21 . . 120.81(13) ?
    C14 C19 C21 . . 121.80(10) ?
    C15 C20 H20A . . 109.5 ?
    C15 C20 H20B . . 109.5 ?
    H20A C20 H20B . . 109.5 ?
    C15 C20 H20C . . 109.5 ?
    H20A C20 H20C . . 109.5 ?
    H20B C20 H20C . . 109.5 ?
    C19 C21 H21A . . 109.5 ?
    C19 C21 H21B . . 109.5 ?
    H21A C21 H21B . . 109.5 ?
    C19 C21 H21C . . 109.5 ?
    H21A C21 H21C . . 109.5 ?
    H21B C21 H21C . . 109.5 ?
loop_
    _geom_torsion_atom_site_label_1
    _geom_torsion_atom_site_label_2
    _geom_torsion_atom_site_label_3
    _geom_torsion_atom_site_label_4
    _geom_torsion_site_symmetry_1
    _geom_torsion_site_symmetry_2
    _geom_torsion_site_symmetry_3
    _geom_torsion_site_symmetry_4
    _geom_torsion
    _geom_torsion_publ_flag
    C8 N1 C1 C2 . . . . -178.96(8) ?
    C12 N1 C1 C2 . . . . -2.79(13) ?
    C8 N1 C1 C6 . . . . -0.65(9) ?
    C12 N1 C1 C6 . . . . 175.53(7) ?
    C6 C1 C2 C3 . . . . -0.55(13) ?
    N1 C1 C2 C3 . . . . 177.57(8) ?
    C1 C2 C3 C4 . . . . 0.25(14) ?
    C2 C3 C4 C5 . . . . -0.08(15) ?
    C3 C4 C5 C6 . . . . 0.18(14) ?
    C4 C5 C6 C1 . . . . -0.47(13) ?
    C4 C5 C6 C7 . . . . -176.29(8) ?
    C2 C1 C6 C5 . . . . 0.68(13) ?
    N1 C1 C6 C5 . . . . -177.74(7) ?
    C2 C1 C6 C7 . . . . 177.32(7) ?
    N1 C1 C6 C7 . . . . -1.11(9) ?
    C5 C6 C7 O1 . . . . 64.33(11) ?
    C1 C6 C7 O1 . . . . -111.85(7) ?
    C5 C6 C7 C9 . . . . -61.13(12) ?
    C1 C6 C7 C9 . . . . 122.69(7) ?
    C5 C6 C7 C8 . . . . 178.34(9) ?
    C1 C6 C7 C8 . . . . 2.16(8) ?
    C1 N1 C8 O2 . . . . 179.22(8) ?
    C12 N1 C8 O2 . . . . 2.97(12) ?
    C1 N1 C8 C7 . . . . 2.07(9) ?
    C12 N1 C8 C7 . . . . -174.18(7) ?
    O1 C7 C8 O2 . . . . -64.57(10) ?
    C6 C7 C8 O2 . . . . -179.67(8) ?
    C9 C7 C8 O2 . . . . 57.64(10) ?
    O1 C7 C8 N1 . . . . 112.55(7) ?
    C6 C7 C8 N1 . . . . -2.55(8) ?
    C9 C7 C8 N1 . . . . -125.24(7) ?
    O1 C7 C9 C10 . . . . 177.23(7) ?
    C6 C7 C9 C10 . . . . -58.09(9) ?
    C8 C7 C9 C10 . . . . 56.75(9) ?
    C7 C9 C10 O3 . . . . -13.37(12) ?
    C7 C9 C10 C11 . . . . 167.08(8) ?
    C8 N1 C12 C13 . . . . -98.64(9) ?
    C1 N1 C12 C13 . . . . 85.66(9) ?
    C14 N2 C13 O4 . . . . -0.69(13) ?
    C14 N2 C13 C12 . . . . -179.30(8) ?
    N1 C12 C13 O4 . . . . -179.12(8) ?
    N1 C12 C13 N2 . . . . -0.44(11) ?
    C13 N2 C14 C15 . . . . -107.45(10) ?
    C13 N2 C14 C19 . . . . 71.84(12) ?
    C19 C14 C15 C16 . . . . -0.29(15) ?
    N2 C14 C15 C16 . . . . 178.98(9) ?
    C19 C14 C15 C20 . . . . 179.24(11) ?
    N2 C14 C15 C20 . . . . -1.49(15) ?
    C14 C15 C16 C17 . . . . 1.46(18) ?
    C20 C15 C16 C17 . . . . -178.06(13) ?
    C15 C16 C17 C18 . . . . -1.3(2) ?
    C16 C17 C18 C19 . . . . -0.1(2) ?
    C17 C18 C19 C14 . . . . 1.18(18) ?
    C17 C18 C19 C21 . . . . -178.97(13) ?
    C15 C14 C19 C18 . . . . -1.01(15) ?
    N2 C14 C19 C18 . . . . 179.73(10) ?
    C15 C14 C19 C21 . . . . 179.15(11) ?
    N2 C14 C19 C21 . . . . -0.12(15) ?
loop_
    _geom_hbond_atom_site_label_D
    _geom_hbond_atom_site_label_H
    _geom_hbond_atom_site_label_A
    _geom_hbond_site_symmetry_A
    _geom_hbond_distance_DH
    _geom_hbond_distance_HA
    _geom_hbond_distance_DA
    _geom_hbond_angle_DHA
    _geom_hbond_publ_flag
    O1 H1 O2 3_556 0.864(15) 1.942(15) 2.7829(9) 164.1(14) yes
    N2 H2A O3 . 0.874(15) 2.154(15) 3.0193(10) 170.3(13) yes
    C3 H3 O4 4_576 0.95 2.44 3.3280(12) 155 y
    C9 H9A O4 4_566 0.99 2.33 3.2537(11) 154 yes
    C11 H11B O4 4_566 0.98 2.59 3.2988(12) 129 yes
    C12 H12A O1 3_566 0.99 2.60 3.5835(11) 173 yes
_shelx_space_group_comment
;
The symmetry employed for this shelxl refinement is uniquely defined
by the following loop, which should always be used as a source of
symmetry information in preference to the above space-group names.
They are only intended as comments.
;
_shelx_estimated_absorpt_T_min     0.960
_shelx_estimated_absorpt_T_max     0.977
_shelx_hkl_file
;
  -2   0   0  728.73   20.90
  -2   0   0  697.03   20.70
   2   0   0  761.72   20.80
  -2   0   0  721.73   20.00
  -2   0   0  657.33   20.00
   2   0   0  735.23   20.00
   2   0   0  745.13   20.10
  -2   0   0  756.12   20.80
   2   0   0  745.13   20.80
  -2   0   0  665.33   19.90
   2   0   0  758.22   20.00
  -2   0   0  669.83   19.40
  -2   0   0  679.03   19.40
  -2   0   0  751.22   20.10
  -2   0   0  664.63   20.00
   2   0   0  740.03   20.20
   2   0   0  757.62   20.30
   2   0   0  729.23   20.90
  -2   0   0  727.53   20.30
   2   0   0  742.13   20.90
   6   0   0 3516.55   92.49
   6   0   0 3411.36   91.99
   6   0   0 3349.26   95.19
   6   0   0 3550.84   94.99
  -6   0   0 3401.76   90.59
  -6   0   0 3400.46   90.49
  -6   0   0 3455.25   93.49
  -6   0   0 3428.16   94.89
  -6   0   0 3326.07   94.99
   6   0   0 3085.69   94.99
  -6   0   0 3511.65   92.79
   6   0   0 3432.66   93.39
  -6   0   0 3279.17   94.79
   6   0   0 3451.55   93.39
  -6   0   0 3412.36   95.09
  -6   0   0 3418.36   92.39
   6   0   0 3409.26   94.89
  -6   0   0 3347.36   93.09
  -6   0   0 3475.75   92.69
   6   0   0 3419.86   92.39
   6   0   0 3384.06   93.29
   7   0   0 3178.48   88.69
  -7   0   0 3153.68   88.29
   7   0   0 3153.58   86.29
  -7   0   0 3124.89   87.99
   7   0   0 3021.60   87.69
   7   0   0 3154.08   84.99
   7   0   0 3031.30   84.39
   7   0   0 3068.99   84.79
  -7   0   0 3023.20   85.69
  -7   0   0 3166.48   85.49
   7   0   0 3151.28   88.99
  -7   0   0 3120.79   82.89
  -7   0   0 2984.30   87.89
  -7   0   0 3119.59   82.79
  -7   0   0 3137.09   86.09
   7   0   0 3048.50   86.19
  -7   0   0 3065.29   84.99
  -7   0   0 3063.59   85.19
  -7   0   0 3146.29   86.49
   7   0   0 3107.29   86.19
   7   0   0 3158.48   87.89
  -8   0   0 2894.11   79.59
   8   0   0 2929.41   79.19
   8   0   0 2880.21   83.59
   8   0   0 2759.62   78.29
   8   0   0 2793.02   80.59
   8   0   0 2819.52   78.89
   8   0   0 2851.91   82.49
  -8   0   0 2861.91   79.49
  -8   0   0 3041.10   83.39
   8   0   0 2893.91   80.69
   8   0   0 3031.40   82.89
  -8   0   0 2863.71   76.39
  -8   0   0 2711.63   76.49
   8   0   0 2832.72   80.59
  -8   0   0 3004.60   80.99
  -8   0   0 2773.12   80.29
  -8   0   0 2906.61   79.19
  -8   0   0 2881.61   82.49
  -8   0   0 2870.21   80.19
  -8   0   0 2705.83   82.39
   8   0   0 2799.62   83.09
  -9   0   0  129.49    4.90
   9   0   0  123.09    8.40
   9   0   0  107.59    6.70
   9   0   0  126.19    7.40
   9   0   0  121.99    9.60
   9   0   0  121.99    6.50
  -9   0   0  122.39    8.20
  -9   0   0  139.19    7.70
   9   0   0  125.69    8.20
  -9   0   0  115.39    7.20
   9   0   0  126.49    8.40
   9   0   0  131.49    9.70
  -9   0   0  127.69    9.30
  -9   0   0  135.39    8.70
  -9   0   0  113.59    9.60
  -9   0   0  134.29    4.80
  -9   0   0  114.19    8.00
   9   0   0  114.09    9.60
  -9   0   0  124.39    7.10
 -10   0   0 1199.48   35.50
  10   0   0 1118.69   39.00
  10   0   0 1015.40   38.30
  10   0   0 1145.19   37.60
 -10   0   0 1174.18   39.60
  10   0   0 1199.68   35.50
 -10   0   0 1206.68   37.30
 -10   0   0 1189.98   40.60
  10   0   0 1135.29   37.00
  10   0   0 1113.29   34.00
  10   0   0 1164.18   34.60
 -10   0   0 1117.99   37.90
  10   0   0 1150.78   40.90
  10   0   0 1240.78   39.90
 -10   0   0 1147.99   36.60
 -10   0   0 1130.69   37.20
 -10   0   0 1163.38   35.80
  11   0   0  192.18   13.60
 -11   0   0  162.38    9.40
 -11   0   0  171.68   10.80
 -11   0   0  184.58   11.30
  11   0   0  180.78   12.00
  11   0   0  176.38   10.60
 -11   0   0  159.38   10.30
  11   0   0  178.38   12.80
  11   0   0  178.48    8.50
  11   0   0  155.88   10.60
  11   0   0  173.78    9.40
 -11   0   0  177.28   13.00
 -11   0   0  162.08    9.00
 -12   0   0  136.59   10.30
 -12   0   0  112.89   11.80
  12   0   0  137.29   10.60
  12   0   0  133.39   12.70
 -12   0   0  152.88   10.70
  12   0   0  136.79   12.20
  12   0   0  148.69    8.90
 -12   0   0  129.99    8.20
 -12   0   0  131.69    8.80
  12   0   0  109.29   13.80
 -13   0   0  106.69   14.00
  13   0   0   83.69    9.20
 -13   0   0  123.49   12.50
  13   0   0   96.49   11.20
 -13   0   0  103.09    9.60
  13   0   0  142.09   13.10
  13   0   0  110.59    8.20
 -13   0   0  102.09    9.50
  14   0   0 1079.99   40.40
  14   0   0 1036.30   41.70
 -14   0   0 1079.19   43.00
  14   0   0 1011.20   37.60
 -14   0   0 1032.50   37.30
 -14   0   0 1030.10   41.30
 -14   0   0 1042.40   37.40
 -15   0   0   22.20    6.70
 -15   0   0   27.60    8.90
  15   0   0   22.60    8.60
 -15   0   0   29.30    8.30
  15   0   0   37.00    8.20
  15   0   0   17.10    6.90
 -15   0   0   26.00    6.50
 -16   0   0    5.00    6.40
  16   0   0   11.70    8.50
 -16   0   0   13.30    8.20
 -16   0   0    4.20    7.20
 -16   0   0   13.80    6.30
  16   0   0   10.40    6.90
  16   0   0    8.60    8.90
  17   0   0  531.95   31.30
 -17   0   0  563.84   26.70
 -17   0   0  569.54   32.20
 -17   0   0  609.94   31.70
  17   0   0  546.45   30.60
  17   0   0  559.14   27.00
  18   0   0   18.30    8.60
  18   0   0   31.60    8.50
 -18   0   0    5.40    5.80
 -18   0   0   22.60    9.10
 -18   0   0   15.70    9.00
  18   0   0   20.40    9.70
  19   0   0  212.38   20.80
 -19   0   0  212.38   21.00
  19   0   0  187.18   18.60
  19   0   0  198.38   16.40
 -19   0   0  236.68   21.20
 -19   0   0  213.88   17.30
  20   0   0  120.89   15.60
  20   0   0   45.80   16.30
 -20   0   0   83.59   15.20
 -20   0   0   90.29   15.90
   0  -1   0    2.10    0.70
   0  -1   0    2.20    0.70
   0  -1   0    2.10    0.70
   0  -1   0    2.30    0.60
   0  -1   0    3.30    0.80
   0   1   0    1.20    0.50
   0   1   0    4.30    0.90
   0   1   0    5.10    1.00
   0   1   0    2.30    0.70
   5   1   0 4772.92  127.29
   5   1   0 4732.03  129.99
  -5   1   0 4878.71  132.79
  -6  -1   0 5265.47  142.79
   6  -1   0 5261.67  141.89
   6  -1   0 5026.70  138.49
  -6  -1   0 5163.08  142.49
  -6  -1   0 5205.58  142.19
   6   1   0 5108.79  140.39
   6   1   0 5360.96  142.89
   6   1   0 5273.27  141.89
  -6   1   0 5282.67  142.89
  -6   1   0 5196.28  142.69
   6   1   0 5242.88  138.39
  -8  -1   0 1045.40   32.20
   8  -1   0 1001.40   29.40
  -8  -1   0 1027.40   33.20
   8  -1   0 1026.50   33.90
   8  -1   0 1024.90   32.40
  -8  -1   0 1084.59   32.90
  -8  -1   0 1061.99   33.90
  -8  -1   0 1052.19   33.10
   8  -1   0 1067.69   35.50
  -8  -1   0  992.00   34.50
  -8  -1   0 1017.90   34.90
  -8  -1   0 1073.09   30.60
   8  -1   0 1025.70   34.50
  -8  -1   0 1054.09   28.90
   8  -1   0 1052.09   32.30
  -8  -1   0 1058.39   28.90
  -8  -1   0 1041.60   34.20
   8  -1   0 1073.79   32.40
   8  -1   0 1036.20   29.70
   8   1   0  968.40   34.30
   8   1   0 1026.60   31.60
  -8   1   0 1061.29   30.50
   8   1   0 1022.20   34.30
  -8   1   0 1003.30   34.60
  -8   1   0 1018.40   31.70
   8   1   0 1071.79   35.60
  -8   1   0 1021.70   34.50
  -8   1   0 1020.30   30.20
   8   1   0 1078.39   30.30
  -8   1   0 1011.80   32.40
   8   1   0  996.70   33.30
   8   1   0  990.60   34.80
   8   1   0 1046.00   33.10
  -8   1   0 1039.50   29.60
  -8   1   0 1049.79   31.90
  -8   1   0  978.10   33.90
   9  -1   0 1942.01   60.99
   9  -1   0 1852.71   62.19
   9  -1   0 1898.71   53.89
  -9  -1   0 1982.80   60.59
   9  -1   0 1961.00   57.39
  -9  -1   0 2048.99   53.19
   9  -1   0 2020.00   60.49
  -9  -1   0 2021.40   53.19
  -9  -1   0 1999.20   59.39
   9  -1   0 1950.10   54.09
   9  -1   0 1976.20   57.59
  -9  -1   0 1953.80   57.09
  -9  -1   0 2040.60   57.89
  -9  -1   0 2005.90   60.49
  -9  -1   0 2017.10   57.29
  -9  -1   0 1954.80   58.49
  -9  -1   0 2049.49   61.29
   9  -1   0 1896.11   57.19
  -9   1   0 2055.79   62.09
  -9   1   0 1962.80   57.79
  -9   1   0 1961.20   55.19
   9   1   0 2021.00   61.19
  -9   1   0 1977.40   57.29
   9   1   0 2083.29   60.39
   9   1   0 2040.20   55.09
  -9   1   0 1948.71   57.09
  -9   1   0 2012.60   57.19
   9   1   0 1847.42   58.49
   9   1   0 1936.71   58.69
   9   1   0 1980.40   58.79
  -9   1   0 1795.62   59.49
   9   1   0 1926.01   60.29
  -9   1   0 1944.01   60.19
  -9   1   0 1908.01   54.89
   9   1   0 1953.70   57.69
   9   1   0 1928.31   56.39
   9   1   0 1991.80   61.39
  -9   1   0 1935.91   53.99
  -9   1   0 1943.81   60.59
  10  -1   0 1572.14   48.20
  10  -1   0 1631.54   51.49
 -10  -1   0 1599.24   46.00
 -10  -1   0 1648.34   49.50
  10  -1   0 1560.04   48.00
 -10  -1   0 1629.14   52.49
 -10  -1   0 1613.44   48.40
  10  -1   0 1570.54   48.40
  10  -1   0 1535.35   44.10
 -10  -1   0 1616.44   50.09
  10  -1   0 1474.95   43.80
  10  -1   0 1550.14   51.89
 -10  -1   0 1665.83   49.90
 -10  -1   0 1588.74   50.79
 -10   1   0 1528.75   45.00
  10   1   0 1657.33   45.60
 -10   1   0 1565.24   47.90
  10   1   0 1561.84   49.40
 -10   1   0 1622.94   51.29
  10   1   0 1712.63   51.49
  10   1   0 1699.33   52.69
 -10   1   0 1626.74   52.89
 -10   1   0 1483.85   47.10
  10   1   0 1688.83   52.99
 -10   1   0 1525.15   48.20
 -10   1   0 1585.24   45.40
 -10   1   0 1584.74   44.00
 -10   1   0 1575.34   51.09
  10   1   0 1571.84   52.49
 -10   1   0 1589.74   48.00
  10   1   0 1525.25   49.20
 -10   1   0 1528.25   47.60
  11  -1   0    0.40    3.50
  11  -1   0    6.10    3.40
  11  -1   0   16.90    5.60
  11  -1   0    3.10    1.80
 -11  -1   0    4.30    3.00
 -11  -1   0    3.90    4.00
  11  -1   0    2.50    3.70
 -11  -1   0    4.70    3.40
 -11  -1   0    5.90    3.70
 -11  -1   0    8.60    4.90
 -11  -1   0    6.30    2.90
  11  -1   0   -2.70    4.00
 -11   1   0   18.70    4.70
 -11   1   0    1.80    3.40
 -11   1   0    5.80    3.30
 -11   1   0   10.10    5.20
  11   1   0   -4.70    4.50
  11   1   0    8.10    3.70
 -11   1   0   -2.60    5.20
  11   1   0    2.90    2.80
  11   1   0    7.20    3.90
  11   1   0    8.70    5.10
 -11   1   0   -4.90    2.90
  11   1   0    2.00    3.70
  11   1   0    6.70    5.70
  11   1   0   16.10    4.90
 -11   1   0    7.30    2.10
 -11   1   0   10.50    2.10
 -11   1   0    2.60    2.40
 -12  -1   0  339.17   16.40
 -12  -1   0  286.27   18.20
  12  -1   0  280.97   17.40
 -12  -1   0  303.07   15.70
  12  -1   0  286.07   15.10
  12  -1   0  295.07   15.40
  12  -1   0  279.47   17.70
 -12  -1   0  334.57   17.10
  12  -1   0  312.67   14.80
  12   1   0  325.27   16.70
 -12   1   0  270.07   14.60
 -12   1   0  290.77   14.50
 -12   1   0  283.27   14.20
 -12   1   0  259.47   14.50
 -12   1   0  318.37   16.70
  12   1   0  300.47   16.00
  12   1   0  302.57   18.40
 -12   1   0  283.97   18.60
  12   1   0  315.37   18.00
 -12   1   0  281.77   17.50
  12   1   0  298.27   12.30
  13  -1   0   40.10    8.70
 -13  -1   0   23.30    6.20
  13  -1   0   34.50    8.20
  13  -1   0   30.70    5.70
 -13  -1   0   24.10    7.70
 -13  -1   0   18.70    6.30
  13  -1   0   35.50    6.40
 -13   1   0   30.00    6.10
 -13   1   0   32.50    8.20
  13   1   0   17.20    6.70
  13   1   0   18.50    6.70
 -13   1   0   38.10    6.70
  13   1   0   13.70    5.20
 -13   1   0   10.60    6.50
 -13   1   0   19.20    8.00
 -14  -1   0   88.79   11.80
  14  -1   0  117.29   12.50
 -14  -1   0  107.79   10.60
  14  -1   0   84.99    9.40
  14  -1   0   95.49    8.80
  14  -1   0   95.29   12.50
 -14  -1   0   83.09   10.30
  14   1   0   94.29   12.20
 -14   1   0   81.09    8.60
  14   1   0   80.29    9.70
  14   1   0  100.99   12.00
 -14   1   0   87.29   11.40
 -14   1   0   91.49   12.60
 -14   1   0   85.29    9.20
  15  -1   0   65.99    9.20
 -15  -1   0   64.79   12.80
 -15  -1   0   55.89   10.70
 -15  -1   0   54.09    9.60
  15  -1   0   70.39   12.10
  15  -1   0   79.49   11.20
 -15  -1   0   80.89   10.00
 -15   1   0   59.49   13.40
  15   1   0   61.49   10.40
 -15   1   0   61.79   11.50
  15   1   0   64.39    9.50
 -15   1   0   75.59   12.30
 -15   1   0   76.49    9.30
  15   1   0   72.39   11.90
  16  -1   0   46.90    8.90
 -16  -1   0   53.59   12.60
 -16  -1   0   35.80   10.10
  16  -1   0   40.10    9.80
  16  -1   0   33.90    9.50
 -16  -1   0   61.69   10.70
  16   1   0   40.10   10.00
 -16   1   0   64.69   12.50
 -16   1   0   31.30    9.00
 -16   1   0   50.19    8.80
  16   1   0   54.09   14.20
  16   1   0   20.90    8.20
 -17  -1   0   20.40    9.40
  17  -1   0   36.70   10.20
 -17  -1   0   32.70   10.80
 -17  -1   0   46.30   11.10
  17  -1   0   49.40   11.60
  17  -1   0   35.90    7.90
 -17  -1   0   29.20    7.70
  17   1   0   22.60    8.20
 -17   1   0   26.60   10.10
  17   1   0   15.60    8.00
 -17   1   0   40.80   10.50
 -17   1   0   31.90    7.60
  18  -1   0   -2.20    6.00
 -18  -1   0   16.00   10.30
  18  -1   0   10.60    6.20
  18  -1   0    7.70    8.20
 -18  -1   0    2.70    5.70
 -18  -1   0    4.30    7.40
  18   1   0   -3.00    6.10
 -18   1   0    5.00    7.40
 -18   1   0    6.50    7.70
 -18   1   0   -3.50    4.50
  18   1   0   -8.80    5.60
  18   1   0    3.40    5.80
  19  -1   0   49.30    9.90
 -19  -1   0   38.90   12.60
  19  -1   0   46.10   12.00
 -19  -1   0   45.30   10.10
 -19  -1   0   38.80   11.50
  19  -1   0   30.20   11.60
 -19   1   0   43.80   11.50
  19   1   0   30.80    8.90
  19   1   0   42.00   11.00
  19   1   0   31.00   10.50
 -19   1   0   40.30    8.90
 -19   1   0   54.99   13.60
 -20  -1   0   21.40   10.30
 -20  -1   0   23.00   11.10
  20  -1   0   21.30    9.60
 -20   1   0   46.80   12.20
 -20   1   0   17.30   10.10
  20   1   0    9.70    8.80
  -1  -2   0  118.99    5.80
  -1  -2   0  122.79    5.70
  -1  -2   0  114.59    5.70
   1  -2   0  123.79    5.50
  -1  -2   0  115.39    5.10
  -1  -2   0  120.39    6.10
  -1  -2   0  119.19    4.90
   1  -2   0  132.79    6.10
  -1  -2   0  128.59    5.90
   1  -2   0  129.39    5.40
   1  -2   0  131.89    5.40
  -1  -2   0  124.99    6.20
  -1  -2   0  119.49    5.90
  -1  -2   0  118.79    5.20
   1  -2   0  135.89    6.10
  -1  -2   0  116.59    5.80
   1  -2   0  123.69    6.10
   1  -2   0  134.39    5.60
   1   2   0  112.29    4.80
  -1   2   0  128.29    5.50
   1   2   0  122.69    5.10
  -1   2   0  132.59    6.10
   1   2   0  125.99    5.90
  -1   2   0  129.29    5.90
  -1   2   0  133.79    5.60
   1   2   0  116.79    6.00
   1   2   0  110.79    5.10
  -1   2   0  138.79    5.60
   1   2   0  116.59    5.70
   1   2   0  118.99    5.90
   1   2   0  118.39    5.80
  -1   2   0  125.79    5.50
  -1   2   0  131.29    5.90
  -1   2   0  121.89    5.90
   1   2   0  122.99    5.90
  -1   2   0  123.89    5.30
  -1   2   0  132.59    5.60
  -1   2   0  132.09    6.30
  -4  -2   0 1223.98   35.80
   4  -2   0 1191.58   34.10
   4  -2   0 1210.08   33.20
  -4  -2   0 1229.18   36.00
   4  -2   0 1177.38   32.90
  -4  -2   0 1167.98   36.10
   4  -2   0 1220.58   34.30
   4  -2   0 1209.48   34.70
   4  -2   0 1187.58   34.10
   4  -2   0 1225.28   36.20
   4  -2   0 1285.27   35.90
  -4  -2   0 1195.18   35.40
  -4  -2   0 1213.38   34.20
  -4  -2   0 1206.58   35.70
  -4  -2   0 1041.10   35.20
  -4  -2   0 1141.29   35.80
   4  -2   0 1214.98   33.10
  -4  -2   0 1199.18   36.30
  -4  -2   0 1178.28   35.50
   4   2   0 1184.58   36.20
  -4   2   0 1222.78   34.00
  -4   2   0 1234.08   35.70
  -4   2   0 1234.08   33.40
  -4   2   0 1241.48   33.60
   4   2   0 1219.88   36.00
  -4   2   0 1190.38   33.90
   4   2   0 1172.88   36.00
   4   2   0 1223.68   35.80
  -4   2   0 1233.38   36.30
   4   2   0 1179.58   32.50
   4   2   0 1225.08   35.40
   4   2   0 1148.79   35.50
  -4   2   0 1088.79   33.10
  -4   2   0 1185.88   36.30
   4   2   0 1164.58   35.60
  -4   2   0 1168.98   34.20
   4   2   0 1203.48   35.60
  -4   2   0 1236.78   36.10
   4   2   0 1158.68   34.10
   4   2   0 1152.78   32.60
   4   2   0 1181.58   35.90
  -4   2   0 1242.48   36.30
  -4   2   0 1130.29   34.40
  -5  -2   0  729.83   22.10
   5  -2   0  805.32   25.70
   5  -2   0  810.52   26.40
  -5  -2   0  786.42   23.80
  -5  -2   0  711.73   25.30
   5  -2   0  770.32   22.50
  -5  -2   0  796.62   25.70
  -5  -2   0  815.72   25.80
   5  -2   0  811.62   22.50
   5  -2   0  843.82   24.60
  -5  -2   0  814.42   25.70
   5  -2   0  784.92   24.70
   5  -2   0  805.52   24.10
  -5  -2   0  837.82   26.10
  -5  -2   0  833.42   26.60
   5  -2   0  801.22   24.20
  -5  -2   0  787.02   26.40
  -5  -2   0  818.12   26.60
   5   2   0  861.61   26.90
  -5   2   0  789.92   23.20
   5   2   0  786.42   26.10
  -5   2   0  787.92   23.20
  -5   2   0  790.02   26.40
   5   2   0  794.62   26.10
  -5   2   0  758.02   26.00
  -5   2   0  799.02   24.80
  -5   2   0  778.82   26.40
  -5   2   0  779.62   23.80
   5   2   0  805.32   25.90
  -5   2   0  810.42   23.10
   5   2   0  838.32   26.30
  -5   2   0  782.22   25.50
   5   2   0  771.82   25.90
  -5   2   0  817.52   26.30
   5   2   0  800.32   25.30
   5   2   0  798.72   26.00
   5   2   0  789.52   23.80
  -5   2   0  790.62   23.90
  -5   2   0  808.82   23.00
   5   2   0  791.82   22.30
   6  -2   0 1690.03   50.09
  -6  -2   0 1739.03   51.39
  -6  -2   0 1756.02   51.39
  -6  -2   0 1739.13   50.39
  -6  -2   0 1739.13   50.69
  -6  -2   0 1725.33   51.39
   6  -2   0 1710.73   48.40
   6  -2   0 1696.53   48.50
   6  -2   0 1696.63   49.40
   6  -2   0 1717.73   46.30
  -6  -2   0 1714.33   46.30
   6  -2   0 1730.03   51.59
   6  -2   0 1785.02   50.09
  -6  -2   0 1657.33   50.49
  -6  -2   0 1779.52   50.69
  -6  -2   0 1770.52   47.80
   6  -2   0 1604.74   46.20
  -6  -2   0 1684.93   50.49
   6  -2   0 1697.53   50.99
  -6  -2   0 1693.53   49.99
  -6   2   0 1651.73   46.90
   6   2   0 1706.83   46.20
  -6   2   0 1722.33   50.19
  -6   2   0 1683.93   47.70
   6   2   0 1673.53   50.89
   6   2   0 1636.24   50.39
  -6   2   0 1743.23   47.00
  -6   2   0 1747.83   51.49
  -6   2   0 1776.02   51.89
   6   2   0 1683.03   51.09
  -6   2   0 1755.92   49.80
  -6   2   0 1708.03   51.19
   6   2   0 1636.54   49.50
   6   2   0 1743.53   50.89
  -6   2   0 1682.33   48.20
  -6   2   0 1705.23   47.60
   6   2   0 1687.73   51.39
  -6   2   0 1655.73   50.89
   6   2   0 1650.63   47.70
   6   2   0 1682.23   50.79
   6   2   0 1685.13   50.59
  -6   2   0 1727.73   49.70
  -7  -2   0 1636.84   49.90
  -7  -2   0 1680.53   50.99
  -7  -2   0 1684.43   51.29
   7  -2   0 1595.94   45.10
  -7  -2   0 1724.23   46.80
   7  -2   0 1668.33   50.99
  -7  -2   0 1671.13   49.60
   7  -2   0 1705.53   45.20
  -7  -2   0 1708.43   50.49
   7  -2   0 1700.93   48.20
   7  -2   0 1727.73   49.90
  -7  -2   0 1664.83   45.60
   7  -2   0 1711.03   48.30
   7  -2   0 1648.54   49.30
  -7  -2   0 1698.83   51.49
   7  -2   0 1689.63   51.69
   7  -2   0 1695.43   47.70
  -7  -2   0 1637.14   49.99
  -7  -2   0 1673.13   50.09
  -7   2   0 1704.23   47.30
   7   2   0 1650.53   50.29
  -7   2   0 1628.94   49.70
  -7   2   0 1629.74   50.79
  -7   2   0 1610.04   49.60
   7   2   0 1749.12   51.39
  -7   2   0 1676.53   47.10
   7   2   0 1665.93   50.49
  -7   2   0 1673.03   46.10
   7   2   0 1618.34   49.00
   7   2   0 1664.23   51.39
  -7   2   0 1628.34   50.99
   7   2   0 1680.43   45.50
  -7   2   0 1741.53   46.20
   7   2   0 1572.24   50.59
   7   2   0 1625.74   49.70
   7   2   0 1605.94   50.39
   7   2   0 1625.94   46.70
  -7   2   0 1676.73   48.00
  -7   2   0 1770.62   52.19
  -7   2   0 1718.03   48.00
  -7   2   0 1653.83   47.40
   7   2   0 1615.14   50.49
   8  -2   0   63.89    6.20
  -8  -2   0   59.79    6.30
   8  -2   0   60.49    5.20
  -8  -2   0   57.89    3.50
  -8  -2   0   68.19    4.30
  -8  -2   0   56.69    6.50
   8  -2   0   64.39    4.90
  -8  -2   0   63.89    6.90
   8  -2   0   59.79    7.40
   8  -2   0   65.09    5.50
   8  -2   0   63.29    7.10
  -8  -2   0   74.89    6.60
  -8  -2   0   61.59    7.30
  -8  -2   0   63.49    6.10
  -8  -2   0   62.69    7.00
   8   2   0   67.19    7.00
   8   2   0   67.39    6.60
  -8   2   0   65.09    3.90
  -8   2   0   63.39    6.50
  -8   2   0   58.59    4.60
   8   2   0   62.39    6.20
   8   2   0   54.49    6.80
   8   2   0   58.89    3.50
  -8   2   0   57.29    5.10
   8   2   0   56.99    6.20
  -8   2   0   52.89    4.60
   8   2   0   65.99    4.20
  -8   2   0   61.99    5.20
  -8   2   0   63.69    6.10
  -8   2   0   64.89    4.80
   8   2   0   57.19    7.10
   8   2   0   60.89    6.80
   8   2   0   57.79    6.30
  -8   2   0   72.99    7.80
   8   2   0   60.09    6.50
  -8   2   0   67.59    3.90
  -8   2   0   62.89    6.70
   9  -2   0 1218.28   41.50
   9  -2   0 1266.57   38.00
   9  -2   0 1240.38   36.10
  -9  -2   0 1154.08   39.30
  -9  -2   0 1211.08   34.90
  -9  -2   0 1229.08   41.30
  -9  -2   0 1206.88   39.00
  -9  -2   0 1153.98   40.20
  -9  -2   0 1190.58   38.50
  -9  -2   0 1263.27   42.00
  -9  -2   0 1255.37   39.80
  -9  -2   0 1215.88   34.50
   9  -2   0 1221.48   39.10
   9  -2   0 1264.17   41.20
   9  -2   0 1219.28   37.70
  -9   2   0 1240.48   37.50
  -9   2   0 1193.48   35.80
  -9   2   0 1174.98   40.80
   9   2   0 1202.78   41.40
  -9   2   0 1225.28   39.20
   9   2   0 1209.58   38.80
  -9   2   0 1283.07   40.30
   9   2   0 1167.58   37.90
  -9   2   0 1193.88   40.90
  -9   2   0 1271.87   36.80
   9   2   0 1223.28   34.90
  -9   2   0 1262.07   34.50
  -9   2   0 1245.78   42.20
   9   2   0 1197.38   40.00
   9   2   0 1254.07   40.70
  -9   2   0 1240.38   36.70
  -9   2   0 1225.88   37.60
   9   2   0 1199.48   40.90
   9   2   0 1181.78   41.40
 -10  -2   0  166.08    6.90
 -10  -2   0  166.98   11.70
  10  -2   0  155.78   10.50
 -10  -2   0  165.18   11.10
  10  -2   0  151.28    9.40
  10  -2   0  153.38   12.20
 -10  -2   0  168.38   12.70
 -10  -2   0  170.38   11.60
 -10  -2   0  168.68   11.00
 -10  -2   0  154.58   10.10
  10  -2   0  150.38    9.50
  10  -2   0  174.18   12.30
 -10   2   0  150.68    7.60
  10   2   0  167.98    7.00
 -10   2   0  167.48   12.30
 -10   2   0  148.29    9.20
  10   2   0  158.28   12.40
 -10   2   0  166.78    8.80
 -10   2   0  147.89   11.50
 -10   2   0  155.88    9.40
 -10   2   0  159.58    8.70
 -10   2   0  134.39   12.20
  10   2   0  167.28   11.60
  10   2   0  151.78    9.80
  10   2   0  139.79   10.90
  10   2   0  157.08   12.40
  11  -2   0 1033.00   33.40
  11  -2   0 1021.20   36.80
 -11  -2   0  996.60   37.60
 -11  -2   0  926.21   33.30
 -11  -2   0 1024.20   35.00
  11  -2   0  973.80   34.00
  11  -2   0  969.60   32.70
 -11  -2   0  997.00   27.70
  11  -2   0  987.00   37.40
 -11  -2   0  978.30   27.70
 -11  -2   0  974.50   28.80
 -11   2   0  977.50   37.90
 -11   2   0  960.10   29.80
 -11   2   0  914.41   29.20
  11   2   0  963.00   37.00
  11   2   0 1047.90   35.90
 -11   2   0  974.70   31.60
  11   2   0 1017.90   37.70
 -11   2   0  928.11   33.80
 -11   2   0  915.31   39.40
  11   2   0 1022.50   28.50
 -11   2   0  950.50   32.50
  11   2   0  998.50   35.80
 -11   2   0 1009.20   33.00
  11   2   0 1068.19   36.60
 -11   2   0  875.41   31.10
  12  -2   0  769.82   28.90
  12  -2   0  787.22   32.50
  12  -2   0  851.81   30.30
 -12  -2   0  822.52   34.20
 -12  -2   0  908.11   33.10
 -12  -2   0  891.51   31.80
  12  -2   0  823.02   33.80
  12  -2   0  797.82   29.30
 -12   2   0  758.22   33.80
 -12   2   0  820.12   29.20
  12   2   0  820.22   33.90
  12   2   0  862.01   32.80
 -12   2   0  836.82   29.00
  12   2   0  820.12   31.80
 -12   2   0  804.42   27.80
  12   2   0  763.92   33.50
 -12   2   0  780.82   30.20
 -12   2   0  843.42   32.80
 -12   2   0  803.42   25.20
  13  -2   0  123.99   10.00
 -13  -2   0  123.99   12.20
  13  -2   0  108.19   10.00
  13  -2   0   99.39   12.20
 -13  -2   0  119.09   12.90
 -13  -2   0  119.49   11.20
  13  -2   0  110.99   11.70
  13   2   0  131.19   13.40
  13   2   0   98.09   12.40
  13   2   0  117.09   11.70
  13   2   0  102.29   10.90
 -13   2   0  108.09   12.70
 -13   2   0  108.89   11.80
 -13   2   0  115.99    9.70
 -13   2   0  115.79   11.50
 -13   2   0  108.09    8.50
  14  -2   0   -1.20    4.90
 -14  -2   0    6.40    5.30
 -14  -2   0   -7.10    5.00
 -14  -2   0    8.40    5.20
  14  -2   0   -0.70    5.70
  14  -2   0   13.00    5.10
  14  -2   0    2.80    4.10
  14   2   0    0.10    5.60
 -14   2   0   -3.00    4.50
 -14   2   0    1.80    4.30
  14   2   0   10.90    5.80
 -14   2   0    5.80    6.20
  14   2   0   10.70    5.80
 -14   2   0    6.80    3.90
  15  -2   0   82.29   10.20
  15  -2   0  100.99   12.70
  15  -2   0   95.79   10.10
 -15  -2   0   95.59   12.20
 -15  -2   0   99.19   11.50
 -15  -2   0   81.79   12.60
  15  -2   0  111.19   14.20
 -15   2   0  102.29   12.90
  15   2   0   89.19   11.90
  15   2   0  100.59   11.70
 -15   2   0   75.39    9.60
 -15   2   0  101.09   13.50
  15   2   0   93.49   13.10
  16  -2   0   37.00   10.20
 -16  -2   0   39.10   10.30
 -16  -2   0   37.30    8.60
  16  -2   0   25.40    6.70
  16  -2   0   34.10    9.80
 -16  -2   0   26.60    9.00
 -16   2   0   34.20    7.30
  16   2   0   23.40    9.10
 -16   2   0   38.70   11.80
  16   2   0   32.40    8.50
  16   2   0   40.10    9.90
 -16   2   0   16.80    7.90
  17  -2   0  153.98   12.80
  17  -2   0  149.79   16.80
 -17  -2   0  118.39   15.60
 -17  -2   0  100.69   13.60
 -17  -2   0  138.39   17.20
 -17  -2   0  125.59   13.70
  17  -2   0  110.49   15.00
 -17   2   0  170.28   13.40
 -17   2   0  146.29   17.50
 -17   2   0  123.29   14.90
  17   2   0  113.89   13.70
  17   2   0  133.19   16.10
 -18  -2   0   64.69   13.40
 -18  -2   0   51.19   12.50
 -18  -2   0   75.19   12.10
  18  -2   0   67.39   10.20
  18  -2   0   51.69   12.00
  18   2   0   88.29   12.80
 -18   2   0   87.09   14.10
 -18   2   0   54.59   13.50
  18   2   0   40.00   10.60
 -18   2   0   66.59   10.60
  18   2   0   63.99   12.10
  19  -2   0  141.49   16.30
  19  -2   0  125.29   13.00
 -19  -2   0  129.89   17.80
 -19  -2   0  126.49   15.10
 -19  -2   0  141.49   19.20
  19   2   0   90.19   14.40
 -19   2   0  130.29   13.50
  19   2   0  113.49   15.10
 -19   2   0  131.39   18.10
  19   2   0  152.58   18.20
 -19   2   0  117.79   16.40
 -20  -2   0   72.09   18.30
 -20  -2   0   69.59   15.10
  20  -2   0   90.99   14.90
  20  -2   0   97.99   13.10
 -20   2   0   87.89   17.00
 -20   2   0  102.89   16.40
  20   2   0   68.39   15.30
  20   2   0   70.89   16.80
 -20   2   0   74.99   12.60
   0  -3   0    3.30    1.80
   0  -3   0    2.90    0.90
   0  -3   0    2.30    1.50
   0  -3   0    0.50    1.90
   0  -3   0    1.70    1.80
   0  -3   0    0.50    1.30
   0  -3   0   -0.10    1.80
   0  -3   0    4.10    1.90
   0  -3   0    2.00    1.70
   0  -3   0    7.30    2.00
   0  -3   0    1.80    1.60
   0  -3   0    1.10    0.90
   0   3   0    0.80    1.50
   0   3   0    0.90    1.60
   0   3   0    1.40    1.50
   0   3   0    3.40    1.90
   0   3   0    1.50    1.90
   0   3   0    1.00    1.50
   0   3   0    0.70    1.50
   0   3   0    2.40    2.00
   0   3   0    1.40    2.20
   0   3   0   -0.40    1.50
  -1  -3   0  731.03   23.60
  -1  -3   0  731.33   22.30
   1  -3   0  746.13   23.70
  -1  -3   0  626.74   22.80
  -1  -3   0  730.13   23.10
   1  -3   0  730.83   22.90
   1  -3   0  642.54   22.50
  -1  -3   0  725.73   23.10
   1  -3   0  750.82   23.50
  -1  -3   0  732.33   23.40
   1  -3   0  771.82   22.70
  -1  -3   0  708.53   22.00
  -1  -3   0  739.23   23.40
   1  -3   0  701.83   22.20
  -1  -3   0  712.23   21.10
   1  -3   0  741.03   22.50
   1  -3   0  721.73   23.10
  -1   3   0  730.63   22.40
  -1   3   0  752.22   22.80
   1   3   0  713.23   21.10
   1   3   0  730.03   23.30
  -1   3   0  746.73   23.10
  -1   3   0  748.23   23.10
   1   3   0  695.93   21.90
   1   3   0  751.62   23.20
   1   3   0  704.43   23.10
  -1   3   0  750.02   22.60
   1   3   0  725.83   23.40
   1   3   0  692.23   23.10
  -1   3   0  755.82   22.80
  -1   3   0  734.23   23.60
   1   3   0  726.53   22.20
  -1   3   0  763.92   23.50
  -1   3   0  675.83   22.10
   1   3   0  744.73   23.40
  -1   3   0  746.73   22.80
  -1   3   0  749.23   23.80
   1   3   0  722.73   23.70
  -2  -3   0  138.79    6.50
  -2  -3   0  156.38    7.80
  -2  -3   0  149.29    7.90
  -2  -3   0  139.39    7.50
   2  -3   0  164.08    7.00
  -2  -3   0  155.88    9.00
  -2  -3   0  164.68    8.40
   2  -3   0  162.78    7.10
  -2  -3   0  134.99    7.40
  -2  -3   0  155.08    8.10
   2  -3   0  155.68    7.30
  -2  -3   0  164.48    8.30
   2  -3   0  169.68    8.40
   2  -3   0  164.38    8.00
  -2  -3   0  156.98    6.90
   2  -3   0  169.18    7.00
   2  -3   0  157.28    7.40
   2  -3   0  166.88    8.10
  -2  -3   0  148.89    7.00
  -2   3   0  155.28    7.20
  -2   3   0  165.48    7.30
  -2   3   0  155.18    7.10
   2   3   0  164.98    8.00
  -2   3   0  157.18    6.80
   2   3   0  155.48    8.10
  -2   3   0  162.08    7.90
  -2   3   0  166.48    8.00
   2   3   0  159.48    6.80
   2   3   0  160.88    6.70
   2   3   0  153.18    8.00
   2   3   0  140.39    6.80
  -2   3   0  175.28    8.10
   2   3   0  162.98    8.10
   2   3   0  157.88    7.80
  -2   3   0  140.09    6.90
  -2   3   0  163.68    8.40
   2   3   0  171.98    8.60
  -2   3   0  150.98    7.50
   2   3   0  147.49    7.60
   3  -3   0  216.78    8.80
   3  -3   0  202.88    9.40
  -3  -3   0  208.18   11.10
  -3  -3   0  202.98   11.30
   3  -3   0  207.68    8.20
  -3  -3   0  198.78    9.20
  -3  -3   0  191.48    8.80
  -3  -3   0  198.88    9.50
   3  -3   0  197.08    9.60
  -3  -3   0  203.08   10.20
   3  -3   0  196.98    9.60
  -3  -3   0  186.88    8.70
  -3  -3   0  201.28    9.60
   3  -3   0  202.68    8.60
   3  -3   0  189.68    8.90
  -3  -3   0  210.78    9.30
  -3  -3   0  217.78   10.10
   3  -3   0  206.58    8.00
  -3   3   0  215.78    9.50
  -3   3   0  204.78    8.40
  -3   3   0  200.68    6.80
   3   3   0  189.78    9.80
  -3   3   0  196.98    9.50
   3   3   0  185.18    8.60
   3   3   0  205.48    9.80
  -3   3   0  208.88   10.10
   3   3   0  211.58    9.60
   3   3   0  204.18    9.50
  -3   3   0  214.78    9.80
  -3   3   0  195.78    9.30
  -3   3   0  201.68    6.70
  -3   3   0  203.88    7.90
   3   3   0  199.08    9.90
   3   3   0  198.58    9.80
  -3   3   0  210.78    8.70
   3   3   0  192.78    9.00
  -3   3   0  203.48    8.40
   3   3   0  191.08    9.70
   3   3   0  215.78    9.00
   3   3   0  196.18    7.60
  -3   3   0  211.98    8.30
   4  -3   0 1939.11   55.39
  -4  -3   0 1911.91   54.79
  -4  -3   0 1850.01   55.89
  -4  -3   0 1858.91   54.19
  -4  -3   0 1969.30   55.39
  -4  -3   0 1697.83   54.69
   4  -3   0 1887.51   55.49
   4  -3   0 1913.91   54.49
   4  -3   0 1846.12   54.59
   4  -3   0 1905.51   53.59
  -4  -3   0 1958.30   54.99
   4  -3   0 1944.51   53.59
   4  -3   0 1902.41   52.19
   4  -3   0 1903.21   52.39
  -4  -3   0 1919.71   53.99
   4  -3   0 1878.71   55.29
  -4  -3   0 1899.31   55.69
  -4   3   0 1875.41   52.19
   4   3   0 1734.03   54.09
   4   3   0 1853.51   55.59
  -4   3   0 1878.21   52.59
  -4   3   0 1910.91   53.39
   4   3   0 1908.61   55.09
   4   3   0 1916.91   55.49
  -4   3   0 1945.51   52.99
  -4   3   0 1867.11   55.89
   4   3   0 1888.51   53.99
  -4   3   0 1904.21   55.29
   4   3   0 1900.51   51.79
  -4   3   0 1879.31   53.19
  -4   3   0 1950.70   54.49
   4   3   0 1928.41   56.09
   4   3   0 1859.31   52.09
  -4   3   0 1918.21   55.39
  -4   3   0 1949.01   55.39
   4   3   0 1889.91   54.89
  -4   3   0 1869.01   52.29
   4   3   0 1946.91   54.69
   5  -3   0  250.27   10.60
  -5  -3   0  292.77   11.30
  -5  -3   0  255.67   11.60
  -5  -3   0  294.27   13.10
   5  -3   0  260.17    9.30
  -5  -3   0  270.27   12.30
   5  -3   0  243.38   10.20
   5  -3   0  253.37   10.70
  -5  -3   0  281.57   13.40
  -5  -3   0  276.57   12.10
   5  -3   0  270.97   12.40
  -5  -3   0  280.27   12.50
  -5  -3   0  283.57   12.50
  -5  -3   0  271.67   12.30
   5  -3   0  257.97   11.40
  -5  -3   0  292.37   12.90
   5   3   0  276.87    9.20
  -5   3   0  277.37   10.60
  -5   3   0  261.37    9.70
  -5   3   0  236.68   11.10
  -5   3   0  274.67   12.50
   5   3   0  262.07   10.90
   5   3   0  284.67   13.10
   5   3   0  273.67   12.10
   5   3   0  286.97   12.60
  -5   3   0  281.57   10.50
   5   3   0  282.47   12.80
  -5   3   0  240.58   12.60
  -5   3   0  267.27    9.80
   5   3   0  281.97   12.10
  -5   3   0  261.37   12.60
   5   3   0  284.47   12.50
  -5   3   0  241.98   13.60
   5   3   0  276.17   12.80
   5   3   0  262.47   11.00
   5   3   0  276.97   12.30
  -5   3   0  252.97   11.90
  -5   3   0  285.37    9.80
   5   3   0  288.87   12.90
  -5   3   0  238.48   10.40
  -6  -3   0 1192.28   38.40
  -6  -3   0 1189.48   38.50
   6  -3   0 1257.87   36.90
  -6  -3   0 1222.98   35.90
   6  -3   0 1189.78   33.50
  -6  -3   0 1216.28   39.20
  -6  -3   0 1158.68   38.60
   6  -3   0 1220.88   38.20
   6  -3   0 1240.68   36.10
  -6  -3   0 1168.08   38.00
   6  -3   0 1294.77   39.10
  -6  -3   0 1245.28   38.30
  -6  -3   0 1145.29   37.50
   6  -3   0 1261.07   36.10
   6  -3   0 1224.98   33.50
  -6  -3   0 1171.58   37.80
  -6  -3   0 1126.89   37.30
   6   3   0 1189.88   37.90
   6   3   0 1157.38   33.30
   6   3   0 1159.58   38.50
   6   3   0 1178.18   35.80
   6   3   0 1182.58   33.20
   6   3   0 1121.09   37.60
  -6   3   0 1201.78   35.70
   6   3   0 1219.08   38.30
  -6   3   0 1270.97   39.30
  -6   3   0 1227.48   38.10
  -6   3   0 1213.98   36.10
   6   3   0 1174.28   39.00
  -6   3   0 1230.08   37.30
  -6   3   0 1175.98   39.10
  -6   3   0 1185.68   38.60
  -6   3   0 1224.78   34.20
  -6   3   0 1214.38   36.50
  -6   3   0 1266.97   38.90
   6   3   0 1151.28   37.30
  -6   3   0 1202.98   34.40
   6   3   0 1171.38   38.00
   6   3   0 1170.88   38.30
  -6   3   0 1238.88   34.40
   6   3   0 1221.48   38.70
   7  -3   0 2937.11   81.79
  -7  -3   0 2956.00   83.99
  -7  -3   0 2830.42   84.79
  -7  -3   0 2901.91   83.59
   7  -3   0 3041.50   84.99
  -7  -3   0 2879.31   83.39
   7  -3   0 2980.00   83.89
  -7  -3   0 2974.40   84.79
   7  -3   0 3050.89   81.59
  -7  -3   0 2959.30   83.99
  -7  -3   0 2897.41   84.09
   7  -3   0 2983.50   81.49
  -7  -3   0 2893.51   80.69
  -7   3   0 2827.62   80.89
  -7   3   0 3053.59   85.49
  -7   3   0 2905.51   79.59
   7   3   0 2819.22   83.59
   7   3   0 2843.02   84.29
  -7   3   0 2981.70   85.59
   7   3   0 2882.31   84.39
  -7   3   0 2885.51   83.59
   7   3   0 2852.41   80.79
   7   3   0 2865.31   82.89
  -7   3   0 2938.51   78.79
  -7   3   0 2938.61   81.49
  -7   3   0 2884.01   78.89
   7   3   0 2880.21   77.79
  -7   3   0 2875.81   79.39
   7   3   0 2831.22   77.59
   7   3   0 2973.40   84.49
  -7   3   0 2944.61   82.09
   7   3   0 2950.20   83.99
  -7   3   0 2867.91   80.99
   7   3   0 2875.61   84.09
   7   3   0 2895.71   85.09
   7   3   0 2899.11   83.99
  -8  -3   0   -0.50    2.00
  -8  -3   0   -1.30    2.10
  -8  -3   0   -2.40    2.20
   8  -3   0   -0.30    2.30
   8  -3   0    1.40    2.30
   8  -3   0   -1.30    2.30
   8  -3   0    0.60    3.50
  -8  -3   0    2.50    3.60
  -8  -3   0    1.20    2.60
  -8  -3   0    0.60    3.50
   8  -3   0   -1.30    2.80
  -8  -3   0    1.70    3.00
  -8  -3   0    4.90    3.20
  -8  -3   0   -3.70    3.10
   8   3   0   -0.40    3.00
   8   3   0   -1.30    4.40
   8   3   0    1.00    2.20
  -8   3   0    0.30    3.90
  -8   3   0    4.20    1.50
  -8   3   0    9.50    3.90
  -8   3   0   -0.90    1.80
  -8   3   0   -1.50    3.00
  -8   3   0    0.90    2.20
   8   3   0   -2.20    2.50
  -8   3   0   -0.20    2.70
  -8   3   0    1.20    2.10
   8   3   0   -1.10    2.40
   8   3   0    9.50    4.00
   8   3   0    0.60    2.90
   8   3   0   -3.50    3.10
  -8   3   0    1.50    2.20
   8   3   0   -1.20    2.40
  -8   3   0    0.40    3.40
  -8   3   0    0.90    2.00
  -9  -3   0 1275.97   43.20
  -9  -3   0 1234.18   41.50
   9  -3   0 1188.68   39.00
   9  -3   0 1255.67   38.80
   9  -3   0 1335.57   42.00
   9  -3   0 1295.77   39.30
  -9  -3   0 1400.66   48.20
  -9  -3   0 1278.97   41.90
  -9  -3   0 1339.07   42.30
  -9  -3   0 1252.47   41.90
  -9  -3   0 1333.07   37.70
   9  -3   0 1280.37   43.60
  -9  -3   0 1261.77   41.10
   9   3   0 1239.48   37.50
   9   3   0 1224.98   41.90
  -9   3   0 1329.57   39.20
  -9   3   0 1223.78   38.40
  -9   3   0 1204.38   38.80
  -9   3   0 1250.17   41.60
   9   3   0 1232.38   43.10
   9   3   0 1354.26   43.10
   9   3   0 1171.88   44.30
   9   3   0 1243.58   42.20
  -9   3   0 1205.98   37.20
   9   3   0 1277.47   45.00
  -9   3   0 1265.67   40.90
   9   3   0 1308.67   43.10
   9   3   0 1365.46   42.90
  -9   3   0 1253.77   37.10
  -9   3   0 1268.17   43.90
 -10  -3   0  163.08   11.40
  10  -3   0  170.68   11.80
 -10  -3   0  167.38   12.80
  10  -3   0  166.68    9.40
  10  -3   0  182.38   10.10
 -10  -3   0  183.48   12.20
 -10  -3   0  165.98    8.10
 -10  -3   0  196.08   13.70
  10  -3   0  177.48   13.00
 -10  -3   0  182.68   12.20
  10  -3   0  166.58   10.00
 -10  -3   0  171.38   11.80
  10   3   0  156.78   12.30
 -10   3   0  163.08    8.50
 -10   3   0  166.68   11.50
  10   3   0  174.48   14.00
 -10   3   0  170.08    9.80
  10   3   0  182.78   13.30
  10   3   0  191.88   12.70
 -10   3   0  155.18   11.10
  10   3   0  187.88   12.40
  10   3   0  166.98   12.20
  10   3   0  174.78    9.70
 -10   3   0  170.88   13.30
 -10   3   0  181.98    8.70
 -10   3   0  155.38    8.90
 -10   3   0  165.78    9.80
  11  -3   0  602.04   21.10
  11  -3   0  624.34   23.00
 -11  -3   0  620.44   25.60
  11  -3   0  609.14   24.90
 -11  -3   0  608.84   27.50
  11  -3   0  629.74   27.00
 -11  -3   0  598.04   19.30
  11  -3   0  614.94   22.70
 -11  -3   0  617.64   28.50
 -11  -3   0  623.24   26.70
 -11  -3   0  505.55   25.90
 -11   3   0  611.94   22.60
 -11   3   0  602.44   27.70
  11   3   0  595.04   25.60
 -11   3   0  589.14   23.40
  11   3   0  577.24   26.50
 -11   3   0  562.14   20.90
 -11   3   0  589.64   22.30
 -11   3   0  590.44   24.30
 -11   3   0  557.14   24.60
  11   3   0  599.14   27.20
 -11   3   0  590.94   20.40
 -12  -3   0  212.18   11.00
 -12  -3   0  188.18   14.00
  12  -3   0  229.88   16.20
 -12  -3   0  189.48   15.70
  12  -3   0  185.88   11.90
  12  -3   0  207.38   13.70
 -12  -3   0  208.08   15.30
  12   3   0  209.98   16.10
 -12   3   0  210.98   16.10
  12   3   0  216.18   14.80
  12   3   0  206.28   14.70
 -12   3   0  203.18   11.90
 -12   3   0  194.78   13.90
 -12   3   0  205.08   10.30
  12   3   0  215.58   16.20
 -12   3   0  211.68   12.20
 -13  -3   0   11.50    5.90
 -13  -3   0    1.40    6.10
  13  -3   0    2.20    5.40
 -13  -3   0    7.30    6.20
  13  -3   0   13.20    5.50
  13  -3   0    4.90    3.80
 -13   3   0    5.80    5.50
 -13   3   0    4.80    4.10
  13   3   0    9.10    6.00
  13   3   0    8.80    5.80
  13   3   0   13.30    7.00
 -13   3   0    2.90    6.20
  13   3   0    7.10    5.10
 -14  -3   0   94.49   11.30
 -14  -3   0   77.89   12.50
  14  -3   0   90.39   10.40
 -14  -3   0  102.29   12.70
  14  -3   0   92.39    9.30
  14  -3   0   78.39   11.40
 -14   3   0   88.19    9.30
  14   3   0  104.59   11.80
  14   3   0  125.49   12.60
  14   3   0   99.49   13.10
 -14   3   0   79.39   12.40
  14   3   0   94.39   13.00
 -14   3   0   87.49   11.50
 -15  -3   0  928.01   37.90
 -15  -3   0  886.81   36.30
  15  -3   0  895.21   34.70
  15  -3   0  868.91   33.10
 -15  -3   0  897.01   39.80
  15  -3   0  922.61   38.70
  15   3   0  897.21   37.00
  15   3   0  844.22   36.70
 -15   3   0  783.22   39.00
 -15   3   0  887.41   33.20
  15   3   0  915.51   39.70
 -15   3   0  909.91   37.30
  16  -3   0  453.35   21.60
 -16  -3   0  430.06   26.90
 -16  -3   0  475.85   25.00
 -16  -3   0  479.45   26.00
  16  -3   0  472.05   26.60
  16   3   0  421.26   24.60
 -16   3   0  462.85   28.10
 -16   3   0  440.16   21.40
  16   3   0  442.76   24.80
  16   3   0  432.56   27.00
 -16   3   0  461.25   25.40
 -17  -3   0    4.90    7.40
  17  -3   0    5.00    5.00
 -17  -3   0   18.60    8.60
 -17  -3   0   14.10    7.50
  17  -3   0   19.60    9.00
  17   3   0   17.80    8.60
  17   3   0   14.20    8.00
 -17   3   0   13.60    5.90
 -17   3   0   34.80   11.40
  17   3   0   14.40    7.70
 -18  -3   0   16.50    9.50
  18  -3   0   16.50    6.70
 -18  -3   0   -1.40    7.20
 -18  -3   0    6.40    7.80
 -18  -3   0    6.30    6.50
  18  -3   0   24.10   10.00
  18   3   0    3.00    7.50
 -18   3   0   19.50   10.00
 -18   3   0    7.20    7.40
  18   3   0    6.60    6.80
 -18   3   0   20.50    6.40
  18   3   0   20.40    8.60
  19  -3   0   59.29   10.30
 -19  -3   0   78.59   15.50
  19  -3   0   56.29   12.70
 -19  -3   0   72.29   14.40
 -19  -3   0   58.69   11.90
  19   3   0   61.29   13.80
 -19   3   0   62.19   10.50
 -19   3   0   59.39   12.50
  19   3   0   61.79   17.40
 -19   3   0   63.69   14.50
  19   3   0   53.29   11.90
 -19   3   0   60.49   13.30
 -20  -3   0   21.20   12.20
 -20  -3   0   28.90   11.40
  20  -3   0   24.00    7.40
 -20  -3   0   19.20    8.90
 -20   3   0   26.10   10.50
 -20   3   0   33.60   12.70
  20   3   0   13.10    9.20
  20   3   0   21.40    9.10
 -20   3   0   23.10    7.60
   0  -4   0 3778.72  103.59
   0  -4   0 3760.12  103.89
   0  -4   0 3684.13  103.09
   0  -4   0 3737.93  104.39
   0  -4   0 3681.73  102.19
   0  -4   0 3733.33  104.09
   0  -4   0 3724.23   99.49
   0   4   0 3773.52  103.09
   0   4   0 3618.04  104.49
   0   4   0 3700.23  103.39
   0   4   0 3793.22  104.19
   0   4   0 3787.42  102.29
   0   4   0 3867.51  103.89
   0   4   0 3720.33  103.19
   0   4   0 3816.12  104.39
   1  -4   0 1853.91   54.59
  -1  -4   0 1783.02   54.29
   1  -4   0 1818.72   53.19
   1  -4   0 1848.81   53.39
  -1  -4   0 1886.41   54.09
  -1  -4   0 1759.42   53.79
  -1  -4   0 1894.61   53.29
   1  -4   0 1806.72   52.69
  -1  -4   0 1832.72   52.59
  -1  -4   0 1821.12   53.89
   1  -4   0 1921.41   54.19
   1  -4   0 1915.01   54.29
   1  -4   0 1823.22   54.69
  -1  -4   0 1889.51   54.59
  -1  -4   0 1758.22   54.49
   1  -4   0 1844.62   53.89
  -1  -4   0 1816.52   54.39
  -1   4   0 1831.92   53.59
   1   4   0 1894.71   54.59
  -1   4   0 1901.51   53.89
  -1   4   0 1878.61   53.29
   1   4   0 1848.52   52.99
   1   4   0 1954.80   54.79
  -1   4   0 1847.02   55.09
   1   4   0 1782.02   53.89
   1   4   0 1891.51   52.69
   1   4   0 1863.01   55.09
  -1   4   0 1836.62   53.79
   1   4   0 1855.01   54.39
  -1   4   0 1845.12   54.49
   1   4   0 1905.71   54.49
  -1   4   0 1771.12   52.79
  -1   4   0 1836.02   53.49
   1   4   0 1905.01   54.29
  -1   4   0 1935.21   54.99
   2  -4   0 4199.48  111.59
  -2  -4   0 4018.70  113.39
   2  -4   0 3994.60  111.59
  -2  -4   0 4078.19  111.49
  -2  -4   0 4210.18  113.19
  -2  -4   0 4068.99  112.79
   2  -4   0 4030.20  113.19
   2  -4   0 4055.79  111.59
  -2  -4   0 4211.48  113.79
   2  -4   0 3978.90  113.49
   2  -4   0 3992.10  111.29
  -2  -4   0 4043.70  113.59
  -2  -4   0 4189.38  113.09
  -2  -4   0 4240.18  110.79
  -2   4   0 3983.10  111.99
  -2   4   0 4081.99  112.99
   2   4   0 4142.69  114.09
   2   4   0 4118.09  111.09
   2   4   0 4138.39  113.49
  -2   4   0 4148.98  113.29
   2   4   0 3981.40  113.19
   2   4   0 4062.99  112.99
  -2   4   0 4030.90  113.59
  -2   4   0 4131.69  112.09
   2   4   0 4010.70  113.19
   2   4   0 4129.99  113.19
  -2   4   0 4088.39  112.89
  -2   4   0 4181.98  114.19
  -2   4   0 4053.19  111.29
   2   4   0 3979.50  111.19
  -3  -4   0  934.71   30.40
   3  -4   0  969.90   30.60
   3  -4   0  856.21   32.50
  -3  -4   0  929.81   30.40
   3  -4   0  912.01   28.20
   3  -4   0  985.40   29.70
   3  -4   0  910.71   30.70
  -3  -4   0  922.11   30.70
  -3  -4   0  965.70   30.20
  -3  -4   0  903.41   31.00
   3  -4   0  876.11   29.10
  -3  -4   0  959.30   28.90
   3  -4   0  934.41   30.60
  -3  -4   0  897.01   29.90
  -3  -4   0  940.91   31.10
  -3  -4   0  921.31   30.80
  -3  -4   0  947.41   28.10
  -3  -4   0  884.41   28.80
   3  -4   0  890.71   28.30
  -3   4   0  959.40   28.70
  -3   4   0  927.31   30.20
  -3   4   0  975.80   29.30
  -3   4   0  938.71   31.30
   3   4   0  927.81   27.90
  -3   4   0  946.61   30.40
   3   4   0  920.61   30.70
   3   4   0  903.71   30.20
   3   4   0  970.00   31.00
   3   4   0  909.81   30.30
   3   4   0  979.20   31.20
  -3   4   0  921.41   28.90
   3   4   0  828.32   30.50
   3   4   0  926.71   28.50
   3   4   0  909.51   30.60
  -3   4   0  928.11   30.30
   3   4   0  894.11   29.70
  -3   4   0  917.71   28.80
  -3   4   0  938.01   29.90
   3   4   0  898.91   28.80
  -3   4   0  938.81   29.80
   4  -4   0 1005.20   32.20
  -4  -4   0 1023.80   32.80
   4  -4   0 1002.50   29.70
   4  -4   0  987.40   29.80
  -4  -4   0 1012.40   32.90
   4  -4   0  904.71   31.20
  -4  -4   0  981.60   33.10
   4  -4   0  971.40   32.60
   4  -4   0 1005.90   31.10
  -4  -4   0 1060.59   33.90
  -4  -4   0 1035.00   33.30
  -4  -4   0 1065.89   33.00
  -4  -4   0  992.20   31.80
   4  -4   0  951.70   30.90
  -4  -4   0 1019.20   32.00
  -4  -4   0  996.50   31.60
   4  -4   0  979.50   33.00
   4  -4   0  966.10   29.50
  -4   4   0  987.80   30.00
  -4   4   0  956.00   32.40
   4   4   0  967.10   33.10
   4   4   0 1037.20   29.60
  -4   4   0  946.31   27.60
  -4   4   0  943.31   34.30
   4   4   0  977.60   33.10
   4   4   0 1085.59   32.80
   4   4   0 1019.80   33.20
   4   4   0 1007.60   31.80
  -4   4   0  974.90   27.90
  -4   4   0  978.90   33.30
   4   4   0 1013.70   33.00
  -4   4   0  969.70   29.60
  -4   4   0  979.60   31.90
   4   4   0  975.50   32.30
   4   4   0  990.60   29.40
  -4   4   0  954.80   30.70
   4   4   0  974.90   31.20
  -4   4   0  985.20   32.50
  -4   4   0  903.51   30.30
  -4   4   0 1007.50   30.40
   4   4   0  977.40   31.10
   5  -4   0  719.53   24.10
  -5  -4   0  752.92   25.60
   5  -4   0  742.33   22.60
  -5  -4   0  739.43   26.10
  -5  -4   0  737.93   26.30
  -5  -4   0  767.42   26.90
  -5  -4   0  735.33   24.90
   5  -4   0  752.92   25.60
  -5  -4   0  750.22   27.20
   5  -4   0  648.14   24.80
   5  -4   0  727.13   26.10
  -5  -4   0  726.83   25.50
   5  -4   0  745.33   24.40
   5  -4   0  730.23   26.30
  -5  -4   0  677.33   24.40
  -5  -4   0  743.03   26.20
  -5  -4   0  734.63   26.70
   5  -4   0  707.93   22.40
   5   4   0  744.63   26.90
  -5   4   0  727.03   24.10
  -5   4   0  708.23   23.30
   5   4   0  732.33   25.10
   5   4   0  737.93   26.40
   5   4   0  718.03   21.90
   5   4   0  723.03   25.70
  -5   4   0  725.63   22.10
  -5   4   0  712.53   25.00
  -5   4   0  746.93   27.10
   5   4   0  742.83   25.10
  -5   4   0  724.53   25.90
   5   4   0  695.23   26.20
   5   4   0  762.62   22.50
   5   4   0  752.82   25.90
  -5   4   0  704.83   25.90
  -5   4   0  743.43   21.90
   5   4   0  729.53   24.80
   5   4   0  731.23   26.70
  -5   4   0  727.33   23.90
  -5   4   0  728.03   22.50
  -5   4   0  731.33   23.20
  -5   4   0  720.53   26.00
   5   4   0  775.82   26.90
   6  -4   0    2.10    1.80
   6  -4   0   -0.30    1.50
  -6  -4   0    0.90    2.40
   6  -4   0   -1.20    2.50
   6  -4   0    2.00    3.00
  -6  -4   0    2.90    2.90
  -6  -4   0   -2.70    2.80
  -6  -4   0   -2.40    2.50
  -6  -4   0    3.50    3.00
  -6  -4   0    0.50    2.60
   6  -4   0    5.10    1.70
   6  -4   0   -0.50    2.80
  -6  -4   0   -1.50    3.00
  -6  -4   0    0.00    2.60
  -6  -4   0    2.60    2.40
   6  -4   0   -3.40    1.70
   6  -4   0    1.90    2.20
   6   4   0    9.10    3.10
  -6   4   0    4.30    2.30
  -6   4   0    2.70    1.70
   6   4   0    0.30    2.40
  -6   4   0    3.70    3.30
   6   4   0   12.10    3.80
  -6   4   0    1.90    3.50
   6   4   0    3.50    2.70
   6   4   0    1.50    3.10
   6   4   0   -0.80    1.40
  -6   4   0    3.60    2.90
  -6   4   0    5.30    1.90
  -6   4   0    0.70    2.20
  -6   4   0    2.80    2.80
   6   4   0   -0.20    1.40
   6   4   0   -0.50    2.90
  -6   4   0    4.30    3.50
   6   4   0    2.20    2.30
  -6   4   0    1.00    1.60
  -6   4   0   -0.50    2.70
   6   4   0    1.30    2.70
   6   4   0    6.50    4.60
  -6   4   0   -3.60    2.30
  -6   4   0    1.50    1.90
   6   4   0   -1.90    2.60
   7  -4   0  985.50   31.10
  -7  -4   0  892.31   30.60
  -7  -4   0  996.50   33.80
   7  -4   0  921.31   27.40
  -7  -4   0 1039.00   34.50
   7  -4   0  965.40   33.50
  -7  -4   0  966.00   34.30
   7  -4   0  990.40   31.10
   7  -4   0  974.50   34.10
  -7  -4   0  962.70   34.70
   7  -4   0  983.10   32.00
  -7  -4   0  956.80   34.40
  -7  -4   0  912.51   32.60
  -7  -4   0  967.50   33.60
   7  -4   0  928.21   27.30
   7   4   0  987.80   34.30
   7   4   0 1009.80   33.50
   7   4   0  966.10   33.40
  -7   4   0  958.00   34.00
   7   4   0  978.10   38.10
  -7   4   0 1033.10   30.70
   7   4   0  975.60   27.60
   7   4   0  914.61   34.10
  -7   4   0  944.01   28.50
  -7   4   0  992.20   31.00
   7   4   0  976.00   31.10
  -7   4   0  957.70   31.60
   7   4   0  932.01   33.90
  -7   4   0  963.40   29.90
  -7   4   0  952.70   34.10
  -7   4   0 1002.60   30.80
  -7   4   0  956.90   33.30
  -7   4   0  982.10   34.80
  -7   4   0  977.40   28.70
  -7   4   0  928.21   33.50
   7   4   0  990.30   33.80
   7   4   0  897.71   33.30
  -7   4   0  946.11   28.30
   7   4   0  965.20   27.30
   7   4   0 1033.70   33.50
  -8  -4   0  630.34   24.50
  -8  -4   0  634.14   27.30
   8  -4   0  607.44   22.20
   8  -4   0  673.93   22.70
   8  -4   0  619.94   23.00
  -8  -4   0  620.14   25.00
  -8  -4   0  658.33   25.30
  -8  -4   0  670.93   25.80
   8  -4   0  636.34   25.60
   8  -4   0  655.23   25.20
  -8  -4   0  621.84   24.50
  -8  -4   0  610.44   21.80
   8   4   0  655.93   24.30
  -8   4   0  652.73   26.60
  -8   4   0  623.04   25.80
   8   4   0  601.54   24.50
  -8   4   0  607.24   21.70
  -8   4   0  629.34   19.00
   8   4   0  613.34   24.50
  -8   4   0  631.64   19.90
  -8   4   0  629.04   22.00
   8   4   0  636.64   22.10
   8   4   0  574.94   25.40
   8   4   0  623.04   28.10
  -8   4   0  614.74   22.00
   8   4   0  645.94   25.40
   8   4   0  628.94   24.80
  -8   4   0  609.54   24.60
  -8   4   0  608.84   19.10
  -8   4   0  636.94   19.80
  -8   4   0  623.04   22.30
   8   4   0  631.14   24.90
  -8   4   0  590.94   22.40
   8   4   0  627.54   25.50
   9  -4   0   36.60    6.30
   9  -4   0   43.30    7.70
  -9  -4   0   44.30    8.20
  -9  -4   0   58.99    7.90
  -9  -4   0   55.19    5.80
   9  -4   0   54.39    6.10
  -9  -4   0   46.00    7.40
  -9  -4   0   53.49    7.60
   9  -4   0   62.59    6.40
  -9  -4   0   47.10    7.60
  -9  -4   0   53.09    8.50
   9  -4   0   35.20    6.70
  -9   4   0   48.00    4.40
   9   4   0   49.60    8.60
   9   4   0   64.79    9.10
  -9   4   0   50.79    5.90
   9   4   0   50.59    7.90
  -9   4   0   54.39    9.40
  -9   4   0   37.70    7.30
  -9   4   0   49.40    5.90
   9   4   0   57.29    7.70
  -9   4   0   45.90    6.40
   9   4   0   58.89    5.80
   9   4   0   49.50    7.30
   9   4   0   49.10    8.00
  -9   4   0   43.40    6.30
  -9   4   0   49.20    6.00
 -10  -4   0   -2.90    5.60
  10  -4   0   15.60    4.40
  10  -4   0    9.10    5.60
 -10  -4   0    5.90    6.10
  10  -4   0    4.90    5.30
 -10  -4   0    8.20    4.70
  10  -4   0    6.20    4.50
  10  -4   0   12.10    4.20
 -10  -4   0    4.70    3.40
 -10  -4   0    0.00    4.60
 -10  -4   0    2.70    4.20
 -10   4   0    7.00    5.90
 -10   4   0    9.40    3.00
  10   4   0   14.90    5.80
 -10   4   0   15.50    5.30
 -10   4   0   11.30    6.60
  10   4   0    9.20    5.30
 -10   4   0    9.20    3.10
 -10   4   0   12.90    3.80
  10   4   0    5.80    5.00
 -10   4   0   11.80    4.90
  10   4   0    2.50    5.30
 -10   4   0    5.50    4.20
 -10   4   0    9.40    3.90
 -11  -4   0  124.89   11.80
 -11  -4   0  128.19   13.00
 -11  -4   0  111.09    7.60
 -11  -4   0  137.39   13.40
  11  -4   0  128.59    9.50
  11  -4   0  125.69   12.40
  11  -4   0  133.69   11.90
  11  -4   0  113.19    8.80
  11  -4   0  128.19    9.50
 -11   4   0  113.19    9.70
 -11   4   0  112.99   10.50
  11   4   0  114.09   11.60
  11   4   0  112.59   11.80
 -11   4   0  119.39    9.00
  11   4   0  120.09   12.40
 -11   4   0  122.89   12.80
 -11   4   0  118.99    6.90
 -11   4   0  115.59   12.60
  11   4   0  119.79   11.50
 -11   4   0  111.59    9.00
  12  -4   0  178.78   11.20
 -12  -4   0  152.88   14.50
  12  -4   0  149.49   11.60
 -12  -4   0  150.58   14.40
  12  -4   0  161.78   13.00
 -12  -4   0  163.88   13.30
  12  -4   0  158.18   13.80
  12   4   0  140.99   13.70
 -12   4   0  155.98   10.60
 -12   4   0  157.38   14.60
  12   4   0  182.98   13.90
 -12   4   0  155.28   12.40
 -12   4   0  138.29   10.20
  12   4   0  161.18   14.20
  13  -4   0  117.29    9.70
  13  -4   0   99.89   12.70
  13  -4   0  108.89   11.40
 -13  -4   0  113.49   14.00
 -13  -4   0  121.19   13.50
  13   4   0   99.49   11.40
 -13   4   0  110.29   11.30
  13   4   0  112.79   11.90
 -13   4   0  117.99   13.40
 -13   4   0  112.59   13.40
  13   4   0  104.89   13.00
 -13   4   0  105.79    9.40
  13   4   0   93.99   12.00
 -14  -4   0  -10.10    4.90
  14  -4   0    2.10    4.80
 -14  -4   0    0.90    5.00
  14  -4   0    8.40    6.60
 -14  -4   0    2.80    6.50
  14  -4   0   16.00    5.30
 -14   4   0    6.00    4.20
  14   4   0   13.70    7.30
 -14   4   0   13.70    7.20
 -14   4   0   10.00    6.80
  14   4   0    4.60    5.50
  14   4   0   -0.80    4.80
 -14   4   0   -5.30    4.60
  14   4   0    1.50    6.80
  15  -4   0   29.30   14.20
 -15  -4   0   12.30    8.00
  15  -4   0    9.30    4.90
 -15  -4   0   18.50    7.30
  15  -4   0   15.60    6.50
 -15  -4   0   23.50    8.80
  15   4   0   15.60    6.50
  15   4   0   11.80    7.00
  15   4   0   16.40    8.20
 -15   4   0   19.80    8.00
 -15   4   0    5.70    5.80
 -15   4   0    6.90    4.60
 -15   4   0   15.10    7.80
  15   4   0   14.40    8.20
 -16  -4   0    6.40    7.70
  16  -4   0   -2.70    4.00
  16  -4   0   -5.20    6.10
  16  -4   0    4.60    5.70
 -16  -4   0    4.60    5.70
 -16   4   0   -4.00    3.60
  16   4   0    7.30    7.70
 -16   4   0    6.70    7.70
  16   4   0    7.90    6.40
  16   4   0   -2.90    5.50
 -16   4   0   -1.60    7.20
 -16   4   0    5.30    6.00
  17  -4   0  376.46   24.40
 -17  -4   0  347.67   22.60
 -17  -4   0  338.07   24.90
  17  -4   0  355.36   18.90
 -17  -4   0  340.27   23.70
 -17   4   0  319.67   18.20
  17   4   0  301.47   22.10
 -17   4   0  308.07   23.90
 -17   4   0  324.17   25.20
 -17   4   0  301.87   21.80
  17   4   0  359.06   25.10
  17   4   0  384.16   23.10
 -18  -4   0   -8.60    6.90
  18  -4   0   -5.50    4.80
 -18  -4   0   -2.10    6.00
 -18  -4   0   -2.50    7.10
  18  -4   0    1.60    8.00
  18   4   0   -1.70    5.70
  18   4   0   -9.40    6.30
  18   4   0    1.40    8.00
 -18   4   0    4.40    7.70
 -18   4   0    1.80    4.30
 -19  -4   0  103.49   15.20
 -19  -4   0   81.79   16.80
  19  -4   0   94.59   12.70
  19  -4   0   91.09   15.10
 -19  -4   0   75.69   16.10
  19   4   0  144.49   30.80
 -19   4   0   75.79   16.40
  19   4   0  119.09   16.00
 -19   4   0   95.59   15.40
 -19   4   0   54.09   18.10
   0  -5   0    0.70    1.20
   0  -5   0   -2.90    2.10
   0  -5   0   -1.00    2.50
   0  -5   0    1.90    2.90
   0  -5   0    3.80    2.60
   0  -5   0    0.90    2.00
   0  -5   0   -4.20    2.70
   0  -5   0   -2.70    1.80
   0  -5   0    1.40    2.90
   0  -5   0    1.50    1.30
   0  -5   0    1.40    2.40
   0  -5   0    9.80    3.30
   0   5   0    1.90    2.80
   0   5   0   -1.60    2.30
   0   5   0    1.20    2.30
   0   5   0   -1.70    2.80
   0   5   0    0.40    2.00
   0   5   0   -3.30    2.60
   0   5   0    4.10    2.80
   0   5   0    3.20    2.40
   0   5   0    4.20    2.50
   0   5   0   -4.40    2.30
  -1  -5   0  213.08   11.60
   1  -5   0  202.48   10.50
   1  -5   0  182.38   10.50
   1  -5   0  204.88   10.80
  -1  -5   0  189.68   11.00
  -1  -5   0  201.38    9.60
   1  -5   0  211.48   11.50
   1  -5   0  208.98   10.30
   1  -5   0  204.18   10.80
  -1  -5   0  221.48    8.20
  -1  -5   0  207.98   11.10
  -1  -5   0  178.38   10.70
  -1  -5   0  202.58    7.90
  -1  -5   0  208.28   10.90
  -1  -5   0  207.68   10.30
  -1  -5   0  192.08   10.50
   1  -5   0  204.28   11.40
   1  -5   0  190.68    9.60
  -1  -5   0  199.38   10.80
  -1  -5   0  221.48   11.60
   1   5   0  210.58   11.30
  -1   5   0  197.08    9.80
   1   5   0  199.48   11.10
  -1   5   0  204.48   10.20
   1   5   0  217.88   11.50
   1   5   0  208.18   11.30
   1   5   0  209.18   11.90
  -1   5   0  195.78   10.40
  -1   5   0  204.48   10.60
   1   5   0  203.48   10.80
  -1   5   0  211.38   11.70
  -1   5   0  188.68   10.20
   1   5   0  187.08   10.70
  -1   5   0  199.98   10.60
   1   5   0  204.78   10.80
  -1   5   0  197.38   10.50
  -1   5   0  220.48   11.70
   1   5   0  176.28    9.50
   1   5   0  203.28    9.50
  -1   5   0  205.88   10.80
  -1   5   0  199.58   11.10
  -2  -5   0   96.69    7.90
   2  -5   0   97.19    8.10
  -2  -5   0   96.29    8.00
  -2  -5   0  113.59    8.00
  -2  -5   0  110.89    8.40
   2  -5   0  108.09    8.40
  -2  -5   0  104.09    8.40
  -2  -5   0  110.19    6.10
   2  -5   0  114.69    7.70
   2  -5   0  115.19    7.20
   2  -5   0   98.79    7.40
  -2  -5   0  114.09    7.10
  -2  -5   0  114.99    8.80
   2  -5   0  102.09    7.90
   2  -5   0  107.29    8.10
  -2  -5   0  111.29    8.00
  -2  -5   0  118.09    8.20
  -2  -5   0  101.29    6.80
  -2  -5   0  118.49    8.40
   2  -5   0   99.49    7.00
   2  -5   0  107.39    7.10
  -2   5   0  108.99    7.90
  -2   5   0   99.09    8.10
  -2   5   0   99.29    8.40
  -2   5   0   99.49    7.10
  -2   5   0   94.89    7.70
  -2   5   0  105.99    7.90
   2   5   0  113.19    8.20
   2   5   0  119.59    8.20
  -2   5   0  111.89    7.30
   2   5   0  100.49    8.00
  -2   5   0  112.19    7.60
   2   5   0  105.49    8.20
   2   5   0  114.39    8.20
   2   5   0  100.29    8.50
   2   5   0  108.29    6.90
  -2   5   0  100.19    7.20
  -2   5   0  128.59    7.70
   2   5   0   97.89    8.00
   2   5   0  106.19    6.80
  -2   5   0  102.19    6.90
   3  -5   0  433.96   16.30
   3  -5   0  409.66   18.50
   3  -5   0  389.16   16.90
  -3  -5   0  456.75   18.30
   3  -5   0  413.76   16.60
  -3  -5   0  438.36   19.10
   3  -5   0  420.86   18.10
   3  -5   0  439.06   16.20
  -3  -5   0  438.16   16.10
  -3  -5   0  404.06   18.50
  -3  -5   0  442.56   18.20
  -3  -5   0  449.56   18.00
   3  -5   0  476.95   18.80
  -3  -5   0  448.76   18.10
  -3  -5   0  445.26   18.60
   3  -5   0  398.86   18.80
  -3  -5   0  447.06   16.20
  -3   5   0  442.76   18.50
   3   5   0  435.96   18.20
  -3   5   0  446.36   16.20
   3   5   0  449.36   18.10
  -3   5   0  441.16   16.90
   3   5   0  446.06   19.10
  -3   5   0  417.36   16.90
   3   5   0  442.36   18.10
   3   5   0  470.05   19.00
   3   5   0  445.86   18.50
  -3   5   0  407.66   18.50
  -3   5   0  459.05   18.70
  -3   5   0  421.86   18.80
   3   5   0  419.56   18.40
   3   5   0  444.16   16.50
   3   5   0  454.15   16.00
  -3   5   0  444.86   16.70
  -3   5   0  425.86   18.00
  -3   5   0  424.66   19.50
  -3   5   0  414.26   17.80
   3   5   0  420.16   18.20
   4  -5   0   34.70    4.20
  -4  -5   0   30.60    5.80
  -4  -5   0   35.20    5.40
   4  -5   0   33.80    4.40
   4  -5   0   22.40    4.80
  -4  -5   0   32.50    5.60
   4  -5   0   35.60    6.20
  -4  -5   0   40.80    5.00
  -4  -5   0   40.40    5.20
   4  -5   0   35.30    5.60
  -4  -5   0   35.30    5.90
  -4  -5   0   38.40    5.60
  -4  -5   0   40.80    5.80
   4  -5   0   31.40    4.80
  -4  -5   0   41.20    6.60
   4  -5   0   26.10    4.50
   4  -5   0   40.70    5.10
  -4  -5   0   23.70    4.90
   4  -5   0   30.50    5.10
  -4   5   0   29.40    6.10
  -4   5   0   37.60    4.40
   4   5   0   32.00    5.30
  -4   5   0   35.20    6.00
   4   5   0   40.00    4.30
   4   5   0   27.10    5.20
  -4   5   0   36.60    5.00
  -4   5   0   34.70    5.60
  -4   5   0   37.70    6.20
   4   5   0   31.40    5.20
  -4   5   0   37.90    4.60
  -4   5   0   33.20    5.70
  -4   5   0   32.90    4.70
   4   5   0   36.30    6.60
   4   5   0   29.90    5.60
  -4   5   0   31.30    4.30
   4   5   0   46.90    6.60
  -4   5   0   35.10    5.40
   4   5   0   33.80    5.10
   4   5   0   37.60    5.00
   4   5   0   35.70    5.90
  -5  -5   0   18.80    4.60
   5  -5   0   26.90    4.00
   5  -5   0    9.80    4.30
   5  -5   0   15.50    4.80
  -5  -5   0   16.20    4.80
  -5  -5   0   21.90    4.60
  -5  -5   0   27.40    5.30
   5  -5   0   16.70    3.80
  -5  -5   0   19.90    4.50
   5  -5   0   14.10    3.80
  -5  -5   0   23.00    5.00
   5  -5   0   15.70    3.40
  -5  -5   0   12.90    5.10
  -5  -5   0   14.20    4.10
  -5  -5   0   20.90    4.60
  -5  -5   0   26.00    6.00
   5  -5   0   22.30    3.80
   5   5   0    7.50    4.10
   5   5   0   22.40    4.60
  -5   5   0   16.20    2.10
  -5   5   0    9.80    6.80
   5   5   0   26.50    3.60
  -5   5   0    4.70    4.00
   5   5   0   13.10    3.70
   5   5   0   16.60    4.30
  -5   5   0   13.10    4.50
   5   5   0   25.80    5.40
  -5   5   0   23.60    5.20
  -5   5   0   16.40    2.50
   5   5   0   22.60    5.00
   5   5   0   14.10    3.80
   5   5   0   16.50    4.40
  -5   5   0   16.40    3.50
  -5   5   0   17.00    3.80
  -5   5   0   17.70    3.90
   5   5   0   18.20    3.40
  -5   5   0   25.10    5.20
  -5   5   0   13.80    3.10
   5   5   0   15.70    5.00
  -6  -5   0  299.87   14.60
   6  -5   0  286.07   11.00
  -6  -5   0  271.37   14.50
   6  -5   0  285.57   14.40
   6  -5   0  299.07   17.60
  -6  -5   0  319.07   15.90
  -6  -5   0  292.87   15.20
   6  -5   0  290.27   11.20
  -6  -5   0  288.27   14.90
  -6  -5   0  302.37   14.00
  -6  -5   0  261.17   15.00
   6  -5   0  288.07   11.40
   6   5   0  305.47   18.70
  -6   5   0  284.07   13.00
  -6   5   0  296.97   11.40
  -6   5   0  275.27   11.80
   6   5   0  303.77   15.60
  -6   5   0  287.67   16.10
  -6   5   0  267.57   14.70
   6   5   0  293.77   14.00
   6   5   0  287.97   15.60
   6   5   0  281.97   11.20
   6   5   0  306.27   15.60
   6   5   0  269.57   15.40
   6   5   0  285.67   14.60
  -6   5   0  303.87   17.80
  -6   5   0  285.77   10.30
  -6   5   0  281.87   10.60
  -6   5   0  290.27   11.70
  -6   5   0  288.37   15.00
  -6   5   0  270.97   14.80
   6   5   0  306.97   15.10
  -6   5   0  268.87   15.00
   6   5   0  260.97   13.50
   6   5   0  278.77   13.70
   7  -5   0    5.20    4.00
  -7  -5   0   -0.40    4.10
   7  -5   0    2.90    1.90
   7  -5   0    1.40    3.70
  -7  -5   0    1.60    3.30
   7  -5   0   -1.60    1.90
   7  -5   0    0.90    2.90
   7  -5   0    0.50    3.80
   7  -5   0   -0.20    2.50
  -7  -5   0    0.40    3.60
  -7  -5   0    5.00    3.70
  -7  -5   0   -2.80    3.10
  -7  -5   0   -2.00    2.90
  -7  -5   0   -0.10    3.30
   7  -5   0    0.80    1.70
  -7  -5   0   -2.10    2.70
   7   5   0    0.50    1.80
   7   5   0   -0.50    2.80
  -7   5   0    0.50    2.20
  -7   5   0    4.30    2.30
  -7   5   0    0.70    3.70
  -7   5   0    2.20    2.70
   7   5   0    5.60    4.00
  -7   5   0    0.40    1.70
   7   5   0   -1.50    3.30
   7   5   0    3.70    4.00
  -7   5   0    1.40    2.50
  -7   5   0    2.70    4.10
  -7   5   0   -0.80    2.80
   7   5   0   -2.20    2.60
   7   5   0   -0.80    3.50
   7   5   0    3.70    3.90
  -7   5   0   -1.60    2.20
   7   5   0    4.20    3.90
   7   5   0    1.80    1.80
   8  -5   0 1391.96   42.70
   8  -5   0 1411.06   46.10
  -8  -5   0 1338.27   44.50
  -8  -5   0 1305.47   45.30
  -8  -5   0 1249.57   44.80
   8  -5   0 1349.47   46.40
   8  -5   0 1378.56   44.00
  -8  -5   0 1426.56   48.70
  -8  -5   0 1379.86   45.80
  -8  -5   0 1282.67   46.70
  -8  -5   0 1356.86   46.30
  -8  -5   0 1352.76   42.50
   8  -5   0 1378.86   42.50
  -8   5   0 1297.97   40.00
   8   5   0 1365.36   47.00
  -8   5   0 1349.36   43.40
  -8   5   0 1359.86   38.70
   8   5   0 1336.27   45.70
   8   5   0 1337.97   45.00
   8   5   0 1312.87   42.50
  -8   5   0 1390.26   47.30
  -8   5   0 1316.57   46.10
   8   5   0 1237.48   44.00
  -8   5   0 1376.46   42.40
  -8   5   0 1344.67   42.10
  -8   5   0 1412.66   41.10
   8   5   0 1335.87   46.40
   9  -5   0  779.12   30.60
  -9  -5   0  706.53   31.20
  -9  -5   0  817.62   31.20
  -9  -5   0  764.92   34.30
   9  -5   0  760.62   27.20
  -9  -5   0  777.62   31.90
   9  -5   0  762.52   27.30
   9  -5   0  763.52   28.40
  -9  -5   0  730.63   30.30
  -9  -5   0  773.92   27.00
   9  -5   0  776.42   31.20
   9   5   0  783.52   30.00
   9   5   0  745.93   29.80
  -9   5   0  782.92   23.50
  -9   5   0  765.52   27.20
   9   5   0  770.42   31.60
  -9   5   0  797.02   27.20
  -9   5   0  759.82   26.40
  -9   5   0  794.72   31.60
  -9   5   0  700.93   25.40
  -9   5   0  745.53   31.70
  -9   5   0  749.62   27.90
  10  -5   0   90.59   11.20
 -10  -5   0  106.39   11.10
  10  -5   0   94.89    9.30
  10  -5   0  101.29    8.50
 -10  -5   0   97.59    8.10
 -10  -5   0   81.49   11.60
  10  -5   0   92.09   11.00
 -10  -5   0  110.19   11.50
 -10   5   0  105.79    8.60
  10   5   0   99.59   10.80
 -10   5   0   94.19   11.60
 -10   5   0  103.49    8.40
 -10   5   0   80.29    8.50
  10   5   0  119.19   11.10
 -10   5   0   88.29    5.40
  10   5   0  108.29   11.80
  10   5   0  115.59   11.50
 -10   5   0  105.89   11.90
 -10   5   0   97.19    8.50
 -11  -5   0  119.79    8.70
 -11  -5   0  159.38   14.10
  11  -5   0  141.59   13.10
 -11  -5   0  138.09   14.00
  11  -5   0  127.59    9.60
  11  -5   0  137.29   10.60
  11  -5   0  119.89   12.10
 -11  -5   0  127.89   12.40
 -11   5   0  110.59    9.30
 -11   5   0  123.79   10.10
  11   5   0  134.29   12.70
 -11   5   0  134.19   13.50
  11   5   0  151.28   12.70
  11   5   0  131.89   12.20
 -11   5   0  130.39   10.40
  11   5   0  117.29   12.70
 -11   5   0  110.49   12.90
  12  -5   0    2.00    4.10
 -12  -5   0    4.30    5.20
 -12  -5   0    4.60    6.80
  12  -5   0    4.20    5.90
 -12  -5   0    3.10    5.80
  12  -5   0    1.80    4.70
  12  -5   0   -6.70    2.60
  12   5   0    1.90    5.00
 -12   5   0    7.40    4.00
  12   5   0   -7.60    4.60
 -12   5   0    4.80    6.10
 -12   5   0    5.30    6.20
  12   5   0    4.30    5.30
 -12   5   0    2.00    5.30
 -13  -5   0  285.47   19.80
  13  -5   0  288.37   19.80
 -13  -5   0  278.57   19.70
  13  -5   0  287.67   15.40
  13  -5   0  273.77   18.20
 -13  -5   0  267.97   18.40
 -13   5   0  263.37   16.20
  13   5   0  289.57   19.60
 -13   5   0  276.87   20.00
  13   5   0  282.17   18.10
  13   5   0  262.67   19.50
 -13   5   0  287.27   15.40
 -13   5   0  265.07   19.70
 -14  -5   0  284.17   21.10
 -14  -5   0  294.97   22.00
  14  -5   0  356.66   20.80
 -14   5   0  292.67   18.10
  14   5   0  320.87   21.20
  14   5   0  293.27   20.80
 -14   5   0  322.17   24.40
 -14   5   0  345.27   23.00
  14   5   0  308.57   19.80
 -15  -5   0  168.68   18.60
  15  -5   0  186.88   16.00
  15  -5   0  184.98   13.30
  15  -5   0  206.18   18.10
 -15  -5   0  228.28   19.40
  15   5   0  198.38   16.60
 -15   5   0  190.08   18.20
 -15   5   0  195.98   18.90
 -15   5   0  208.88   13.90
  15   5   0  197.48   18.00
  15   5   0  155.38   23.80
  15   5   0  166.28   17.60
  16  -5   0   61.59    9.00
 -16  -5   0   30.40   10.40
  16  -5   0   45.50   10.90
 -16  -5   0   55.69   13.00
 -16  -5   0   47.10   10.00
 -16   5   0   51.39   12.70
  16   5   0   18.40    8.80
  16   5   0   32.80    9.10
 -16   5   0   42.70    7.70
 -16   5   0   35.10   10.70
  17  -5   0    0.40    6.60
 -17  -5   0   -0.60    7.50
  17  -5   0    7.10    5.60
 -17  -5   0   -4.50    4.90
 -17  -5   0   -1.10    7.30
 -17   5   0    1.10    4.30
  17   5   0   -6.50    7.20
  17   5   0    9.90   12.20
 -17   5   0   -0.70    7.60
 -17   5   0    0.00    6.80
  17   5   0    4.40    7.00
  18  -5   0   13.30    5.90
  18  -5   0   -0.60    6.90
 -18  -5   0   10.60    8.60
 -18  -5   0    8.20    8.40
 -18  -5   0   -0.60    6.20
  18   5   0   19.80   10.10
  18   5   0    5.50    7.00
 -18   5   0   25.90   11.80
 -18   5   0   36.80   12.20
 -18   5   0   10.30    5.70
 -19  -5   0   44.20   12.40
 -19  -5   0   19.00   10.90
 -19  -5   0   17.70   10.10
  19  -5   0    9.40    8.70
  19  -5   0   19.40    6.50
 -19   5   0   17.20   10.50
 -19   5   0   26.90   11.20
 -19   5   0   11.80    6.10
  19   5   0    7.60   10.20
   0  -6   0  930.61   33.40
   0  -6   0  939.61   32.10
   0  -6   0  911.81   33.50
   0  -6   0  886.21   32.90
   0  -6   0  959.80   32.50
   0  -6   0  974.40   32.30
   0  -6   0  945.21   32.70
   0  -6   0  942.11   33.00
   0  -6   0  945.31   30.60
   0   6   0  899.51   31.90
   0   6   0 1027.30   33.60
   0   6   0  947.31   30.70
   0   6   0  979.00   33.10
   0   6   0  977.70   32.60
   0   6   0  984.50   33.90
   0   6   0  944.41   32.10
   0   6   0  970.50   34.50
   0   6   0  930.81   33.10
   0   6   0  934.31   33.40
  -1  -6   0  236.88   13.30
   1  -6   0  225.08   12.20
  -1  -6   0  241.78   13.50
  -1  -6   0  211.68   13.20
  -1  -6   0  263.87   14.10
   1  -6   0  243.28   13.10
  -1  -6   0  251.27    9.00
   1  -6   0  225.58   12.40
   1  -6   0  229.88   13.40
  -1  -6   0  239.08   12.30
  -1  -6   0  248.68   11.70
  -1  -6   0  274.47   14.00
  -1  -6   0  264.67   13.70
  -1  -6   0  245.48    9.40
   1  -6   0  267.77   13.40
   1  -6   0  261.97   11.90
   1  -6   0  223.78   12.90
   1  -6   0  222.18   13.30
  -1  -6   0  253.27   13.20
   1   6   0  250.47   11.60
   1   6   0  257.17   13.80
   1   6   0  245.58   14.30
   1   6   0  249.08   13.60
   1   6   0  259.67   13.80
  -1   6   0  253.67   12.50
  -1   6   0  253.27   14.40
   1   6   0  250.77   13.20
   1   6   0  244.88   12.30
  -1   6   0  241.98   13.50
  -1   6   0  248.28   12.90
   1   6   0  255.37   15.10
  -1   6   0  257.67   12.90
  -1   6   0  222.68   12.50
  -1   6   0  237.18   13.10
   1   6   0  241.48   13.30
  -1   6   0  234.78   12.70
  -1   6   0  237.48   12.50
  -1   6   0  235.68   13.70
  -1   6   0  240.18   13.80
   1   6   0  257.17   13.80
  -2  -6   0 1503.25   49.20
  -2  -6   0 1587.44   49.70
   2  -6   0 1558.74   47.60
   2  -6   0 1431.66   48.30
  -2  -6   0 1599.84   49.99
  -2  -6   0 1531.75   48.70
  -2  -6   0 1574.84   49.40
   2  -6   0 1593.74   47.40
  -2  -6   0 1614.64   44.90
  -2  -6   0 1465.95   46.40
  -2  -6   0 1454.05   48.20
   2  -6   0 1506.65   48.90
   2  -6   0 1539.15   49.60
   2  -6   0 1531.85   48.40
  -2  -6   0 1609.14   50.39
   2  -6   0 1469.75   46.50
   2  -6   0 1504.55   47.10
  -2  -6   0 1581.04   44.30
   2  -6   0 1518.45   49.70
  -2  -6   0 1572.44   47.30
  -2  -6   0 1478.45   49.50
  -2   6   0 1592.14   48.70
   2   6   0 1570.84   49.10
  -2   6   0 1595.44   50.79
  -2   6   0 1601.54   50.29
  -2   6   0 1515.35   48.80
   2   6   0 1587.24   49.90
   2   6   0 1576.04   50.69
  -2   6   0 1565.34   48.10
  -2   6   0 1567.34   48.00
   2   6   0 1511.35   49.20
  -2   6   0 1515.35   47.80
   2   6   0 1552.74   49.60
   2   6   0 1506.45   46.80
   2   6   0 1492.55   48.90
  -2   6   0 1540.45   48.70
   2   6   0 1535.05   49.30
   2   6   0 1584.24   49.70
  -2   6   0 1587.44   47.40
  -2   6   0 1535.35   49.40
  -2   6   0 1516.85   47.10
   3  -6   0  460.15   18.30
   3  -6   0  490.25   19.90
  -3  -6   0  455.95   16.70
  -3  -6   0  463.85   17.30
   3  -6   0  483.85   18.30
  -3  -6   0  476.65   21.10
  -3  -6   0  480.55   21.10
  -3  -6   0  474.95   20.60
  -3  -6   0  502.75   21.40
  -3  -6   0  447.66   19.90
  -3  -6   0  500.35   20.30
   3  -6   0  434.86   17.90
  -3  -6   0  472.15   20.20
   3  -6   0  445.86   20.50
  -3  -6   0  466.15   18.20
   3  -6   0  500.65   18.70
  -3  -6   0  479.15   20.20
   3  -6   0  480.65   20.60
   3  -6   0  440.76   20.20
  -3  -6   0  443.06   18.10
   3   6   0  488.65   21.00
  -3   6   0  478.25   19.50
  -3   6   0  497.05   18.90
   3   6   0  478.15   20.20
  -3   6   0  475.85   20.10
  -3   6   0  463.35   20.20
  -3   6   0  452.05   21.40
  -3   6   0  465.65   20.90
   3   6   0  499.35   20.80
  -3   6   0  464.75   19.00
  -3   6   0  430.16   18.40
   3   6   0  455.65   20.30
  -3   6   0  441.96   17.90
   3   6   0  463.75   20.40
  -3   6   0  496.35   19.20
   3   6   0  458.65   19.90
   3   6   0  495.05   18.20
  -3   6   0  431.66   19.60
   3   6   0  465.05   21.50
   3   6   0  451.95   18.00
   3   6   0  503.95   21.30
  -4  -6   0    1.10    3.40
  -4  -6   0   -0.50    2.90
  -4  -6   0    1.80    2.70
  -4  -6   0   -1.40    1.90
   4  -6   0   -7.80    2.20
  -4  -6   0    1.80    2.90
  -4  -6   0    2.80    3.30
  -4  -6   0   -0.70    3.10
  -4  -6   0   -3.80    3.50
   4  -6   0   -1.50    2.40
   4  -6   0   -0.30    0.60
   4  -6   0    1.20    2.50
  -4  -6   0   -2.50    2.30
   4  -6   0   -0.70    3.80
  -4   6   0   -0.60    2.40
  -4   6   0   -6.00    4.70
  -4   6   0   -2.00    3.50
   4   6   0    1.90    3.40
   4   6   0    4.00    2.70
  -4   6   0    6.20    4.00
   4   6   0   -2.30    3.40
   4   6   0    5.00    3.90
   4   6   0    2.50    3.80
   4   6   0   12.20    4.40
  -4   6   0    1.10    3.40
  -4   6   0    1.70    2.30
  -4   6   0    1.40    2.60
   4   6   0    5.20    3.90
  -4   6   0   -0.20    3.40
  -4   6   0   11.10    5.70
   4   6   0    1.80    2.80
   4   6   0    7.00    5.00
   4   6   0   -3.90    3.30
  -5  -6   0    0.50    4.40
  -5  -6   0    0.50    3.30
  -5  -6   0    1.70    3.20
   5  -6   0   -1.30    2.40
  -5  -6   0    5.40    3.70
  -5  -6   0    4.90    3.40
  -5  -6   0   -1.60    3.10
   5  -6   0    0.40    3.80
   5  -6   0   -2.00    1.90
   5  -6   0   -0.60    2.70
  -5  -6   0   -1.10    3.30
   5  -6   0    1.50    2.60
  -5  -6   0    0.70    2.70
  -5  -6   0   -1.20    3.10
  -5   6   0   -0.90    3.30
   5   6   0    5.40    2.80
  -5   6   0    3.60    2.90
   5   6   0   -0.10    2.50
   5   6   0    1.20    3.50
   5   6   0   -0.80    3.10
  -5   6   0    2.30    2.90
   5   6   0    0.60    4.10
   5   6   0    2.90    3.40
  -5   6   0    0.50    3.60
  -5   6   0   -2.20    3.70
   5   6   0    1.80    3.00
  -5   6   0   -5.00    2.20
   5   6   0    0.40    3.40
   5   6   0    2.10    4.00
   5   6   0    1.10    3.60
  -5   6   0    2.90    3.70
  -5   6   0    0.40    2.30
   6  -6   0    6.40    4.90
   6  -6   0    9.60    3.40
  -6  -6   0   16.70    5.10
  -6  -6   0    6.80    4.20
  -6  -6   0   13.20    5.40
  -6  -6   0    8.40    4.40
  -6  -6   0   10.10    4.40
  -6  -6   0    3.40    3.90
   6  -6   0   11.70    3.00
   6  -6   0    8.30    3.20
  -6  -6   0   12.70    6.10
   6  -6   0   12.90    3.70
   6  -6   0    7.80    4.70
   6   6   0    5.70    4.70
  -6   6   0    7.90    3.00
  -6   6   0   12.60    3.60
   6   6   0    3.70    4.00
   6   6   0   16.70    3.50
  -6   6   0    9.50    5.00
   6   6   0    6.30    4.40
  -6   6   0    8.00    5.20
   6   6   0    6.40    4.20
  -6   6   0   11.10    4.00
   6   6   0    6.70    3.60
   6   6   0   11.90    4.80
   6   6   0   15.40    4.70
  -6   6   0    8.90    3.60
   6   6   0   12.70    3.20
   6   6   0   10.80    4.40
  -6   6   0   14.50    5.30
   7  -6   0   10.00    4.30
   7  -6   0   14.80    4.60
  -7  -6   0    3.80    3.70
  -7  -6   0    8.70    4.70
  -7  -6   0    9.10    4.60
  -7  -6   0    8.90    4.40
  -7  -6   0   16.20    6.50
  -7  -6   0    3.60    4.30
   7  -6   0    3.40    4.10
   7  -6   0    5.60    4.40
   7  -6   0   10.40    3.10
  -7  -6   0   15.90    5.90
   7   6   0    6.80    5.40
   7   6   0   13.60    4.90
   7   6   0   16.50    4.80
   7   6   0    6.10    4.60
  -7   6   0    9.70    2.20
  -7   6   0   11.00    3.20
  -7   6   0    4.40    2.70
   7   6   0    8.10    3.00
   7   6   0   13.30    5.90
  -7   6   0   10.50    3.90
   7   6   0    4.90    4.80
  -7   6   0   10.40    4.00
  -7   6   0    5.90    5.00
  -7   6   0   13.00    5.60
   7   6   0    6.90    4.90
  -8  -6   0   53.59    7.20
   8  -6   0   34.60    7.60
  -8  -6   0   50.29    8.30
  -8  -6   0   47.30    9.10
   8  -6   0   47.60    6.80
  -8  -6   0   55.49    8.70
   8  -6   0   50.09    8.00
  -8  -6   0   48.90    8.30
  -8   6   0   57.79    9.00
   8   6   0   61.99   10.40
   8   6   0   53.99    7.70
   8   6   0   66.69    8.80
  -8   6   0   49.70    5.10
  -8   6   0   39.00    6.10
   8   6   0   63.29   10.40
  -8   6   0   52.69    6.90
   8   6   0   43.20    8.30
  -8   6   0   56.19    4.80
   8   6   0   45.10    8.20
  -8   6   0   58.99   10.20
  -9  -6   0   93.39   10.80
  -9  -6   0   72.19   11.10
   9  -6   0   81.19    9.30
   9  -6   0   69.29   10.20
   9  -6   0   86.19   10.70
  -9  -6   0   92.89   10.60
   9  -6   0   87.19    8.30
  -9  -6   0   93.99    8.80
  -9  -6   0   80.19   10.10
  -9   6   0   77.59    6.80
   9   6   0   69.79    9.50
  -9   6   0   74.19    6.60
  -9   6   0   73.09   10.30
  -9   6   0   80.29    7.80
  -9   6   0   74.39   10.80
  -9   6   0   88.99    8.40
   9   6   0   94.99   11.50
   9   6   0   85.79    9.60
  10  -6   0  188.18   15.30
 -10  -6   0  167.28   14.30
 -10  -6   0  175.48   11.60
  10  -6   0  170.98   12.50
  10  -6   0  183.08   11.70
 -10  -6   0  172.38   14.40
  10  -6   0  168.48   14.10
 -10  -6   0  174.38   15.40
 -10   6   0  171.08   10.30
 -10   6   0  162.38   14.40
 -10   6   0  203.08   16.00
  10   6   0  182.48   14.80
  10   6   0  223.28   15.10
  10   6   0  171.18   14.80
 -10   6   0  180.18   11.70
  10   6   0  176.48   13.60
 -11  -6   0   -0.60    5.50
  11  -6   0   -3.10    4.30
 -11  -6   0   -0.50    3.20
  11  -6   0   -0.70    3.80
 -11  -6   0    0.50    5.20
  11  -6   0   -1.70    3.00
  11  -6   0    1.60    5.40
 -11  -6   0    8.30    5.20
  11   6   0   -4.10    5.00
 -11   6   0   -0.60    5.30
 -11   6   0   -8.70    4.70
  11   6   0   -1.80    4.60
  11   6   0   -3.80    4.40
  11   6   0   -0.70    4.70
 -11   6   0    1.50    3.70
  12  -6   0   -1.50    5.80
 -12  -6   0   -3.00    6.10
  12  -6   0   -3.80    4.50
 -12  -6   0   -3.60    4.40
 -12  -6   0   -4.20    5.00
  12  -6   0   -0.20    4.90
  12  -6   0    6.10    4.00
  12   6   0   13.10    6.40
  12   6   0    9.70    6.10
 -12   6   0   -9.40    4.40
  12   6   0   -4.80    5.10
 -12   6   0   -4.70    3.20
  12   6   0   -2.60    4.60
 -12   6   0   12.80    6.90
 -13  -6   0   74.59   12.90
 -13  -6   0   82.29   13.10
  13  -6   0   54.19   10.30
 -13  -6   0   70.29   10.90
  13   6   0   80.59   11.50
  13   6   0   65.99   11.30
 -13   6   0   77.29   13.10
  14  -6   0   11.50   11.50
  14  -6   0   18.60    6.00
  14  -6   0   16.60    7.90
 -14  -6   0   19.90    8.80
 -14  -6   0   11.50    8.10
 -14   6   0    1.80    4.30
 -14   6   0   21.70    9.40
 -14   6   0   -2.00    6.80
  14   6   0   11.50    7.50
  14   6   0   10.70    6.90
  14   6   0    9.50    6.80
  14   6   0   18.30    8.80
 -15  -6   0   -3.00    6.30
  15  -6   0    1.40    4.00
 -15  -6   0  -11.50    6.70
 -15  -6   0   -1.30    6.30
  15  -6   0   -8.30    5.30
  15  -6   0    6.80    7.60
  15   6   0    3.30    6.40
  15   6   0    6.50    6.10
 -15   6   0    5.80    4.20
 -15   6   0   -7.60    5.90
  15   6   0   -4.00    5.40
 -15   6   0   -6.40    6.10
  15   6   0    9.10    8.60
 -16  -6   0   22.50    9.80
 -16  -6   0   38.20   11.70
  16  -6   0   33.90    7.20
  16  -6   0   27.70    8.70
  16  -6   0   39.90   10.90
 -16  -6   0   31.80    9.50
  16   6   0   26.20   10.30
 -16   6   0   58.09   13.00
  16   6   0   27.50   10.90
 -16   6   0   39.60    7.80
 -16   6   0   35.50   11.70
  16   6   0   24.30    8.50
 -17  -6   0   -0.80    7.30
  17  -6   0   -3.10    6.60
  17  -6   0   -2.70    5.70
  17  -6   0    3.00    5.00
 -17  -6   0    6.10    8.70
 -17  -6   0   -4.10    6.10
 -17   6   0    6.00    8.20
 -17   6   0   -3.90    3.80
  17   6   0    9.60    8.50
  17   6   0   -4.30    6.70
 -18  -6   0  100.09   17.10
  18  -6   0   96.49   13.30
 -18  -6   0   87.79   15.50
  18   6   0  134.89   17.10
 -18   6   0  110.39   19.90
 -18   6   0  105.29   17.80
 -18   6   0  100.69   13.60
  18   6   0  109.49   17.00
   0  -7   0    5.70    4.80
   0  -7   0   -5.20    4.10
   0  -7   0    0.80    3.70
   0  -7   0    4.10    4.10
   0  -7   0    2.10    3.70
   0  -7   0    2.30    3.40
   0   7   0   -4.20    3.40
   0   7   0   -6.50    2.80
   0   7   0   -1.10    3.70
   0   7   0   -0.80    4.70
   0   7   0   -2.20    4.20
   0   7   0   -2.50    3.20
   0   7   0   -1.60    3.00
  -1  -7   0 1532.75   48.30
  -1  -7   0 1486.75   50.19
   1  -7   0 1505.85   49.70
  -1  -7   0 1592.14   50.29
  -1  -7   0 1519.25   43.40
  -1  -7   0 1477.25   50.09
  -1  -7   0 1413.76   49.30
   1  -7   0 1475.15   50.19
   1  -7   0 1525.35   49.90
  -1  -7   0 1761.52   60.69
   1  -7   0 1477.95   48.50
  -1  -7   0 1523.35   42.40
   1   7   0 1466.45   49.00
   1   7   0 1498.45   47.90
   1   7   0 1547.85   50.19
  -1   7   0 1456.35   48.50
   1   7   0 1418.16   50.79
   1   7   0 1604.94   46.80
  -1   7   0 1581.64   47.20
   1   7   0 1361.26   48.70
  -1   7   0 1523.35   48.80
   1   7   0 1560.64   51.09
  -1   7   0 1492.55   47.90
   1   7   0 1474.55   52.99
   1   7   0 1493.25   49.00
  -1   7   0 1535.65   50.79
  -1   7   0 1462.55   50.69
  -2  -7   0   25.60    6.40
  -2  -7   0   29.00    6.20
  -2  -7   0   21.80    5.50
   2  -7   0   27.80    5.90
  -2  -7   0   18.40    5.20
  -2  -7   0   30.60    5.50
  -2  -7   0   19.20    3.90
  -2  -7   0   28.10    7.10
   2  -7   0   23.50    5.90
   2  -7   0   24.10    6.60
  -2  -7   0   22.30    5.50
   2  -7   0   32.00    6.90
   2  -7   0   24.90    5.40
   2  -7   0   19.60    7.40
  -2  -7   0   27.00    5.20
  -2   7   0   28.70    5.80
   2   7   0   19.50    5.40
  -2   7   0   36.50    6.20
   2   7   0   31.80    5.70
  -2   7   0   28.20    6.10
  -2   7   0   14.40    5.40
   2   7   0   26.70    5.80
  -2   7   0   27.80    6.70
   2   7   0   18.70    6.20
   2   7   0   29.90    6.50
   2   7   0   25.80    5.60
   2   7   0   19.30    4.60
  -2   7   0   31.00    7.60
   2   7   0   26.90    7.10
  -2   7   0   30.20    6.10
   3  -7   0  655.83   27.10
  -3  -7   0  665.33   23.00
  -3  -7   0  665.13   24.80
  -3  -7   0  704.13   27.10
   3  -7   0  671.13   25.10
   3  -7   0  668.13   26.70
  -3  -7   0  644.64   27.10
  -3  -7   0  690.13   28.30
   3  -7   0  673.63   27.90
  -3  -7   0  662.33   27.90
  -3  -7   0  694.43   27.30
  -3  -7   0  655.23   27.90
  -3   7   0  651.33   26.20
   3   7   0  672.33   24.30
   3   7   0  689.03   28.70
  -3   7   0  626.94   27.90
   3   7   0  645.84   26.60
  -3   7   0  666.63   25.30
   3   7   0  654.43   27.70
  -3   7   0  662.13   28.00
   3   7   0  641.54   24.20
  -3   7   0  614.24   25.40
  -3   7   0  642.04   24.30
   3   7   0  672.23   27.30
   3   7   0  679.53   27.80
  -3   7   0  652.03   25.10
   3   7   0  679.43   27.70
  -4  -7   0   65.89    8.40
   4  -7   0   42.70    7.20
   4  -7   0   69.89    9.40
  -4  -7   0  103.89   12.80
  -4  -7   0   65.59   10.00
  -4  -7   0   54.39    9.30
  -4  -7   0   69.29    8.50
  -4  -7   0   59.59    6.60
   4  -7   0   53.19    8.20
  -4  -7   0   47.50    7.80
   4  -7   0   50.19    6.60
   4   7   0   59.29    9.40
  -4   7   0   47.00    7.60
  -4   7   0   54.49    7.20
  -4   7   0   60.39    7.60
  -4   7   0   75.09    9.50
  -4   7   0   71.19    9.50
   4   7   0   54.29    7.00
   4   7   0   64.29    9.20
  -4   7   0   69.99    6.90
  -4   7   0   60.49    6.90
   4   7   0   61.49    8.90
   4   7   0   67.39    8.40
   4   7   0   51.79    6.40
   4   7   0   46.10    7.70
   4   7   0   56.69    8.40
  -5  -7   0  108.19    9.00
   5  -7   0   89.99   10.20
   5  -7   0  103.69    8.10
   5  -7   0   97.89   10.60
  -5  -7   0   92.79   11.00
   5  -7   0   85.59    8.80
  -5  -7   0   97.49    9.90
  -5  -7   0  104.39   10.00
  -5  -7   0  107.69   10.90
  -5  -7   0   95.19   10.50
   5   7   0  110.29    8.30
   5   7   0   96.59    9.90
  -5   7   0   97.49    9.30
   5   7   0  100.09    8.60
   5   7   0   93.99   10.90
   5   7   0   96.39   10.50
  -5   7   0   99.19    9.00
  -5   7   0  109.29    9.70
  -5   7   0   92.39    7.50
  -5   7   0  116.39   11.40
  -5   7   0  114.49   11.50
   5   7   0   97.99   10.20
   5   7   0  112.59   11.10
   5   7   0  110.19   11.00
   6  -7   0    7.30    5.50
  -6  -7   0   29.60    6.10
  -6  -7   0   29.50    6.70
   6  -7   0   37.50    8.00
   6  -7   0   30.50    5.00
  -6  -7   0   22.00    7.20
  -6  -7   0   12.20    5.50
  -6  -7   0   23.00    6.70
   6  -7   0   33.40    6.90
  -6  -7   0   16.30    5.30
   6   7   0   36.90    6.80
   6   7   0   17.10    6.90
  -6   7   0   44.00    8.80
   6   7   0   30.00    7.10
   6   7   0   56.29   13.60
  -6   7   0   28.90    6.00
  -6   7   0   28.30    6.60
  -6   7   0   42.90    7.70
   6   7   0   31.40    7.00
  -6   7   0   37.20    8.10
   6   7   0   19.40    4.40
   6   7   0   31.80    7.50
  -7  -7   0  287.07   17.00
  -7  -7   0  331.27   20.10
  -7  -7   0  290.87   18.40
  -7  -7   0  324.67   18.80
   7  -7   0  306.37   17.90
   7  -7   0  319.37   16.40
  -7  -7   0  310.87   17.10
   7  -7   0  308.57   18.50
  -7   7   0  303.37   17.70
  -7   7   0  315.67   19.30
   7   7   0  313.17   18.70
   7   7   0  311.67   18.40
   7   7   0  331.07   18.20
  -7   7   0  332.67   19.80
  -7   7   0  320.77   16.30
   7   7   0  325.67   16.60
   7   7   0  323.97   19.50
  -8  -7   0  450.85   24.60
   8  -7   0  440.56   20.50
  -8  -7   0  435.26   25.90
  -8  -7   0  469.35   22.40
  -8  -7   0  479.95   21.60
   8  -7   0  450.55   23.50
  -8  -7   0  417.86   23.10
   8  -7   0  445.06   22.10
   8   7   0  471.45   24.50
   8   7   0  499.65   25.30
   8   7   0  498.95   23.30
  -8   7   0  470.25   24.50
  -8   7   0  449.76   24.30
  -8   7   0  485.85   23.60
  -8   7   0  465.35   20.60
   8   7   0  449.66   21.10
   9  -7   0   -1.50    5.00
  -9  -7   0    4.60    5.70
  -9  -7   0    2.90    5.00
   9  -7   0    2.90    4.10
  -9  -7   0   -1.80    3.90
  -9  -7   0    3.60    6.60
   9  -7   0    2.80    4.70
  -9   7   0    0.10    5.30
  -9   7   0    4.80    3.90
  -9   7   0    9.10    6.40
   9   7   0    6.60    6.00
   9   7   0   -7.50    4.00
   9   7   0    2.70    4.50
   9   7   0   -5.70    4.60
 -10  -7   0  237.88   16.90
  10  -7   0  227.98   14.20
 -10  -7   0  271.97   19.70
 -10  -7   0  249.58   17.70
  10  -7   0  241.58   17.50
 -10  -7   0  243.28   14.60
  10  -7   0  259.37   16.30
  10   7   0  234.68   16.00
 -10   7   0  232.58   14.30
 -10   7   0  229.88   18.10
 -10   7   0  207.28   18.40
  10   7   0  229.58   18.00
  10   7   0  234.78   17.70
  10   7   0  227.18   16.40
  11  -7   0   -4.70    4.80
 -11  -7   0   -0.10    3.90
  11  -7   0    2.30    4.70
  11  -7   0   -1.70    3.70
 -11  -7   0    0.00    4.80
 -11  -7   0    1.10    6.20
 -11  -7   0   -7.90    4.30
 -11   7   0    2.50    5.50
  11   7   0   -0.40    4.90
  11   7   0   -7.10    4.20
 -11   7   0   -4.50    3.00
 -11   7   0    2.20    5.90
  11   7   0   -2.10    5.70
 -12  -7   0   -1.60    4.90
  12  -7   0    1.50    3.70
 -12  -7   0   -5.40    6.70
  12  -7   0   -5.00    5.50
 -12  -7   0   -3.50    5.60
  12   7   0   -2.10    5.50
 -12   7   0    3.20    4.20
 -12   7   0   -1.60    5.30
  12   7   0   -6.50    5.20
  12   7   0   -2.30    4.50
  12   7   0    0.20    6.10
 -12   7   0    1.30    6.20
  13  -7   0  507.95   27.10
 -13  -7   0  460.85   28.40
  13  -7   0  494.15   22.70
 -13  -7   0  527.35   28.10
 -13   7   0  469.15   28.50
  13   7   0  469.55   28.10
  13   7   0  475.55   26.20
 -13   7   0  491.75   28.30
  13   7   0  503.15   26.50
 -13   7   0  466.85   22.40
  14  -7   0   20.00    6.20
 -14  -7   0   21.20   10.10
  14  -7   0    3.60    6.10
 -14  -7   0   21.60    9.20
  14   7   0   -0.20    7.30
  14   7   0    5.80    6.60
 -14   7   0    7.00    7.50
 -14   7   0    2.80    4.90
  14   7   0   13.30    7.60
 -14   7   0    9.80    7.20
  15  -7   0   40.50    8.10
 -15  -7   0   35.20   10.80
 -15  -7   0   34.40    9.50
  15  -7   0   29.80    9.60
 -15  -7   0   28.70   10.60
 -15   7   0   34.30    7.60
 -15   7   0   31.60   10.50
  15   7   0   19.10   10.00
 -15   7   0   27.50   10.20
  15   7   0   43.50   12.30
  15   7   0   45.70   11.60
  16  -7   0   32.80    9.60
  16  -7   0   41.50    8.20
 -16  -7   0   34.20   11.80
 -16  -7   0   40.40   10.40
 -16  -7   0   60.39   13.30
 -16   7   0   65.39   14.10
  16   7   0   34.90   11.40
  16   7   0   44.20   11.90
 -16   7   0   26.80   10.90
  16   7   0   54.19   14.50
 -16   7   0   38.80    7.70
 -17  -7   0    0.00    8.30
  17  -7   0    4.00    7.30
 -17  -7   0    5.50    9.60
 -17  -7   0    1.40    8.70
 -17   7   0    1.70    8.30
  17   7   0    8.00    9.10
  17   7   0  -11.40    7.00
   0  -8   0  106.59   11.40
   0  -8   0  103.69   10.20
   0  -8   0   94.89   10.60
   0  -8   0   81.39   10.10
   0   8   0   84.79   11.20
   0   8   0  103.99    8.80
   0   8   0   93.69   10.50
   0   8   0   91.59   11.20
   0   8   0   81.29   11.00
  -1  -8   0   37.20    8.00
  -1  -8   0   52.29    8.90
   1  -8   0   38.40    7.50
  -1  -8   0   45.70    7.70
   1  -8   0   47.40    9.50
   1  -8   0   49.10    9.40
  -1  -8   0   49.30    9.20
   1  -8   0   48.40    9.10
   1   8   0   55.39    9.50
   1   8   0   57.79    9.30
  -1   8   0   50.79    7.40
   1   8   0   40.50    6.80
  -1   8   0   57.09    9.60
  -1   8   0   33.40    7.90
  -1   8   0   36.60    7.50
   1   8   0   58.59   10.20
  -2  -8   0  550.74   26.40
  -2  -8   0  617.04   25.10
   2  -8   0  615.64   26.80
  -2  -8   0  628.24   28.90
   2  -8   0  640.94   26.90
  -2  -8   0  544.75   26.20
   2  -8   0  603.04   27.40
   2  -8   0  592.44   24.90
   2   8   0  657.13   27.30
  -2   8   0  616.44   28.30
   2   8   0  610.94   28.30
   2   8   0  606.64   23.20
   2   8   0  600.64   27.20
  -2   8   0  618.54   26.40
  -2   8   0  632.74   24.30
  -2   8   0  587.14   24.20
  -2   8   0  645.44   28.30
   2   8   0  601.64   27.10
  -3  -8   0  340.17   19.20
   3  -8   0  284.97   17.60
   3  -8   0  275.67   15.50
  -3  -8   0  312.37   17.30
  -3  -8   0  277.77   15.50
  -3  -8   0  314.47   18.60
  -3  -8   0  299.97   17.90
   3  -8   0  291.07   18.10
   3  -8   0  316.97   17.70
   3   8   0  301.07   14.90
  -3   8   0  305.97   19.10
   3   8   0  312.37   18.10
   3   8   0  276.17   18.50
   3   8   0  312.07   18.40
  -3   8   0  300.47   15.70
  -3   8   0  317.67   21.40
  -3   8   0  314.97   18.80
   3   8   0  306.17   18.70
  -3   8   0  293.27   17.20
   4  -8   0  177.68   11.50
  -4  -8   0  180.78   13.80
   4  -8   0  170.98   14.30
   4  -8   0  166.58   12.80
  -4  -8   0  179.88   10.60
   4  -8   0  175.48   13.80
  -4  -8   0  182.28   14.70
  -4   8   0  182.48   14.70
   4   8   0  175.68   11.30
   4   8   0  193.78   14.60
   4   8   0  195.78   15.40
  -4   8   0  183.58   12.40
   4   8   0  161.88   13.50
  -4   8   0  155.58   12.60
  -4   8   0  170.68   14.70
   4   8   0  192.18   14.70
   5  -8   0    7.90    4.70
  -5  -8   0   11.10    6.10
   5  -8   0    7.80    3.90
   5  -8   0    1.60    4.60
   5  -8   0   10.20    6.30
  -5  -8   0    3.20    5.80
  -5  -8   0    8.20    5.10
  -5  -8   0   12.40    4.90
   5   8   0   -1.50    4.80
   5   8   0   -3.30    5.10
   5   8   0   17.90    6.40
  -5   8   0   11.00    5.10
   5   8   0   17.30    5.30
  -5   8   0    5.60    5.70
   5   8   0    6.90    5.20
  -5   8   0    2.00    5.20
  -5   8   0    9.50    5.10
   5   8   0    8.80    4.30
  -6  -8   0  216.18   15.30
   6  -8   0  228.58   16.20
  -6  -8   0  203.18   16.00
   6  -8   0  216.48   14.50
  -6  -8   0  252.07   17.90
  -6  -8   0  229.78   13.80
   6  -8   0  220.68   16.10
  -6   8   0  207.48   16.60
   6   8   0  244.48   16.40
   6   8   0  207.08   16.10
   6   8   0  246.68   17.00
  -6   8   0  208.58   14.10
  -6   8   0  256.97   15.70
   6   8   0  235.68   13.80
   6   8   0  220.78   17.00
   6   8   0  222.88   14.10
  -6   8   0  204.48   16.40
  -7  -8   0  142.39   12.60
  -7  -8   0  144.09   19.70
  -7  -8   0  122.89   11.50
  -7  -8   0  124.49   14.20
  -7  -8   0  168.48   17.30
   7  -8   0  138.69   13.30
   7  -8   0  129.79   13.10
   7  -8   0  124.19   11.10
  -7   8   0  150.88   14.60
   7   8   0  122.29   13.60
  -7   8   0  151.58   13.30
  -7   8   0  156.98   12.20
   7   8   0  125.29   13.10
  -7   8   0  132.19   14.00
   7   8   0  142.49   11.30
   7   8   0  155.48   13.70
  -8  -8   0   -1.50    6.10
  -8  -8   0    0.60    4.50
   8  -8   0   -2.40    3.80
  -8  -8   0    4.20    5.10
   8  -8   0   -3.40    4.70
   8  -8   0    4.20    5.70
  -8   8   0   -3.40    4.70
  -8   8   0    3.60    4.20
   8   8   0    1.20    4.40
   8   8   0    0.50    4.30
  -8   8   0    8.60    6.40
   8   8   0   -3.50    4.80
  -8   8   0    0.70    5.60
   8   8   0    5.50    5.80
   9  -8   0  382.46   22.40
  -9  -8   0  350.56   19.50
   9  -8   0  387.26   19.60
   9  -8   0  323.97   20.40
  -9  -8   0  395.26   21.00
  -9  -8   0  367.16   23.60
   9   8   0  383.86   21.70
  -9   8   0  366.16   23.40
  -9   8   0  351.86   21.20
  -9   8   0  370.86   19.20
   9   8   0  359.56   19.50
   9   8   0  360.86   22.90
  -9   8   0  348.27   22.90
 -10  -8   0   -8.50    4.50
  10  -8   0   -6.10    4.30
 -10  -8   0    2.90    5.00
  10   8   0   -7.60    4.60
 -10   8   0   17.60   12.50
  10   8   0    0.50    9.60
 -10   8   0    5.30    6.10
  10   8   0    0.60    4.60
  10   8   0   -9.70    3.90
 -11  -8   0   31.60   10.10
  11  -8   0   17.10    7.30
 -11  -8   0   23.20    7.40
  11  -8   0   39.00    8.90
 -11  -8   0   25.80    8.70
  11  -8   0   21.80    5.90
  11   8   0   25.50    9.50
  11   8   0   33.20    8.90
  11   8   0   30.40    9.00
 -11   8   0   17.30    5.90
 -11   8   0   12.40    8.30
 -11   8   0   15.30    8.20
 -11   8   0   29.70   10.10
  11   8   0   19.10    7.80
  12  -8   0   57.69   11.50
 -12  -8   0   64.99   12.30
  12  -8   0   66.79    9.40
 -12  -8   0   57.09   13.20
  12   8   0   62.59   11.30
 -12   8   0   89.99   13.90
  12   8   0   49.40   10.30
 -12   8   0   67.99   13.00
  12   8   0   65.19   13.60
 -12   8   0   85.79   10.10
  12   8   0   64.19   13.10
 -12   8   0   78.19   13.30
 -13  -8   0    4.80    7.90
 -13  -8   0    0.90    7.10
  13  -8   0   -2.20    4.20
  13  -8   0   -1.30    5.90
 -13   8   0   13.00    5.60
  13   8   0   -3.60    6.40
 -13   8   0    2.30    6.90
 -13   8   0   -2.90    6.10
 -13   8   0    8.20    8.30
  13   8   0    8.80    7.20
  14  -8   0   31.30    7.30
 -14  -8   0   35.40   12.10
  14  -8   0   18.30    8.40
 -14  -8   0   18.20    8.70
  14   8   0   17.10    9.30
  14   8   0   33.40    9.80
 -14   8   0   33.10   10.40
 -14   8   0   29.80    7.50
 -14   8   0   46.20   12.50
  14   8   0   24.70    9.80
 -15  -8   0    7.00    9.50
 -15  -8   0   15.40    9.10
  15  -8   0   -0.50    4.50
  15  -8   0   21.20    9.50
 -15   8   0   16.30   10.10
  15   8   0   19.10    9.30
  15   8   0   -6.50    7.30
 -15   8   0   14.60    6.30
 -15   8   0    2.80    7.80
 -16  -8   0    5.80    8.10
  16  -8   0    3.10    7.20
  16  -8   0    5.80    5.70
  16   8   0   -0.20    7.90
  16   8   0    6.30    9.30
 -16   8   0    6.70    9.60
 -16   8   0    3.80    5.40
 -16   8   0   -3.30    7.60
   0  -9   0    5.90    5.40
   0  -9   0    1.00    4.50
   0  -9   0    5.70    5.40
   0  -9   0    1.70    5.30
   0   9   0   -0.80    3.50
   0   9   0    2.50    4.70
   0   9   0   -2.70    4.90
   0   9   0   -8.50    4.40
  -1  -9   0   84.99   11.30
  -1  -9   0   96.39   11.70
   1  -9   0  102.69   12.00
  -1  -9   0   97.19   11.60
   1  -9   0   90.79   11.00
   1  -9   0   94.29   10.90
   1  -9   0   90.29   11.00
  -1  -9   0   84.39   10.20
   1   9   0   85.09   11.90
  -1   9   0  124.39   12.60
  -1   9   0  102.49    9.40
   1   9   0  117.79    9.40
  -1   9   0   95.99   12.80
  -1   9   0  100.69   12.60
   1   9   0  108.49   12.90
   1   9   0  128.29   12.50
  -2  -9   0  495.75   25.20
   2  -9   0  490.95   24.60
  -2  -9   0  533.45   25.50
  -2  -9   0  476.25   25.30
  -2  -9   0  522.55   23.30
   2  -9   0  461.75   23.80
   2  -9   0  532.45   25.80
   2  -9   0  512.95   23.50
   2   9   0  484.55   20.50
   2   9   0  522.05   25.50
   2   9   0  496.25   25.40
  -2   9   0  470.35   26.00
  -2   9   0  488.95   21.50
  -2   9   0  489.15   24.50
   2   9   0  456.85   25.70
  -2   9   0  547.25   26.80
   3  -9   0  464.55   23.60
   3  -9   0  497.75   25.50
  -3  -9   0  484.25   25.30
   3  -9   0  499.65   24.50
   3  -9   0  495.65   22.20
  -3  -9   0  417.46   23.50
  -3  -9   0  461.65   24.70
   3   9   0  455.05   25.40
   3   9   0  514.65   25.50
  -3   9   0  459.65   23.40
   3   9   0  463.35   24.40
  -3   9   0  468.65   25.20
  -3   9   0  421.76   24.70
   3   9   0  456.85   20.00
  -3   9   0  465.45   21.20
   4  -9   0  103.49   12.10
  -4  -9   0  114.29   12.70
  -4  -9   0   80.09   11.10
   4  -9   0   94.99   10.90
   4  -9   0   94.49   12.00
  -4  -9   0  114.19   12.90
   4   9   0   92.49    9.00
   4   9   0   90.49   12.70
   4   9   0  105.29   12.20
  -4   9   0   89.49   12.50
  -4   9   0   97.99   12.80
  -4   9   0   69.19    9.80
   4   9   0  115.29   12.60
  -4   9   0   81.69    9.60
   5  -9   0    2.70    5.30
   5  -9   0   -3.80    3.70
  -5  -9   0    9.80    6.40
  -5  -9   0   -3.00    4.70
   5  -9   0    7.10    6.10
  -5  -9   0   12.70    7.60
  -5   9   0    4.10    4.60
  -5   9   0   -0.40    4.50
  -5   9   0    6.90    5.90
   5   9   0    6.70    6.30
   5   9   0   -0.50    5.40
  -5   9   0    3.20    5.90
   5   9   0    0.60    3.60
   5   9   0    7.40    6.40
  -6  -9   0   -4.40    5.50
   6  -9   0    7.20    5.70
  -6  -9   0   -1.70    5.00
   6  -9   0    7.00    6.40
   6  -9   0    7.30    6.10
  -6  -9   0    0.70    5.20
   6   9   0    7.50    4.80
   6   9   0    8.90    6.50
  -6   9   0    7.30    6.50
  -6   9   0   14.40    7.00
  -6   9   0    2.40    4.90
   6   9   0    9.50    7.30
  -6   9   0    3.40    4.90
  -7  -9   0   92.69   11.60
   7  -9   0   96.89   12.50
   7  -9   0   88.49   10.80
   7  -9   0   69.89   11.20
  -7  -9   0  101.69   13.70
  -7   9   0   87.59   10.90
   7   9   0  105.59   10.30
  -7   9   0   89.29   12.90
   7   9   0   84.09   12.70
   7   9   0  110.19   12.80
  -7   9   0   96.39   11.30
  -7   9   0  103.19   13.40
  -8  -9   0  450.85   37.40
   8  -9   0  392.16   22.80
  -8  -9   0  406.86   22.20
   8  -9   0  380.46   25.40
   8  -9   0  359.96   23.30
   8   9   0  356.06   19.50
   8   9   0  395.56   22.90
  -8   9   0  391.66   21.90
  -8   9   0  424.66   36.30
   8   9   0  377.26   34.00
  -8   9   0  373.46   29.20
   9  -9   0  229.78   17.80
   9  -9   0  230.58   19.20
   9  -9   0  247.58   16.50
  -9  -9   0  255.77   17.30
  -9  -9   0  243.18   20.50
   9   9   0  242.38   18.00
   9   9   0  253.57   16.30
  -9   9   0  247.58   17.80
   9   9   0  229.58   19.40
  -9   9   0  197.38   18.70
  -9   9   0  236.38   16.00
  -9   9   0  226.38   19.50
  10  -9   0   95.79   12.70
  10  -9   0  112.99   14.40
 -10  -9   0   98.39   15.00
  10  -9   0   87.89   10.80
 -10  -9   0   88.29   11.30
 -10   9   0  115.99   15.30
  10   9   0   79.29   12.90
 -10   9   0   98.29   14.40
  10   9   0  106.99   14.90
 -10   9   0   86.69   10.90
 -10   9   0   98.09   13.30
  10   9   0   89.49   12.50
  11  -9   0   76.39   10.30
 -11  -9   0   70.39   14.40
  11  -9   0   63.09   14.60
  11  -9   0   87.89   13.60
 -11   9   0   84.99   10.60
 -11   9   0   66.69   13.30
  11   9   0   52.99   10.80
 -11   9   0   71.59   12.10
  11   9   0   83.99   15.10
 -11   9   0   63.59   12.60
 -12  -9   0   -1.00    7.80
  12  -9   0   -1.00    6.90
  12  -9   0    8.10    5.70
 -12   9   0    5.60    7.20
 -12   9   0   -1.30    4.20
  12   9   0   -9.80    6.60
 -12   9   0   -4.10    6.20
 -12   9   0    4.50    8.20
  13  -9   0  101.19   15.20
  13  -9   0   89.69   11.30
 -13  -9   0  116.09   17.20
 -13   9   0  106.69   15.20
 -13   9   0  105.79   12.10
  13   9   0   95.39   15.90
 -13   9   0   91.89   16.10
 -13   9   0   73.59   15.10
  14  -9   0   -1.90    6.40
 -14  -9   0   -3.50    8.20
  14  -9   0    1.30    5.40
 -14   9   0   11.10    8.60
 -14   9   0    5.10    5.30
 -14   9   0   -0.90    8.00
  14   9   0    7.00    9.00
 -14   9   0    5.80    8.80
  15  -9   0   74.19   16.90
 -15  -9   0  114.39   17.90
  15  -9   0   99.69   11.80
 -15   9   0  113.89   17.50
 -15   9   0  128.29   19.10
 -15   9   0   94.29   11.80
 -15   9   0   79.29   15.50
  15   9   0  109.79   17.70
   0 -10   0  443.56   22.60
   0 -10   0  369.16   23.10
   0 -10   0  380.06   21.80
   0 -10   0  376.76   22.90
   0  10   0  369.56   22.50
   0  10   0  409.96   24.80
   0  10   0  414.06   24.00
  -1 -10   0  266.97   19.00
   1 -10   0  244.18   16.80
  -1 -10   0  254.57   16.90
  -1 -10   0  262.17   18.10
   1 -10   0  221.88   17.30
   1 -10   0  248.68   17.50
  -1 -10   0  242.68   18.40
   1 -10   0  218.48   18.20
   1  10   0  223.78   18.80
  -1  10   0  258.87   20.00
   1  10   0  248.98   18.50
   1  10   0  261.97   18.90
  -1  10   0  264.47   19.30
  -1  10   0  272.87   18.70
  -2 -10   0  258.77   18.50
   2 -10   0  218.68   15.70
   2 -10   0  253.97   17.80
   2 -10   0  228.58   18.00
  -2 -10   0  212.98   17.40
   2 -10   0  189.28   15.80
  -2 -10   0  207.08   16.80
   2  10   0  200.28   18.20
  -2  10   0  222.38   18.40
   2  10   0  252.87   18.30
  -2  10   0  251.27   17.80
  -2  10   0  205.78   18.10
   2  10   0  209.28   17.50
   3 -10   0   74.39   11.20
  -3 -10   0  104.39   12.90
   3 -10   0   61.89   10.40
  -3 -10   0   77.09   11.90
  -3 -10   0   52.09   10.50
   3 -10   0   55.09   11.00
  -3  10   0   70.29   12.50
   3  10   0   73.89   12.00
  -3  10   0   70.59   11.30
   3  10   0   56.49   11.60
  -3  10   0   91.19   12.90
   3  10   0   86.39   12.60
  -4 -10   0   80.29   12.10
  -4 -10   0   61.29   11.40
  -4 -10   0   73.79   12.10
   4 -10   0   54.09   10.60
   4 -10   0   66.59   10.40
  -4  10   0   77.69   11.30
  -4  10   0   50.59   11.00
   4  10   0   85.49   12.70
  -5 -10   0   54.99   13.30
   5 -10   0   45.70   14.70
   5 -10   0   44.60   11.60
   5 -10   0   32.70   11.00
  -5 -10   0   30.70    8.70
  -5 -10   0   20.00    8.60
  -5  10   0   48.60   14.30
   5  10   0   29.90    9.10
  -5  10   0   54.19   11.50
   5  10   0   53.19   10.70
  -6 -10   0   66.79   12.50
   6 -10   0  108.69   14.00
  -6 -10   0   75.69   11.60
   6 -10   0   82.59   12.40
   6 -10   0   76.99   11.10
  -6  10   0   90.49   13.60
   6  10   0   75.69   12.60
   6  10   0  106.09   14.50
  -6  10   0  107.39   14.30
  -6  10   0   92.29   11.80
   7 -10   0    1.20    5.90
   7 -10   0   10.60    7.10
   7 -10   0   -3.50    4.70
  -7 -10   0    6.50    7.00
  -7 -10   0    1.30    5.60
  -7  10   0    0.20    6.00
  -7  10   0    0.80    5.30
   7  10   0   -3.90    6.20
  -7  10   0   -2.60    6.10
   7  10   0   -6.70    5.00
   8 -10   0  104.89   14.10
  -8 -10   0   60.29   13.00
   8 -10   0   85.79   11.60
   8 -10   0  106.59   13.50
  -8  10   0  102.99   15.30
  -8  10   0   69.89   14.30
   8  10   0   91.29   13.10
   8  10   0  104.79   15.20
  -8  10   0   75.29   11.20
  -9 -10   0    1.90    7.40
   9 -10   0    5.90    5.10
   9 -10   0   -0.90    6.20
   9 -10   0   -1.70    6.10
  -9  10   0    9.30    6.60
   9  10   0    3.00    6.70
  -9  10   0   -0.90    7.00
   9  10   0    6.20   11.00
  -9  10   0    1.20    7.60
 -10 -10   0    0.90    8.40
 -10 -10   0   -7.10    4.80
  10 -10   0   -6.80    5.90
  10 -10   0    1.70    7.00
  10 -10   0    8.20    5.90
  10  10   0   -8.10    6.80
 -10  10   0    3.60    5.40
 -10  10   0    9.30    7.80
 -10  10   0    2.40    7.20
  11 -10   0   -2.50    6.00
 -11 -10   0   -3.30    7.40
  11 -10   0   -3.40    4.90
  11 -10   0   -3.40    6.50
 -11  10   0    0.70    5.40
 -11  10   0    4.20    8.20
  11  10   0   -1.70    8.10
 -11  10   0    3.10    7.60
  12 -10   0   26.60    8.40
 -12 -10   0   21.50   10.90
  12 -10   0   17.10    9.30
 -12  10   0   28.60   10.90
 -12  10   0   19.40    7.60
  12  10   0   13.60    9.70
 -12  10   0   28.20   10.90
  13 -10   0    8.60    6.50
 -13 -10   0   24.40   11.60
 -13  10   0   15.00    7.10
  13  10   0    5.40   11.90
 -13  10   0    8.40    9.70
 -13  10   0   11.40   15.30
   0 -11   0   -6.80    4.50
   0 -11   0   -9.90    4.80
   0 -11   0   -2.50    6.00
   0 -11   0   -6.40    5.10
   0  11   0    1.80    7.50
   0  11   0    5.50    7.10
   0  11   0    3.60    6.20
  -1 -11   0  105.49   14.00
  -1 -11   0  114.79   13.80
   1 -11   0  112.39   15.10
   1 -11   0  117.89   14.50
  -1 -11   0  102.49   14.00
  -1  11   0  128.99   15.00
  -1  11   0  103.89   15.00
   1  11   0  103.89   15.00
   1  11   0   99.59   13.80
  -1  11   0  110.59   14.30
   1  11   0  116.49   15.70
  -2 -11   0    6.40    6.20
   2 -11   0   -2.00    5.70
  -2 -11   0    8.80    7.80
   2 -11   0    1.00    5.30
   2 -11   0    0.20    6.00
  -2 -11   0    0.10    6.30
   2  11   0    0.20    5.50
  -2  11   0   -2.40    6.50
   2  11   0    9.20    8.00
  -2  11   0   -3.80    6.50
  -2  11   0    2.10    6.30
   2  11   0    9.30    8.30
   3 -11   0   13.20    7.50
  -3 -11   0    2.80    6.20
   3 -11   0    3.40    6.10
   3 -11   0   27.30    9.20
  -3 -11   0   16.70    8.40
  -3 -11   0   28.70    9.40
  -3  11   0   18.80    9.20
  -3  11   0   18.30    7.70
   3  11   0   36.40   10.80
  -3  11   0   17.80    9.20
   3  11   0    7.00    8.90
  -4 -11   0    7.40    7.80
   4 -11   0    4.50    5.30
   4 -11   0   -2.10    6.60
   4 -11   0   -2.00    5.50
  -4 -11   0   -1.30    6.40
   4  11   0    7.30    7.20
   4  11   0   -3.00    6.30
  -4  11   0   -5.60    6.80
  -4  11   0   -6.90    4.60
  -4  11   0   -8.50    5.70
  -5 -11   0   25.00   10.10
   5 -11   0   26.00    9.50
   5 -11   0   38.90    9.90
   5 -11   0   27.40    9.40
  -5 -11   0   46.50   11.10
   5  11   0   36.20   10.50
   5  11   0   28.70   10.30
  -5  11   0   21.60    8.10
  -5  11   0   41.00   11.40
  -5  11   0   29.40    9.90
  -6 -11   0  154.98   16.70
   6 -11   0  202.58   18.90
  -6 -11   0  187.98   19.50
   6 -11   0  186.38   18.20
   6 -11   0  184.98   16.40
  -6  11   0  187.58   19.40
   6  11   0  170.88   19.00
   6  11   0  181.88   17.80
  -6  11   0  192.58   19.30
  -6  11   0  173.78   16.40
   7 -11   0   10.60    7.60
  -7 -11   0   -1.00    6.50
  -7 -11   0   12.20    8.70
   7 -11   0    0.70    6.00
   7 -11   0   -0.60    7.10
  -7  11   0   -1.10    7.20
  -7  11   0    6.60    9.20
   7  11   0   11.70    8.70
   7  11   0    1.60    6.70
  -7  11   0    5.20    6.30
   8 -11   0  167.48   18.90
   8 -11   0  183.38   16.60
   8 -11   0  211.78   19.20
  -8 -11   0  162.18   17.10
  -8 -11   0  184.28   20.00
  -8  11   0  194.18   20.20
  -8  11   0  207.78   17.40
  -8  11   0  169.18   19.20
   8  11   0  202.68   21.10
   9 -11   0   14.60    8.90
  -9 -11   0    1.40    8.50
   9 -11   0    1.20    7.60
  -9 -11   0   13.50    7.80
   9 -11   0   12.70    7.60
   9  11   0    9.60    9.00
  -9  11   0    7.60    6.30
  -9  11   0   27.80   10.90
  -9  11   0   23.10   10.60
  10 -11   0   17.40    8.20
 -10 -11   0    1.30    8.90
  10 -11   0    2.80    7.70
  10 -11   0   -3.70    4.70
  10  11   0   -5.10    8.60
 -10  11   0    6.50    8.00
 -10  11   0   -3.50    5.40
 -10  11   0   13.00    8.80
 -11 -11   0  447.16   33.50
  11 -11   0  461.75   30.30
  11 -11   0  470.05   26.30
  11  11   0  498.55   34.20
 -11  11   0  528.25   35.00
 -11  11   0  515.25   36.60
 -11  11   0  421.26   26.50
   0 -12   0    6.00    7.70
   0 -12   0   12.30    7.00
   0  12   0    7.00    6.90
   0  12   0   -4.10    5.90
   0  12   0   24.80   10.10
   1 -12   0   -0.60    7.00
  -1 -12   0   -4.00    6.10
   1 -12   0    7.80    6.20
   1 -12   0   -1.90    5.50
  -1 -12   0    3.90    6.50
  -1  12   0   -4.70    4.70
  -1  12   0    9.70    8.70
  -1  12   0   12.80    8.00
   1  12   0   17.50    7.80
   1  12   0   -2.90    7.10
  -2 -12   0    4.30    6.90
  -2 -12   0   -4.90    6.20
  -2 -12   0    0.20    6.10
   2 -12   0    7.00    7.00
   2 -12   0    8.80    7.30
   2 -12   0   -2.00    6.20
  -2  12   0    0.70    7.40
   2  12   0    5.00    7.30
  -2  12   0   -8.70    5.00
   2  12   0   -2.40    7.20
  -2  12   0   -3.40    6.60
  -3 -12   0   32.60   10.00
  -3 -12   0   35.00   10.70
   3 -12   0   29.20    9.20
   3 -12   0   26.30    9.60
   3 -12   0   42.00   10.90
  -3  12   0   25.90    9.30
   3  12   0   28.90    9.80
   3  12   0   21.90    9.90
  -3  12   0   40.40   11.70
  -3  12   0   33.70   11.50
  -4 -12   0  301.57   22.80
   4 -12   0  252.47   22.10
  -4 -12   0  284.17   22.10
   4 -12   0  230.38   20.60
   4 -12   0  246.58   20.40
   4  12   0  259.27   22.70
   4  12   0  277.87   21.70
  -4  12   0  228.48   21.60
  -4  12   0  290.07   21.70
  -4  12   0  281.57   23.90
   5 -12   0  145.19   16.00
   5 -12   0  127.19   16.90
  -5 -12   0  112.59   15.40
   5 -12   0  131.69   16.60
  -5 -12   0  148.79   17.90
  -5  12   0  132.79   17.70
  -5  12   0  124.29   15.60
   5  12   0  158.78   19.00
   5  12   0  124.09   15.90
  -5  12   0  101.69   16.80
  -6 -12   0   28.10   11.70
   6 -12   0   27.60   10.50
   6 -12   0   38.00    9.80
   6 -12   0    8.30    8.50
  -6 -12   0   34.80   10.60
  -6  12   0   22.00   11.40
  -6  12   0   31.30    9.70
   6  12   0   27.80   11.30
  -6  12   0   37.70   11.60
   7 -12   0   64.59   13.20
   7 -12   0   75.69   14.10
   7 -12   0   59.79   12.80
  -7 -12   0   51.89   12.20
  -7 -12   0   66.39   15.00
  -7  12   0   72.19   14.70
   7  12   0   43.20   12.50
  -7  12   0   55.89   11.50
  -7  12   0   71.69   15.80
  -8 -12   0   63.19   22.80
  -8 -12   0   56.19   12.10
   8 -12   0   51.59   14.90
   8 -12   0   45.20   11.90
  -8  12   0   56.09   22.20
   8  12   0   42.80   19.00
   9 -12   0   10.10    8.90
  -9 -12   0   -0.70    7.90
   9 -12   0   -3.20    5.80
  -9  12   0   15.10   10.40
   9  12   0   -2.60    8.00
  -9  12   0   -7.80    6.50
  -9  12   0   -0.90    5.80
   0 -13   0   -4.70    7.10
   0 -13   0    3.90    7.40
   0  13   0    5.20    8.30
   1 -13   0   30.10   10.50
  -1 -13   0   24.40   13.20
   1 -13   0   34.60   12.80
   1  13   0   36.20   11.60
  -1  13   0   12.10    9.00
   2 -13   0   10.90    8.80
   2 -13   0    7.30    7.60
  -2 -13   0    2.60    9.70
  -2  13   0   -3.30    6.50
   2  13   0    7.70    9.10
  -2  13   0    3.50    8.20
   2  13   0   31.70   16.90
   3 -13   0   10.10    7.90
   3 -13   0    1.00    8.20
   3 -13   0   -0.80    6.90
  -3 -13   0   -8.70    7.20
   3  13   0   23.80   11.20
  -3  13   0   -3.50    6.60
  -3  13   0   11.00    9.80
  -3  13   0   -2.00    7.90
   4 -13   0   -7.80    7.50
   4 -13   0    3.90   13.80
  -4 -13   0    5.60    8.90
  -4 -13   0  -13.00    6.30
  -4  13   0   -4.00    6.70
   4  13   0    0.30    8.70
  -4  13   0    3.40    8.90
  -5 -13   0  233.58   21.40
   5 -13   0  148.69   18.90
   5  13   0  180.78   21.30
  -5  13   0  194.28   21.80
  20   0  -1   -2.90    5.40
 -20   0   1    0.10    5.30
  20   0  -1   -2.60    7.00
 -20   0   1    9.00    8.60
 -20   0   1   -8.30    7.90
  20   0  -1    2.40    7.80
  19   0  -1   -7.80    7.30
 -19   0   1    8.70    6.30
 -19   0   1    1.80    9.10
 -19   0   1   -4.60    7.00
  19   0  -1    0.40    5.20
  19   0  -1   -1.50    6.50
  18   0  -1   -9.10    5.70
 -18   0   1  -10.40    5.30
  18   0  -1   -5.20    6.90
 -18   0   1    0.10    5.50
 -18   0   1    5.60    7.40
  18   0  -1   -1.60    5.70
  17   0  -1   -1.10    6.40
  17   0  -1   -3.90    6.10
 -17   0   1   -8.00    5.90
  17   0  -1    5.80    5.60
 -17   0   1   -6.90    6.50
 -17   0   1   12.70    6.40
 -16   0   1   -3.30    5.50
  16   0  -1    3.60    5.70
  16   0  -1   -4.80    5.30
 -16   0   1    6.80    6.30
 -16   0   1    5.10    6.80
  15   0  -1    0.20    6.00
  15   0  -1   -4.10    4.70
 -15   0   1   -5.30    4.90
 -15   0   1   -5.00    5.30
 -15   0   1   -2.00    4.30
  15   0  -1   -1.50    4.20
 -15   0   1    7.90    4.80
 -14   0   1   -1.20    5.50
 -14   0   1    0.80    4.60
 -14   0   1   -2.40    6.40
  14   0  -1   -5.90    4.70
  14   0  -1   -1.70    3.60
  14   0  -1    4.60    5.40
 -14   0   1    1.60    4.10
  13   0  -1    0.30    2.80
  13   0  -1    2.30    4.20
 -13   0   1   -4.50    2.90
  13   0  -1    0.70    5.10
 -13   0   1    3.30    4.90
  13   0  -1   -4.90    4.20
 -13   0   1    0.10    3.90
 -12   0   1   -3.20    4.10
  12   0  -1   -5.20    4.70
 -12   0   1   -0.40    2.70
  12   0  -1    1.30    4.40
 -12   0   1    0.70    4.80
 -12   0   1   -0.60    3.50
 -12   0   1    0.90    3.50
  12   0  -1    4.10    3.40
  12   0  -1    2.60    3.80
 -12   0   1   -0.30    2.80
 -12   0   1   -3.70    3.00
  11   0  -1   -1.80    2.30
  11   0  -1    1.60    2.80
  11   0  -1    1.10    2.50
 -11   0   1   -3.70    2.00
 -11   0   1   -1.50    4.20
  11   0  -1    5.50    3.60
  11   0  -1   -3.30    3.90
 -11   0   1    0.50    4.10
 -11   0   1    3.10    2.90
 -11   0   1   -3.20    2.60
 -11   0   1   -2.60    3.10
  11   0  -1   -4.90    3.60
 -11   0   1   -2.50    2.40
  11   0  -1   -2.00    2.40
 -10   0   1    1.90    4.40
  10   0  -1    1.60    2.70
  10   0  -1   -4.50    3.50
  10   0  -1    0.20    2.50
  10   0  -1    0.40    2.90
 -10   0   1    0.20    2.50
  10   0  -1   -4.20    1.80
 -10   0   1   -2.90    3.50
  10   0  -1    1.90    3.70
 -10   0   1    0.30    2.80
 -10   0   1    1.70    2.50
  10   0  -1   -2.00    2.40
 -10   0   1    1.20    3.00
 -10   0   1    0.90    4.40
  -9   0   1    2.90    3.00
   9   0  -1    0.60    3.00
   9   0  -1    0.30    2.70
  -9   0   1    1.10    2.60
   9   0  -1    2.30    2.60
  -9   0   1   -0.10    3.20
  -9   0   1   -4.00    3.30
   9   0  -1   -1.30    3.80
   9   0  -1    0.70    2.50
   9   0  -1   -4.40    2.60
   9   0  -1   -2.40    2.10
  -9   0   1    0.20    3.40
  -9   0   1   -4.00    2.00
   9   0  -1    4.70    2.50
  -9   0   1   -0.80    2.50
   9   0  -1   -0.70    3.40
  -9   0   1   -0.70    2.90
  -9   0   1    0.50    2.60
  -8   0   1   -1.80    1.90
  -8   0   1    0.70    3.50
  -8   0   1    4.50    3.00
  -8   0   1    0.00    2.40
   8   0  -1    4.70    2.20
  -8   0   1   -0.20    3.00
   8   0  -1   -6.60    2.60
   8   0  -1    2.60    3.20
  -8   0   1    4.10    2.40
   8   0  -1    3.90    2.60
   8   0  -1    3.80    2.30
  -8   0   1    2.60    2.40
   8   0  -1   -1.50    1.90
   8   0  -1    0.30    2.20
  -8   0   1    0.90    1.90
  -8   0   1   -2.40    1.90
   8   0  -1    7.20    3.60
  -7   0   1    7.80    3.40
  -7   0   1    1.10    2.30
  -7   0   1    1.80    2.00
  -7   0   1    0.80    2.20
   7   0  -1    3.30    2.90
  -7   0   1    3.90    2.40
  -7   0   1    4.20    3.30
  -7   0   1    9.90    3.50
   7   0  -1    6.00    3.30
   7   0  -1    4.10    2.10
   7   0  -1    4.60    2.80
   7   0  -1    5.20    3.10
  -7   0   1    0.40    2.50
   7   0  -1    1.60    2.30
   7   0  -1    3.50    2.30
   7   0  -1    4.10    1.90
  -7   0   1    3.60    2.30
   6   0  -1   12.40    4.00
  -6   0   1    9.30    3.10
   6   0  -1    8.80    3.20
  -6   0   1    5.30    3.30
  -6   0   1    7.40    3.00
  -6   0   1    7.40    2.80
  -6   0   1    8.50    3.90
   6   0  -1    7.20    3.80
  -6   0   1    4.00    3.50
  -6   0   1   13.30    3.20
   6   0  -1    9.00    3.90
   6   0  -1    8.90    2.80
   6   0  -1    7.20    2.70
   6   0  -1   10.40    3.40
  -6   0   1    7.10    3.50
  -5   0   1    7.80    2.90
   5   0  -1    1.70    1.80
  -5   0   1    0.50    1.90
  -5   0   1    3.70    2.50
   5   0  -1    3.50    2.60
   5   0  -1    5.20    2.50
  -5   0   1    5.30    2.10
  -5   0   1    3.60    2.00
  -5   0   1    2.00    1.90
  -5   0   1    2.10    2.50
   5   0  -1    5.70    2.10
  -5   0   1   12.50    2.50
  -5   0   1   10.40    3.00
   5   0  -1    2.90    1.90
   5   0  -1   -1.40    1.90
   5   0  -1   -2.00    2.20
   5   0  -1    6.10    1.90
  -5   0   1    3.10    2.00
   4   0  -1    3.10    2.00
  -4   0   1    4.50    1.60
   4   0  -1   10.70    1.90
  -4   0   1    6.80    1.80
   4   0  -1    5.60    2.20
  -4   0   1    8.80    2.80
  -4   0   1    5.90    1.70
  -4   0   1    6.40    2.30
  -4   0   1    2.50    1.60
  -4   0   1    9.40    2.80
   4   0  -1   11.40    2.00
   4   0  -1    4.40    1.70
  -4   0   1    3.90    2.10
   4   0  -1    4.00    1.70
  -4   0   1    7.20    1.70
  -3   0   1   32.30    2.80
   3   0  -1   30.30    2.60
  -3   0   1   31.90    2.70
  -3   0   1   29.70    3.20
  -3   0   1   34.30    3.20
  -3   0   1   27.80    2.70
   3   0  -1   36.40    3.30
   3   0  -1   37.20    3.00
   2   0  -1    1.50    0.90
   2   0  -1    1.30    1.00
  -2   0   1    2.10    0.90
   2   0  -1    1.90    0.90
  -2   0   1    2.50    1.00
  -2   0   1    2.00    0.90
  -2   0   1    3.00    0.90
  -2   0   1    2.30    1.00
   2   0  -1    1.10    1.00
  -2   0   1    2.00    1.00
  -2   0   1    1.40    0.90
  -2   0   1    2.10    1.10
   2   0  -1    2.00    1.00
   2   0  -1    2.60    1.10
  -2   0   1    2.30    0.90
   2   0  -1    1.10    0.80
  -1   0   1    0.90    0.50
   1   0  -1    1.40    0.60
   1   0  -1    2.50    0.60
  -1   0   1    4.60    0.90
   1   0   1    3.00    0.90
  -1   0  -1    1.80    0.60
   1   0   1    5.50    0.90
  -1   0  -1    2.50    0.40
  -1   0  -1    2.50    0.70
   1   0   1    5.40    1.30
   1   0   1    4.10    0.50
  -2   0  -1    2.80    0.70
   2   0   1    2.40    1.30
  -2   0  -1    3.80    1.20
   2   0   1    4.80    0.70
  -2   0  -1    2.80    1.20
  -2   0  -1    1.90    0.80
  -2   0  -1    3.30    1.30
  -2   0  -1    2.60    1.00
  -2   0  -1    1.80    0.90
   2   0   1    3.30    0.90
   2   0   1    1.50    0.90
  -2   0  -1    3.00    1.30
   2   0   1    1.60    0.60
   2   0   1    2.30    1.10
   2   0   1    2.00    0.90
  -2   0  -1    2.40    0.60
  -2   0  -1    3.10    0.70
   2   0   1    1.30    1.20
   2   0   1    3.60    0.80
   3   0   1    5.30    1.60
   3   0   1    6.50    1.10
  -3   0  -1    2.20    1.80
  -3   0  -1    3.40    1.60
   3   0   1    4.20    0.90
  -3   0  -1    4.40    1.10
  -3   0  -1    2.20    0.90
  -3   0  -1    5.10    2.00
   3   0   1    4.70    1.90
   3   0   1    5.40    1.20
   3   0   1    6.60    1.30
   3   0   1    6.20    2.20
  -3   0  -1    6.30    1.40
  -3   0  -1    2.90    1.10
   3   0   1    3.90    1.20
  -3   0  -1    4.00    1.20
  -3   0  -1    5.40    1.20
  -3   0  -1    7.30    2.00
  -4   0  -1    1.00    1.10
   4   0   1    0.60    1.50
  -4   0  -1    4.20    2.10
  -4   0  -1    1.00    1.70
  -4   0  -1    1.10    1.10
  -4   0  -1    1.40    1.10
   4   0   1    2.30    1.90
  -4   0  -1    2.80    1.20
  -4   0  -1    1.80    1.60
  -4   0  -1    1.10    1.20
  -4   0  -1    2.70    1.70
   4   0   1    1.40    1.00
   4   0   1    1.40    1.90
   4   0   1    4.90    1.60
  -4   0  -1    3.20    2.10
   4   0   1    0.90    2.00
   4   0   1    2.90    1.30
  -4   0  -1    3.10    1.30
  -4   0  -1    3.40    1.20
  -5   0  -1   -0.40    1.10
  -5   0  -1    5.60    1.70
   5   0   1    3.30    2.30
  -5   0  -1    3.30    1.40
   5   0   1    0.70    1.60
   5   0   1    6.30    1.90
  -5   0  -1    0.50    1.10
   5   0   1   -1.00    0.90
  -5   0  -1    0.50    1.70
   5   0   1    1.80    1.40
  -5   0  -1    2.80    2.10
  -5   0  -1    1.20    1.80
  -5   0  -1    2.60    1.90
   5   0   1    5.10    2.30
  -5   0  -1    0.20    1.20
   5   0   1    1.40    2.00
   5   0   1    0.10    1.00
  -5   0  -1    0.20    1.20
  -5   0  -1    0.00    1.10
   6   0   1    1.60    1.60
   6   0   1    5.20    2.60
  -6   0  -1    0.40    1.50
  -6   0  -1    2.40    1.70
  -6   0  -1   -0.10    1.60
   6   0   1    0.60    1.70
  -6   0  -1   -2.30    2.40
   6   0   1    0.20    1.60
  -6   0  -1    1.00    1.30
   6   0   1    1.00    2.70
  -6   0  -1    1.10    1.30
   6   0   1    2.60    1.40
  -6   0  -1    1.00    2.50
   6   0   1    1.10    1.20
   6   0   1    5.30    2.90
  -6   0  -1   -3.00    1.90
  -6   0  -1    6.80    3.00
   6   0   1   -1.20    1.80
  -6   0  -1    2.30    1.50
  -6   0  -1    1.10    2.20
  -6   0  -1    1.70    1.50
  -7   0  -1    3.10    1.60
  -7   0  -1    2.10    1.80
  -7   0  -1    2.60    1.80
   7   0   1    0.40    1.30
   7   0   1   -2.90    1.70
  -7   0  -1   -2.90    2.70
  -7   0  -1    0.80    2.40
   7   0   1   -1.20    2.00
   7   0   1   -0.50    1.80
   7   0   1   -1.80    2.60
   7   0   1   -0.90    2.90
   7   0   1   -0.50    1.70
  -7   0  -1    2.10    2.50
  -7   0  -1   -3.40    2.30
  -7   0  -1   -0.60    1.80
  -7   0  -1    1.00    2.50
   7   0   1   -2.90    2.30
  -8   0  -1   -0.50    1.30
  -8   0  -1    5.30    3.10
   8   0   1   -0.70    3.00
  -8   0  -1    0.50    2.70
   8   0   1   -0.90    2.00
   8   0   1    1.00    1.40
  -8   0  -1    2.00    2.20
  -8   0  -1   -1.80    1.50
   8   0   1    1.90    2.80
   8   0   1   -2.50    1.90
   8   0   1   -1.80    1.70
  -8   0  -1    1.80    1.90
   8   0   1    2.40    2.10
  -8   0  -1    0.10    1.40
   8   0   1    0.90    1.50
  -8   0  -1   -3.30    2.00
  -8   0  -1    2.80    2.00
  -8   0  -1    1.80    1.90
  -8   0  -1    1.40    2.90
   8   0   1   -2.10    2.50
  -9   0  -1    1.60    2.10
  -9   0  -1    1.60    2.20
  -9   0  -1    3.10    1.80
   9   0   1    3.20    3.90
  -9   0  -1    3.40    3.00
   9   0   1    1.00    2.40
  -9   0  -1    2.00    2.10
   9   0   1    3.70    1.90
  -9   0  -1   -2.40    2.40
   9   0   1    5.10    3.70
  -9   0  -1    1.40    2.90
  -9   0  -1    2.00    1.90
   9   0   1    4.00    4.10
  -9   0  -1    2.50    3.80
   9   0   1    1.40    2.50
  -9   0  -1   -0.10    3.00
  -9   0  -1    3.10    3.30
   9   0   1    1.70    1.60
   9   0   1    3.20    2.50
   9   0   1    4.20    3.30
  10   0   1   -6.70    2.50
  10   0   1   -2.90    3.30
  10   0   1    0.10    2.90
 -10   0  -1   -3.50    2.40
 -10   0  -1    1.20    2.20
 -10   0  -1   -1.20    3.30
 -10   0  -1   -1.40    2.10
 -10   0  -1   -3.90    1.70
 -10   0  -1   -1.90    2.50
  10   0   1    2.80    2.60
  10   0   1   -1.90    2.30
 -10   0  -1    0.80    3.20
 -10   0  -1   -3.50    2.10
  10   0   1    0.00    1.70
  10   0   1   -2.20    3.80
 -10   0  -1    1.70    1.70
  10   0   1    1.60    4.00
  10   0   1    0.60    1.40
 -11   0  -1   -1.00    2.50
  11   0   1    4.60    2.00
 -11   0  -1    7.30    4.40
  11   0   1    3.00    2.80
 -11   0  -1    3.70    1.70
 -11   0  -1   -3.10    2.80
 -11   0  -1    6.80    3.40
  11   0   1   -1.80    2.70
  11   0   1   -3.20    4.00
  11   0   1    2.50    3.40
  11   0   1   -1.20    3.10
 -11   0  -1    4.90    2.50
 -11   0  -1   -9.90    3.50
  11   0   1   -4.10    3.90
  11   0   1    0.10    5.10
  12   0   1   -1.20    2.60
  12   0   1   -0.30    3.90
 -12   0  -1   -4.60    2.90
  12   0   1   -1.70    3.30
 -12   0  -1   -5.40    2.60
 -12   0  -1   -2.50    1.40
 -12   0  -1   -2.80    4.00
  12   0   1   -2.50    4.90
  12   0   1   -7.30    4.50
 -12   0  -1   -0.90    2.20
 -12   0  -1   -5.40    4.30
 -13   0  -1   -5.80    4.40
  13   0   1   -2.90    5.20
  13   0   1    4.60    3.30
  13   0   1   -1.00    3.20
  13   0   1   -0.90    4.50
 -13   0  -1    5.60    4.10
  14   0   1    3.20    4.10
  14   0   1    8.00    5.90
 -14   0  -1    0.10    3.70
  14   0   1   -1.60    5.20
 -14   0  -1   -5.90    4.80
 -14   0  -1   -2.00    4.50
  15   0   1   -6.20    4.80
 -15   0  -1    6.60    5.40
 -15   0  -1   -3.90    4.00
  15   0   1   -0.70    4.40
  15   0   1    4.80    5.70
 -15   0  -1    6.50    6.40
 -15   0  -1   -0.50    4.40
  16   0   1   -4.40    3.80
 -16   0  -1   -1.80    3.80
 -16   0  -1    5.20    5.30
  16   0   1    4.90    6.60
 -16   0  -1   -4.20    5.60
  16   0   1   -5.30    4.90
 -16   0  -1    2.90    7.20
 -17   0  -1   -1.20    4.40
  17   0   1   -0.10    6.60
  17   0   1   -7.00    4.10
 -17   0  -1    7.00    8.30
 -17   0  -1    6.40    6.80
 -18   0  -1    2.70    7.80
  18   0   1    2.40    5.60
  18   0   1   -0.50    6.30
  18   0   1    2.90    7.00
 -18   0  -1    4.30    5.00
 -18   0  -1   -2.50    6.30
 -19   0  -1   -2.90    6.90
 -19   0  -1   -6.60    8.60
  19   0   1   -7.50    5.60
  19   0   1   -3.40    5.20
 -19   0  -1    0.60    5.30
  19   0   1   -3.30    7.30
 -20   0  -1   10.50    8.90
  20   0   1   -4.20    8.00
 -20   0  -1    1.00    8.20
  20   0   1    3.30    8.10
 -20   0  -1    8.90   10.00
  20  -1  -1   -6.70    8.50
  20  -1  -1   20.70    9.90
  20  -1  -1   25.60    9.60
 -20  -1   1    9.00    7.40
 -20  -1   1   14.40    9.30
 -20  -1   1   18.40   10.70
  20   1  -1   11.10   12.00
 -20   1   1   21.70    9.30
 -20   1   1   21.00   10.10
  20   1  -1   14.20    8.00
  20   1  -1   25.70    9.20
 -20   1   1   31.00   11.00
 -19  -1   1  179.88   19.60
  19  -1  -1  192.18   16.20
 -19  -1   1  200.98   31.10
  19  -1  -1  199.18   20.70
 -19  -1   1  181.48   17.10
  19  -1  -1  204.38   19.30
  19   1  -1  215.78   19.40
 -19   1   1  203.58   17.00
  19   1  -1  215.28   20.90
 -19   1   1  221.28   20.90
 -19   1   1  239.58   23.00
  19   1  -1  221.08   18.20
 -18  -1   1  524.45   30.20
 -18  -1   1  481.65   25.80
  18  -1  -1  472.45   29.30
  18  -1  -1  405.06   23.70
 -18  -1   1  469.25   30.10
  18  -1  -1  432.96   26.90
  18   1  -1  528.75   28.50
 -18   1   1  514.05   29.30
  18   1  -1  431.56   25.40
 -18   1   1  505.05   31.30
  18   1  -1  473.25   29.10
 -18   1   1  460.65   24.50
 -17  -1   1  328.67   23.80
 -17  -1   1  339.27   20.40
 -17  -1   1  316.27   22.80
  17  -1  -1  340.07   22.30
  17  -1  -1  298.07   22.40
  17  -1  -1  266.87   18.40
 -17   1   1  289.67   18.70
  17   1  -1  246.58   22.80
  17   1  -1  307.67   20.00
 -17   1   1  326.87   24.00
  17   1  -1  279.87   21.90
 -17   1   1  341.57   22.80
 -16  -1   1   56.29   13.10
 -16  -1   1   45.80   11.00
 -16  -1   1   51.79   14.70
  16  -1  -1   23.80   15.70
 -16  -1   1   53.89    9.70
  16  -1  -1   58.49   10.90
 -16   1   1   50.19   10.60
  16   1  -1   73.29   13.30
  16   1  -1   52.99   10.30
 -16   1   1   56.39   12.00
 -15  -1   1  281.17   20.10
  15  -1  -1  280.67   20.00
  15  -1  -1  274.67   16.70
  15  -1  -1  269.97   19.20
 -15  -1   1  312.87   21.00
 -15  -1   1  299.97   17.60
 -15  -1   1  281.77   17.40
  15   1  -1  316.67   21.10
 -15   1   1  267.37   19.10
  15   1  -1  271.17   17.70
 -15   1   1  282.37   20.60
  15   1  -1  275.27   18.90
 -15   1   1  279.67   16.60
  14  -1  -1   34.20    8.10
 -14  -1   1   42.00    9.40
 -14  -1   1   54.69    9.30
  14  -1  -1   34.20    8.70
  14  -1  -1   41.20    6.90
 -14  -1   1   28.30    6.70
  14  -1  -1   44.40    8.20
 -14  -1   1   35.80    9.50
 -14   1   1   42.70    9.70
 -14   1   1   39.20    9.20
 -14   1   1   49.30    7.20
  14   1  -1   31.10    8.00
 -14   1   1   34.30    6.70
  14   1  -1   37.20    7.50
  14   1  -1   19.00    7.00
  13  -1  -1  563.04   23.70
  13  -1  -1  564.84   22.30
 -13  -1   1  516.75   26.20
 -13  -1   1  559.74   27.00
  13  -1  -1  531.35   25.60
 -13  -1   1  575.14   24.30
  13  -1  -1  524.35   26.30
 -13   1   1  540.05   21.70
 -13   1   1  552.64   23.10
 -13   1   1  542.75   31.10
  13   1  -1  540.45   24.40
 -13   1   1  556.94   26.30
  13   1  -1  551.94   25.60
  13   1  -1  582.94   27.10
  13   1  -1  561.44   23.30
 -12  -1   1 2383.46   70.09
  12  -1  -1 2235.08   68.99
 -12  -1   1 2286.37   72.99
 -12  -1   1 2190.18   69.19
 -12  -1   1 2183.38   67.09
  12  -1  -1 2326.07   71.99
  12  -1  -1 2269.67   67.39
  12  -1  -1 2298.47   72.79
 -12  -1   1 2388.46   69.89
  12   1  -1 2233.58   68.79
  12   1  -1 2251.97   72.59
  12   1  -1 2459.65   72.39
 -12   1   1 2123.09   64.89
  12   1  -1 2278.47   64.99
  12   1  -1 2221.58   70.09
 -12   1   1 2347.86   74.09
 -12   1   1 2380.46   68.89
 -12   1   1 2319.27   66.99
 -12   1   1 2282.57   71.89
 -12   1   1 2086.19   70.69
 -12   1   1 2357.86   72.29
 -11  -1   1   71.19    8.10
  11  -1  -1   75.99    8.00
 -11  -1   1   91.99    7.70
  11  -1  -1   72.99    5.70
  11  -1  -1   81.19    9.80
  11  -1  -1   74.39    7.30
 -11  -1   1   89.59    6.60
 -11  -1   1   74.59    8.40
 -11  -1   1   96.19   10.40
  11  -1  -1   76.89    7.90
  11  -1  -1   87.49    9.70
 -11  -1   1   76.69    7.90
 -11   1   1   91.39    9.70
 -11   1   1   94.39    8.10
 -11   1   1   92.19    7.30
  11   1  -1   82.39   10.10
 -11   1   1   86.99   10.30
  11   1  -1   80.59    9.50
  11   1  -1   99.79    9.90
  11   1  -1   83.09    6.30
 -11   1   1   88.19    8.30
 -11   1   1   85.19    6.50
 -11   1   1   90.19    8.20
  11   1  -1   74.29    8.30
  10  -1  -1 1453.65   41.80
  10  -1  -1 1425.66   51.09
  10  -1  -1 1323.97   45.00
 -10  -1   1 1456.75   44.90
  10  -1  -1 1476.65   44.50
 -10  -1   1 1472.95   47.30
  10  -1  -1 1388.06   48.40
  10  -1  -1 1384.16   47.30
 -10  -1   1 1436.66   42.60
 -10  -1   1 1438.56   45.70
 -10  -1   1 1504.65   52.09
  10  -1  -1 1353.96   41.30
 -10  -1   1 1503.15   46.10
  10  -1  -1 1349.77   46.20
 -10   1   1 1457.05   47.60
  10   1  -1 1468.15   42.30
 -10   1   1 1465.85   44.70
 -10   1   1 1484.55   47.70
 -10   1   1 1452.65   45.10
 -10   1   1 1373.16   45.00
 -10   1   1 1511.05   43.00
 -10   1   1 1343.27   48.10
 -10   1   1 1389.76   43.10
 -10   1   1 1423.56   44.70
  10   1  -1 1472.45   49.80
  10   1  -1 1513.95   50.89
  10   1  -1 1462.15   44.30
  10   1  -1 1474.75   45.50
  10   1  -1 1443.96   47.20
   9  -1  -1 6680.23  183.88
   9  -1  -1 6775.22  179.08
   9  -1  -1 6567.64  178.68
  -9  -1   1 6740.43  179.58
  -9  -1   1 6923.61  188.68
   9  -1  -1 6807.92  181.88
   9  -1  -1 6805.62  181.38
  -9  -1   1 6718.73  184.18
  -9  -1   1 6732.53  181.38
   9  -1  -1 6624.74  179.88
  -9  -1   1 6529.85  182.48
  -9  -1   1 6788.22  182.08
  -9   1   1 6779.42  184.38
  -9   1   1 6649.33  181.78
   9   1  -1 6744.63  184.68
   9   1  -1 6295.47  182.68
   9   1  -1 6438.06  180.48
   9   1  -1 6663.73  181.38
  -9   1   1 6710.33  176.68
  -9   1   1 6675.43  179.58
  -9   1   1 6653.23  184.38
   9   1  -1 6730.93  184.28
   9   1  -1 6873.81  184.38
   9   1  -1 6584.24  181.98
  -9   1   1 6103.19  183.28
  -9   1   1 6836.12  181.58
   9   1  -1 6842.72  179.18
  -9   1   1 6851.31  179.98
   8  -1  -1 1470.75   43.50
   8  -1  -1 1430.46   44.70
   8  -1  -1 1430.76   43.40
  -8  -1   1 1317.47   43.80
  -8  -1   1 1454.75   45.50
  -8  -1   1 1496.35   42.10
  -8  -1   1 1477.15   45.50
   8  -1  -1 1390.36   41.80
   8  -1  -1 1403.16   43.50
   8  -1  -1 1422.96   45.50
  -8  -1   1 1419.66   44.10
  -8  -1   1 1488.65   44.00
  -8  -1   1 1451.05   43.50
  -8  -1   1 1428.06   44.00
   8  -1  -1 1427.46   42.10
  -8  -1   1 1413.66   46.00
   8  -1  -1 1424.46   41.20
  -8   1   1 1463.95   42.10
  -8   1   1 1345.47   44.80
  -8   1   1 1456.85   45.60
   8   1  -1 1458.25   41.50
  -8   1   1 1475.05   43.90
   8   1  -1 1443.86   45.50
   8   1  -1 1429.86   45.70
  -8   1   1 1486.75   42.30
  -8   1   1 1447.26   42.00
  -8   1   1 1452.45   46.50
   8   1  -1 1461.85   43.00
  -8   1   1 1512.65   43.50
   8   1  -1 1460.25   44.00
  -8   1   1 1429.96   45.50
   8   1  -1 1491.75   45.70
   8   1  -1 1421.46   43.30
  -8   1   1 1442.16   43.20
  -8   1   1 1398.06   39.50
   8   1  -1 1469.45   44.80
  -7  -1   1  835.92   27.00
   7  -1  -1  792.42   24.60
  -7  -1   1  824.02   24.70
   7  -1  -1  853.91   28.20
  -7  -1   1  830.82   27.80
   7  -1  -1  831.62   24.80
  -7  -1   1  808.92   26.30
   7  -1  -1  842.02   26.40
   7  -1  -1  838.72   28.40
   7  -1  -1  779.82   26.00
   7  -1  -1  818.02   23.10
  -7  -1   1  741.63   28.00
  -7  -1   1  827.62   27.80
   7  -1  -1  774.12   27.10
   7  -1  -1  791.62   24.40
   7  -1  -1  807.22   26.00
  -7  -1   1  802.12   26.60
  -7  -1   1  823.22   26.90
  -7  -1   1  806.82   26.70
  -7  -1   1  791.12   28.20
   7   1  -1  771.02   26.40
   7   1  -1  868.01   28.60
  -7   1   1  807.72   25.00
  -7   1   1  803.62   26.40
  -7   1   1  811.82   25.20
   7   1  -1  775.22   27.70
   7   1  -1  707.83   27.30
  -7   1   1  818.42   23.10
   7   1  -1  805.12   26.20
   7   1  -1  810.52   25.80
  -7   1   1  831.62   25.90
   7   1  -1  842.02   27.30
  -7   1   1  777.52   27.60
   7   1  -1  815.12   24.50
  -7   1   1  806.62   24.70
  -7   1   1  800.32   27.80
  -7   1   1  862.81   27.90
  -7   1   1  784.52   28.30
  -7   1   1  834.42   26.00
   7   1  -1  789.92   27.60
   5  -1  -1 2934.61   79.49
   5  -1  -1 2835.22   78.29
   5  -1  -1 2867.21   80.89
  -5  -1   1 2934.81   80.19
   5  -1  -1 2917.51   79.39
   5  -1  -1 2843.22   80.69
  -5  -1   1 2903.11   78.19
  -5  -1   1 2922.41   80.19
   5  -1  -1 2929.91   78.49
  -5  -1   1 2786.12   80.49
  -5  -1   1 2973.30   81.19
  -5  -1   1 2923.01   80.69
  -5  -1   1 2945.91   79.99
   5  -1  -1 2897.61   77.69
   5  -1  -1 2884.61   77.39
   5  -1  -1 2854.71   79.89
  -5  -1   1 2798.62   76.69
   5  -1  -1 2942.81   79.69
  -5  -1   1 2540.95   79.59
  -5   1   1 3062.79   80.39
   5   1  -1 2882.51   79.49
  -5   1   1 2885.11   77.69
  -5   1   1 2906.81   79.09
  -5   1   1 2853.91   78.79
   5   1  -1 2921.41   79.89
   5   1  -1 2873.91   79.19
   5   1  -1 2830.32   80.59
  -5   1   1 2973.90   78.89
  -5   1   1 2832.42   80.59
   5   1  -1 2967.50   80.79
  -5   1   1 2902.11   79.79
   5   1  -1 2849.51   76.69
  -5   1   1 2883.21   77.39
  -5   1   1 2895.01   80.69
   5   1  -1 2879.61   80.29
  -5   1   1 2842.02   79.09
  -5   1   1 3002.90   83.19
   5   1  -1 2875.41   80.69
   5   1  -1 2864.41   80.69
  -3  -1   1  683.53   21.60
   3  -1  -1  719.03   21.60
  -3  -1   1  684.73   21.70
  -3  -1   1  706.23   22.00
   3  -1  -1  740.13   21.20
  -3  -1   1  718.13   21.90
  -3  -1   1  662.33   21.20
   3  -1  -1  720.73   22.00
  -3  -1   1  701.73   21.80
   3  -1  -1  710.73   21.90
   3  -1  -1  731.63   20.40
   3  -1  -1  701.23   20.80
  -3  -1   1  692.93   21.50
   3  -1  -1  711.43   22.00
  -3  -1   1  689.63   19.90
  -3  -1   1  729.73   21.80
   3  -1  -1  733.73   20.90
  -3  -1   1  709.33   21.70
   3  -1  -1  725.23   21.30
  -3  -1   1  688.03   20.40
  -3   1   1  703.63   21.00
  -3   1   1  730.03   19.40
  -3   1   1  753.72   21.20
   3   1  -1  686.03   21.60
   3   1  -1  687.23   21.80
   3   1  -1  706.23   21.80
  -3   1   1  726.83   21.70
   3   1  -1  751.62   22.00
   3   1  -1  740.73   22.20
  -3   1   1  693.13   21.00
  -3   1   1  742.63   22.00
  -3   1   1  695.83   21.40
   3   1  -1  692.73   19.90
  -3   1   1  755.32   22.00
   3   1  -1  729.83   22.00
   3   1  -1  712.93   21.50
   3   1  -1  696.33   20.50
  -3   1   1  724.53   20.40
  -3   1   1  715.13   21.10
   1  -1   1  934.31   25.50
   1  -1   1  797.02   24.40
   1  -1   1  921.41   24.20
   1  -1   1  921.41   25.40
   1  -1   1  911.21   24.70
  -1  -1  -1  892.01   25.40
   1  -1   1  942.71   24.50
  -1  -1  -1  935.51   25.30
  -1  -1  -1  872.11   25.50
  -1  -1  -1  795.72   24.70
  -1  -1  -1  904.11   25.60
  -1  -1  -1  901.21   25.70
  -1  -1  -1  889.61   25.60
  -1  -1  -1  911.31   25.50
   1  -1   1  937.81   25.60
   1  -1   1  939.31   24.20
  -1  -1  -1  878.51   25.40
  -1  -1  -1  869.21   24.40
   1   1   1  924.91   24.80
  -1   1  -1  854.11   24.30
   1   1   1  924.01   25.30
   1   1   1  898.41   25.70
  -1   1  -1  958.80   25.60
  -1   1  -1  913.41   25.60
   1   1   1  915.91   25.60
  -1   1  -1  945.31   24.40
  -1   1  -1  924.01   25.50
   1   1   1  913.01   25.50
  -1   1  -1  946.71   25.00
   1   1   1  914.01   25.70
  -1   1  -1  894.21   25.30
   1   1   1  851.11   25.60
  -1   1  -1  920.21   24.30
   1   1   1  925.01   24.50
  -1   1  -1  826.02   24.70
   1   1   1  881.51   25.40
  -1   1  -1  911.01   25.50
   2   1   1 2592.84   69.89
   4   1   1 4068.59  110.39
   4   1   1 4083.59  108.59
  -4   1  -1 4015.30  110.39
  -5  -1  -1   17.40    3.50
  -5  -1  -1    6.80    1.30
  -5  -1  -1    4.80    2.60
   5  -1   1    7.30    1.90
   5  -1   1   10.90    1.90
  -5  -1  -1    7.10    2.00
  -5  -1  -1    4.90    1.80
  -5  -1  -1    2.70    2.20
   5  -1   1   15.70    3.30
   5  -1   1    8.20    1.70
   5  -1   1   12.90    3.20
  -5  -1  -1   15.10    3.10
  -5  -1  -1   12.40    2.10
  -5  -1  -1   13.40    2.70
  -5  -1  -1    7.30    2.00
   5  -1   1    8.90    2.80
  -5  -1  -1    4.30    1.90
   5  -1   1    7.50    2.20
  -5   1  -1   15.20    2.00
   5   1   1    6.70    2.40
   5   1   1   10.90    1.90
   5   1   1    8.90    2.00
  -5   1  -1   10.20    2.70
  -5   1  -1   11.90    2.10
   5   1   1    7.30    2.70
   5   1   1    7.20    2.00
  -5   1  -1    7.20    2.10
  -5   1  -1    9.00    3.00
  -5   1  -1    8.60    2.10
   5   1   1    5.90    1.90
   5   1   1    5.90    1.10
  -5   1  -1    8.40    2.30
  -5   1  -1    7.70    1.60
   5   1   1    7.40    2.80
  -5   1  -1   10.60    2.60
   5   1   1    3.80    2.40
  -6  -1  -1  930.41   29.30
  -6  -1  -1  896.11   28.40
   6  -1   1  902.51   29.70
  -6  -1  -1  933.01   30.20
  -6  -1  -1  934.71   30.40
  -6  -1  -1  956.70   29.90
  -6  -1  -1  918.51   26.00
  -6  -1  -1  938.31   28.40
  -6  -1  -1  928.91   28.00
   6  -1   1  929.11   27.20
   6  -1   1  897.81   30.30
   6  -1   1  892.91   27.10
  -6  -1  -1  939.61   30.30
   6  -1   1  910.41   27.20
  -6  -1  -1  930.31   28.50
   6  -1   1  948.91   30.60
   6  -1   1  900.21   28.30
  -6   1  -1  909.71   30.00
   6   1   1  945.01   28.00
  -6   1  -1  915.51   28.30
  -6   1  -1  915.61   30.00
  -6   1  -1  918.11   29.50
  -6   1  -1  889.51   29.50
  -6   1  -1  886.61   26.70
  -6   1  -1  935.11   28.30
   6   1   1  921.81   28.80
   6   1   1  943.91   25.90
   6   1   1  927.41   30.50
   6   1   1  971.90   29.50
   6   1   1  936.61   26.90
  -6   1  -1  887.71   28.10
   6   1   1  918.41   29.50
   6   1   1  919.71   27.50
   6   1   1  927.31   30.40
  -6   1  -1  938.51   27.10
  -6   1  -1  915.31   27.10
  -7  -1  -1   55.79    6.50
   7  -1   1   68.19    4.90
  -7  -1  -1   63.49    4.50
  -7  -1  -1   57.09    5.30
   7  -1   1   64.09    6.40
   7  -1   1   61.79    6.60
   7  -1   1   49.00    5.20
  -7  -1  -1   73.39    6.20
  -7  -1  -1   64.79    3.90
  -7  -1  -1   65.59    6.50
  -7  -1  -1   63.39    5.00
  -7  -1  -1   60.99    5.20
   7  -1   1   62.89    4.70
  -7  -1  -1   64.29    6.50
   7  -1   1   58.09    6.60
  -7  -1  -1   74.09    5.70
   7   1   1   73.69    6.50
  -7   1  -1   64.29    5.30
   7   1   1   59.19    5.50
   7   1   1   55.79    5.40
   7   1   1   72.19    4.90
  -7   1  -1   68.29    4.70
   7   1   1   67.59    4.20
   7   1   1   73.89    7.10
   7   1   1   52.29    4.80
  -7   1  -1   42.90    5.10
   7   1   1   54.09    6.30
   7   1   1   73.29    6.40
  -7   1  -1   62.19    5.40
  -7   1  -1   62.49    6.30
  -7   1  -1   69.19    4.70
  -7   1  -1   62.69    4.30
  -7   1  -1   63.39    6.30
   7   1   1   63.79    3.80
  -7   1  -1   55.49    6.10
  -8  -1  -1   -1.20    2.10
   8  -1   1    8.40    2.90
   8  -1   1    3.60    3.20
   8  -1   1    0.40    1.90
  -8  -1  -1    0.20    2.10
  -8  -1  -1    3.10    3.10
  -8  -1  -1   -0.60    3.40
   8  -1   1    6.30    2.40
  -8  -1  -1    5.20    2.50
  -8  -1  -1    1.50    2.00
  -8  -1  -1    4.80    1.70
   8  -1   1    1.60    3.10
  -8  -1  -1    9.10    2.10
  -8  -1  -1    3.40    3.00
  -8   1  -1    2.20    2.30
   8   1   1    9.50    3.50
   8   1   1    0.80    3.40
  -8   1  -1    0.60    2.50
  -8   1  -1    3.10    3.20
  -8   1  -1    1.70    2.00
   8   1   1    1.00    1.90
  -8   1  -1    4.40    2.00
  -8   1  -1    6.10    2.00
   8   1   1    5.60    2.60
   8   1   1   -0.80    2.30
   8   1   1    3.50    2.70
  -8   1  -1    4.40    2.40
   8   1   1    0.10    3.30
   8   1   1    6.20    2.60
  -8   1  -1    4.60    1.90
  -8   1  -1    2.50    2.40
  -8   1  -1    5.50    3.20
   8   1   1    0.90    1.50
   9  -1   1  605.34   20.50
  -9  -1  -1  565.14   18.50
  -9  -1  -1  587.44   18.10
  -9  -1  -1  603.84   22.80
  -9  -1  -1  586.94   24.00
  -9  -1  -1  591.24   18.30
  -9  -1  -1  603.64   21.60
  -9  -1  -1  577.14   25.80
  -9  -1  -1  562.84   22.40
  -9  -1  -1  552.54   19.90
   9  -1   1  597.14   23.30
   9  -1   1  571.24   20.40
  -9  -1  -1  583.84   23.50
   9  -1   1  583.44   20.90
   9  -1   1  541.85   23.60
  -9  -1  -1  605.64   21.50
   9   1   1  629.14   22.00
  -9   1  -1  538.95   22.80
  -9   1  -1  560.74   19.80
   9   1   1  585.24   19.50
  -9   1  -1  562.94   20.80
  -9   1  -1  596.24   23.20
   9   1   1  546.45   23.40
  -9   1  -1  609.64   19.00
   9   1   1  597.54   18.30
   9   1   1  611.84   22.60
  -9   1  -1  623.04   21.30
  -9   1  -1  580.54   23.50
   9   1   1  600.54   24.50
  -9   1  -1  578.24   20.10
   9   1   1  609.24   22.90
  -9   1  -1  551.84   20.80
 -10  -1  -1 1099.49   35.50
 -10  -1  -1 1086.89   37.10
 -10  -1  -1 1108.19   32.60
 -10  -1  -1 1074.29   31.00
  10  -1   1 1106.29   37.70
  10  -1   1 1071.89   34.20
  10  -1   1 1107.39   34.70
 -10  -1  -1 1117.89   38.70
 -10  -1  -1 1032.20   35.10
 -10  -1  -1 1043.20   35.30
 -10  -1  -1 1098.89   37.00
  10  -1   1 1061.39   34.40
  10  -1   1 1109.49   38.90
 -10  -1  -1 1088.19   34.20
 -10   1  -1 1094.19   34.20
 -10   1  -1 1045.70   37.20
  10   1   1 1106.19   31.80
  10   1   1 1071.39   36.00
 -10   1  -1 1052.89   34.60
  10   1   1 1093.99   35.90
 -10   1  -1 1033.30   34.80
 -10   1  -1 1137.59   38.20
  10   1   1 1070.49   33.40
 -10   1  -1 1071.99   32.00
  10   1   1 1164.28   39.70
 -10   1  -1 1087.89   35.10
  10   1   1 1083.19   38.70
 -10   1  -1  998.40   33.70
  10   1   1 1086.49   37.10
  11  -1   1   15.70    4.20
 -11  -1  -1   21.30    6.80
 -11  -1  -1   18.30    2.80
  11  -1   1   25.40    5.20
 -11  -1  -1   26.80    7.00
 -11  -1  -1   27.60    4.10
 -11  -1  -1   23.00    4.90
 -11  -1  -1   25.10    4.70
  11  -1   1   18.40    5.80
  11  -1   1   23.10    6.60
 -11  -1  -1   13.30    5.30
  11  -1   1   23.90    4.70
 -11   1  -1   15.30    4.30
  11   1   1   21.80    6.80
 -11   1  -1   22.40    4.70
  11   1   1   23.10    3.60
 -11   1  -1   25.30    5.00
  11   1   1   29.00    5.70
  11   1   1   18.30    4.80
  11   1   1   26.00    7.60
 -11   1  -1   16.80    4.70
 -11   1  -1   20.00    4.80
  11   1   1   15.60    5.40
  11   1   1   21.20    4.90
 -11   1  -1   23.60    6.10
 -11   1  -1   25.50    3.60
 -12  -1  -1  560.04   25.60
 -12  -1  -1  494.85   24.60
 -12  -1  -1  526.25   21.80
  12  -1   1  535.95   20.90
  12  -1   1  531.05   25.30
  12  -1   1  540.85   21.40
  12  -1   1  527.95   20.70
 -12  -1  -1  556.34   22.20
  12  -1   1  532.45   24.10
  12   1   1  572.74   24.40
  12   1   1  511.65   17.90
 -12   1  -1  499.95   20.60
 -12   1  -1  513.45   21.20
 -12   1  -1  501.85   20.40
  12   1   1  495.25   22.00
 -12   1  -1  521.95   24.20
  12   1   1  558.24   26.10
  12   1   1  539.85   25.40
 -12   1  -1  542.35   20.90
 -12   1  -1  479.25   25.40
 -12   1  -1  489.25   16.80
  13  -1   1  642.24   23.90
 -13  -1  -1  586.74   28.20
 -13  -1  -1  640.04   25.50
  13  -1   1  627.64   27.70
  13  -1   1  608.24   24.50
  13  -1   1  652.73   29.40
 -13  -1  -1  639.34   26.80
 -13   1  -1  635.84   28.50
  13   1   1  636.84   29.10
  13   1   1  573.74   26.50
 -13   1  -1  665.23   30.40
  13   1   1  606.04   25.70
 -13   1  -1  626.44   24.20
 -13   1  -1  610.14   24.20
 -13   1  -1  611.14   24.50
  13   1   1  599.74   29.10
 -14  -1  -1    3.10    5.50
 -14  -1  -1   -4.60    3.30
  14  -1   1    0.60    5.80
 -14  -1  -1    0.20    4.40
  14  -1   1    2.20    3.90
  14  -1   1   -2.90    4.90
 -14   1  -1   14.60    5.30
  14   1   1    7.20    5.50
  14   1   1    4.40    4.50
 -14   1  -1    6.20    6.30
 -14   1  -1    3.70    5.40
  14   1   1    5.20    6.10
 -14   1  -1    5.50    3.90
  15  -1   1  182.48   15.20
  15  -1   1  159.58   12.40
 -15  -1  -1  171.58   14.10
 -15  -1  -1  183.98   13.70
  15  -1   1  190.48   17.20
 -15  -1  -1  181.58   16.40
  15   1   1  183.78   13.90
 -15   1  -1  169.98   16.90
  15   1   1  190.18   16.70
 -15   1  -1  196.78   13.10
 -15   1  -1  214.68   17.20
 -15   1  -1  157.08   12.30
  15   1   1  183.98   15.20
 -16  -1  -1   97.09   14.30
  16  -1   1   81.99   11.80
  16  -1   1  106.29   14.10
 -16  -1  -1   90.49   10.90
 -16  -1  -1   69.19   11.30
  16  -1   1   76.59    9.90
 -16   1  -1   94.89   13.90
  16   1   1   96.39   12.80
 -16   1  -1  103.19   10.50
  16   1   1  100.29   13.60
  16   1   1   92.59   11.20
 -16   1  -1   93.59   13.40
  17  -1   1   12.40    7.50
 -17  -1  -1   33.70   11.00
 -17  -1  -1   -1.50    5.90
 -17  -1  -1   -0.30    6.40
  17  -1   1   18.20    6.30
 -17  -1  -1   11.80    6.60
  17  -1   1    8.50    7.70
 -17   1  -1   15.40    7.90
  17   1   1   19.70    8.80
  17   1   1    5.20    7.60
 -17   1  -1   10.70    8.40
 -17   1  -1   10.00    5.30
  17   1   1   24.20    8.10
 -18  -1  -1    1.80    5.50
  18  -1   1   -3.20    6.50
  18  -1   1    6.60    5.90
  18  -1   1   -2.10    6.20
 -18  -1  -1   19.20    9.60
 -18  -1  -1   13.80    8.70
  18   1   1    5.70    6.30
 -18   1  -1   -3.00    6.60
  18   1   1   -3.60    5.60
 -18   1  -1   -5.10    4.30
  18   1   1   10.20    7.50
 -18   1  -1    6.80    8.80
 -19  -1  -1   14.90    6.90
 -19  -1  -1   18.60   11.30
 -19  -1  -1   12.00    8.50
  19  -1   1    6.60    7.50
  19  -1   1   14.50    9.40
  19  -1   1    9.80    5.90
  19   1   1   20.60    8.80
  19   1   1   -2.00    6.00
  19   1   1   11.40    9.20
 -19   1  -1   16.80   10.10
 -19   1  -1   23.40    9.40
 -19   1  -1    9.80    6.50
  20  -1   1   11.10    8.50
 -20  -1  -1   -2.00    6.90
  20  -1   1   -3.60    9.20
  20  -1   1    1.90    6.30
 -20  -1  -1   -0.60    8.00
 -20   1  -1   -1.70    7.70
  20   1   1   11.30    7.90
  20   1   1    3.30    9.00
 -20   1  -1    2.60    6.70
 -20   1  -1    5.90    8.50
 -20  -2   1   93.59   20.20
  20  -2  -1   63.39   14.60
 -20  -2   1   64.79   14.90
  20  -2  -1   89.49   14.50
 -20   2   1   48.70   14.00
  20   2  -1   85.39   19.90
  20   2  -1   63.09   13.00
 -20   2   1   65.09   13.90
  19  -2  -1  198.28   16.10
 -19  -2   1  168.58   21.30
  19  -2  -1  169.58   18.10
 -19  -2   1  215.08   18.60
 -19  -2   1  187.78   20.30
 -19   2   1  192.08   20.10
 -19   2   1  222.18   22.40
  19   2  -1  195.58   18.00
  19   2  -1  181.78   20.10
 -19   2   1  170.88   15.50
  19   2  -1  188.38   18.40
 -18  -2   1   -2.30    5.30
  18  -2  -1   -1.40    4.70
  18  -2  -1   -3.20    6.70
 -18  -2   1   -1.70    7.20
 -18  -2   1   -3.90    6.90
  18   2  -1    0.60    7.10
 -18   2   1   -2.90    4.70
  18   2  -1    6.60    7.30
 -18   2   1   -5.40    7.20
  18   2  -1   -2.10    5.50
 -18   2   1   -7.80    5.40
  17  -2  -1  299.57   18.10
  17  -2  -1  268.37   21.00
  17  -2  -1  263.97   21.50
 -17  -2   1  302.27   20.20
 -17  -2   1  328.07   23.40
 -17  -2   1  272.57   22.30
 -17  -2   1  290.27   19.70
 -17   2   1  269.97   26.90
  17   2  -1  284.67   20.40
  17   2  -1  323.77   23.10
 -17   2   1  278.97   17.90
 -17   2   1  281.47   22.70
  17   2  -1  305.87   22.70
  16  -2  -1  986.70   41.80
  16  -2  -1  898.61   43.20
 -16  -2   1  960.00   37.90
  16  -2  -1  869.51   35.20
 -16  -2   1  911.61   41.30
 -16  -2   1  909.51   41.00
  16   2  -1  912.11   40.70
 -16   2   1  924.41   42.20
 -16   2   1  901.81   35.30
 -16   2   1  856.91   38.70
  16   2  -1  952.00   39.30
 -15  -2   1  515.05   27.60
  15  -2  -1  457.65   22.00
  15  -2  -1  465.55   22.50
 -15  -2   1  469.95   24.30
  15  -2  -1  499.45   26.20
 -15  -2   1  506.35   24.70
  15  -2  -1  485.95   27.10
 -15  -2   1  511.05   27.70
  15   2  -1  450.65   24.60
 -15   2   1  493.25   25.90
  15   2  -1  467.65   24.70
 -15   2   1  489.45   22.80
 -15   2   1  550.14   29.10
  15   2  -1  511.45   27.20
  14  -2  -1  102.19   12.20
 -14  -2   1   95.29   10.80
  14  -2  -1  120.49   10.40
 -14  -2   1   93.89   11.40
  14  -2  -1  107.39   13.40
  14  -2  -1   96.99    9.90
 -14  -2   1   99.69   12.80
 -14   2   1   96.69    9.80
  14   2  -1  103.89   12.70
 -14   2   1  108.79   13.20
 -14   2   1   83.99   11.50
  14   2  -1   81.39   10.50
  14   2  -1   73.29   10.90
 -13  -2   1 1191.98   42.40
  13  -2  -1 1082.89   39.60
 -13  -2   1 1233.18   42.30
  13  -2  -1 1216.18   44.90
 -13  -2   1 1113.59   44.00
  13  -2  -1 1163.18   40.00
  13  -2  -1 1208.38   43.90
  13   2  -1 1153.58   42.50
  13   2  -1 1198.18   44.60
 -13   2   1 1194.68   43.40
 -13   2   1 1118.19   36.80
  13   2  -1 1131.69   42.60
 -13   2   1 1188.88   40.00
 -13   2   1 1213.18   46.00
 -12  -2   1 3079.39   94.29
  12  -2  -1 2921.61   89.09
 -12  -2   1 3169.08   91.99
 -12  -2   1 3206.98   91.49
  12  -2  -1 3081.29   93.09
  12  -2  -1 3036.40   93.69
  12  -2  -1 3146.89   90.29
 -12   2   1 2899.71   94.19
  12   2  -1 3161.78   92.39
 -12   2   1 2883.11   89.59
 -12   2   1 2988.20   85.89
 -12   2   1 3000.50   88.79
  12   2  -1 3240.18   94.49
 -12   2   1 2967.40   88.79
 -12   2   1 3109.09   92.39
  12   2  -1 3259.77   93.19
  12   2  -1 3198.18   86.59
 -12   2   1 2828.62   85.99
 -11  -2   1 4561.64  130.79
  11  -2  -1 4676.83  130.49
 -11  -2   1 4508.05  125.89
 -11  -2   1 4605.94  131.69
 -11  -2   1 4953.40  132.39
  11  -2  -1 4883.91  134.19
  11  -2  -1 4677.13  130.29
  11  -2  -1 4267.27  131.49
  11  -2  -1 4614.34  134.19
  11  -2  -1 4641.94  129.89
 -11  -2   1 4888.81  135.29
  11  -2  -1 4482.35  124.39
 -11  -2   1 4654.93  132.39
  11   2  -1 4661.23  132.59
  11   2  -1 4488.35  131.49
 -11   2   1 4545.45  130.99
  11   2  -1 4760.52  134.49
 -11   2   1 4544.55  129.39
 -11   2   1 4580.94  124.99
 -11   2   1 4718.33  129.99
 -11   2   1 4504.75  125.89
  11   2  -1 4808.32  125.69
  11   2  -1 4765.22  134.39
 -11   2   1 4517.65  126.89
 -11   2   1 4683.33  126.99
  11   2  -1 4873.71  133.69
 -11   2   1 4754.02  135.69
  10  -2  -1  388.46   17.10
 -10  -2   1  381.46   18.40
  10  -2  -1  364.86   12.90
 -10  -2   1  384.76   17.20
  10  -2  -1  395.06   16.50
  10  -2  -1  378.06   17.50
 -10  -2   1  383.16   17.60
  10  -2  -1  399.96   16.80
  10  -2  -1  400.96   13.50
  10  -2  -1  415.36   19.80
 -10  -2   1  376.36   15.10
  10  -2  -1  389.06   13.10
  10  -2  -1  412.16   19.50
 -10  -2   1  366.46   19.30
 -10  -2   1  363.76   17.90
 -10   2   1  401.16   18.50
  10   2  -1  383.26   19.30
 -10   2   1  398.96   14.20
  10   2  -1  396.96   13.60
 -10   2   1  386.26   16.50
  10   2  -1  356.56   17.60
 -10   2   1  405.86   20.00
  10   2  -1  373.56   17.70
 -10   2   1  400.76   14.50
  10   2  -1  347.27   18.60
  10   2  -1  349.47   16.40
  10   2  -1  395.36   18.70
 -10   2   1  391.86   19.90
 -10   2   1  378.16   16.10
 -10   2   1  392.76   14.40
  -9  -2   1  602.04   19.10
  -9  -2   1  593.14   22.20
  -9  -2   1  599.04   23.60
  -9  -2   1  599.14   23.50
  -9  -2   1  610.34   24.00
   9  -2  -1  580.64   18.90
   9  -2  -1  577.24   18.40
   9  -2  -1  570.14   21.30
   9  -2  -1  610.94   24.30
   9  -2  -1  551.24   21.30
  -9  -2   1  609.04   17.50
   9  -2  -1  566.94   18.40
   9  -2  -1  544.35   21.80
   9  -2  -1  549.85   22.20
  -9  -2   1  571.64   22.50
  -9  -2   1  631.04   23.10
  -9  -2   1  604.84   24.70
   9  -2  -1  608.44   24.60
   9   2  -1  594.74   17.50
   9   2  -1  621.34   24.30
  -9   2   1  574.54   24.60
   9   2  -1  573.84   21.50
   9   2  -1  634.54   24.00
  -9   2   1  564.54   19.20
  -9   2   1  557.64   22.20
  -9   2   1  572.74   22.90
  -9   2   1  553.34   23.60
  -9   2   1  553.74   23.50
   9   2  -1  608.04   24.50
   9   2  -1  611.74   24.30
  -9   2   1  602.14   19.50
   9   2  -1  582.54   22.20
   9   2  -1  556.54   23.00
   9   2  -1  624.84   23.50
   9   2  -1  612.84   18.80
  -9   2   1  584.24   19.20
   9   2  -1  628.24   23.20
  -9   2   1  580.74   21.30
  -9   2   1  585.64   19.70
  -8  -2   1   56.89    7.40
   8  -2  -1   59.39    4.20
  -8  -2   1   60.49    6.20
  -8  -2   1   63.19    6.90
   8  -2  -1   55.59    4.60
   8  -2  -1   56.29    4.20
   8  -2  -1   53.29    5.50
  -8  -2   1   67.59    6.30
   8  -2  -1   50.19    5.80
  -8  -2   1   71.09    3.90
   8  -2  -1   61.49    6.50
  -8  -2   1   59.29    6.20
   8  -2  -1   69.19    7.80
   8  -2  -1   56.49    7.30
   8  -2  -1   63.19    7.20
  -8  -2   1   68.29    7.00
  -8  -2   1   68.59    6.70
  -8  -2   1   73.49    4.50
  -8   2   1   63.39    6.40
  -8   2   1   59.59    4.70
   8   2  -1   68.79    4.00
   8   2  -1   60.19    7.10
  -8   2   1   48.70    4.10
   8   2  -1   75.49    4.50
   8   2  -1   57.49    7.70
  -8   2   1   61.69    7.70
   8   2  -1   66.59    7.20
   8   2  -1   54.69    7.20
  -8   2   1   63.09    5.70
  -8   2   1   63.09    6.30
   8   2  -1   68.09    6.80
  -8   2   1   56.19    5.50
  -8   2   1   46.70    6.90
   8   2  -1   63.79    7.40
   8   2  -1   68.19    6.90
  -8   2   1   61.59    4.30
  -7  -2   1 2361.96   67.99
  -7  -2   1 2286.87   70.29
  -7  -2   1 2362.46   65.09
  -7  -2   1 2294.17   68.39
   7  -2  -1 2435.16   69.09
   7  -2  -1 2332.77   69.19
  -7  -2   1 2318.17   64.19
  -7  -2   1 2391.36   67.79
  -7  -2   1 2324.47   68.79
  -7  -2   1 2313.97   67.89
  -7  -2   1 2448.96   69.69
   7  -2  -1 2410.96   64.99
   7  -2  -1 2357.76   66.69
  -7  -2   1 2357.66   68.19
  -7  -2   1 2089.89   67.89
   7  -2  -1 2322.07   66.99
   7  -2  -1 2407.16   66.69
   7  -2  -1 2460.25   67.89
   7   2  -1 2290.97   68.69
   7   2  -1 2297.67   63.89
   7   2  -1 2427.36   68.89
  -7   2   1 2372.06   67.89
   7   2  -1 2350.56   68.39
  -7   2   1 2374.56   63.99
  -7   2   1 2446.16   64.89
   7   2  -1 2259.97   67.99
  -7   2   1 2441.36   65.29
  -7   2   1 2345.57   68.79
  -7   2   1 2264.77   67.39
  -7   2   1 2092.29   68.79
  -7   2   1 2450.75   66.49
   7   2  -1 2344.47   68.69
   7   2  -1 2364.16   68.99
  -7   2   1 2389.86   68.99
  -7   2   1 2489.55   66.49
   7   2  -1 2350.76   64.19
   7   2  -1 2122.49   67.89
  -7   2   1 2381.06   65.19
   7   2  -1 2274.07   66.99
  -7   2   1 2282.67   66.19
   6  -2  -1    7.20    2.40
  -6  -2   1   13.20    3.60
   6  -2  -1    7.70    2.70
  -6  -2   1    6.60    3.60
   6  -2  -1   12.30    3.30
  -6  -2   1   12.70    3.60
   6  -2  -1   10.40    3.40
  -6  -2   1   10.60    3.10
  -6  -2   1   11.90    2.10
  -6  -2   1    3.80    2.80
  -6  -2   1    7.80    3.00
   6  -2  -1   13.70    2.30
   6  -2  -1   11.70    2.40
   6  -2  -1    7.70    1.90
  -6  -2   1    9.30    3.10
  -6  -2   1   11.10    3.30
  -6  -2   1    9.40    3.20
   6  -2  -1    7.10    2.60
   6   2  -1    7.20    2.60
  -6   2   1    7.50    3.00
   6   2  -1    4.50    3.20
   6   2  -1   10.60    3.20
  -6   2   1   12.30    2.70
   6   2  -1   10.30    2.10
  -6   2   1    8.20    3.20
  -6   2   1    7.10    2.80
  -6   2   1   10.20    1.80
  -6   2   1   11.00    2.70
  -6   2   1   12.90    2.60
  -6   2   1   12.10    2.60
  -6   2   1    8.00    3.40
   6   2  -1   23.00    4.50
  -6   2   1    7.80    2.80
  -6   2   1   12.20    1.80
   6   2  -1    8.60    3.00
   6   2  -1   14.90    3.90
   6   2  -1    7.30    3.20
  -6   2   1   14.40    2.70
   6   2  -1    4.70    2.20
  -6   2   1   15.10    4.00
  -5  -2   1   93.59    6.60
  -5  -2   1  104.19    7.10
   5  -2  -1  107.89    5.60
   5  -2  -1  101.09    6.90
   5  -2  -1  105.29    6.00
  -5  -2   1  104.79    6.70
  -5  -2   1  100.69    7.10
  -5  -2   1   92.09    5.50
  -5  -2   1  107.39    6.80
  -5  -2   1  111.49    6.80
  -5  -2   1  100.69    4.80
   5  -2  -1  107.49    5.20
   5  -2  -1  101.59    5.20
  -5  -2   1  106.29    6.40
  -5  -2   1   96.89    6.80
   5  -2  -1  101.79    6.70
   5  -2  -1  108.69    6.10
  -5  -2   1  107.29    6.90
   5  -2  -1  104.69    5.90
  -5   2   1   97.69    6.80
   5   2  -1  107.59    6.50
  -5   2   1  109.19    6.10
  -5   2   1  110.39    5.60
  -5   2   1  105.09    5.60
   5   2  -1  103.09    6.80
  -5   2   1  103.79    5.50
  -5   2   1  102.29    7.00
   5   2  -1  120.29    8.30
  -5   2   1  102.29    4.10
   5   2  -1   96.09    4.80
   5   2  -1  104.89    6.90
   5   2  -1  101.49    7.00
   5   2  -1  106.59    6.90
  -5   2   1  103.39    4.10
  -5   2   1  106.59    7.30
   5   2  -1  104.99    5.10
  -5   2   1  105.99    5.80
   5   2  -1  100.69    6.70
  -5   2   1  116.19    6.90
  -5   2   1  105.09    5.90
   5   2  -1  107.59    6.50
   5   2  -1  100.79    6.80
   4  -2  -1 3484.35   95.39
  -4  -2   1 3522.25   97.29
  -4  -2   1 3503.55   97.39
   4  -2  -1 3430.36   97.39
  -4  -2   1 3649.53   97.49
  -4  -2   1 3408.26   97.59
   4  -2  -1 3591.94   95.59
  -4  -2   1 3532.85   96.29
   4   2  -1 3597.94   94.99
  -4   2   1 3517.25   95.69
  -4   2   1 3442.86   95.69
   4   2  -1 3570.84   97.49
   4   2  -1 3547.45   95.29
  -4   2   1 3514.25   97.59
  -4   2   1 3559.14   95.89
   4   2  -1 3609.64   97.69
   4   2  -1 3422.16   97.39
  -4   2   1 3600.34   97.99
   4   2  -1 3570.04   97.49
   4   2  -1 3511.15   97.09
   4   2  -1 3633.64   97.09
  -3  -2   1  270.87   10.50
  -3  -2   1  258.27    9.40
  -3  -2   1  254.57   10.10
  -3  -2   1  251.57    9.30
   3  -2  -1  248.48    9.30
   3  -2  -1  241.38   10.20
  -3  -2   1  265.07   10.70
  -3  -2   1  248.98   10.20
  -3  -2   1  253.67   10.30
   3  -2  -1  265.47    9.20
   3  -2  -1  242.48   10.20
   3  -2  -1  265.37    9.80
   3  -2  -1  260.87    8.70
  -3  -2   1  246.58   10.60
  -3  -2   1  271.87   10.50
  -3  -2   1  267.57   10.50
   3  -2  -1  255.27   10.30
   3  -2  -1  253.47    9.60
  -3   2   1  265.57   10.30
  -3   2   1  253.17    9.40
  -3   2   1  257.97    9.60
   3   2  -1  259.47    8.90
  -3   2   1  250.97    9.60
   3   2  -1  258.27   10.40
   3   2  -1  252.37   10.50
   3   2  -1  261.57   10.20
  -3   2   1  266.67   10.80
   3   2  -1  254.57   10.40
   3   2  -1  242.08   10.20
  -3   2   1  232.78    7.60
  -3   2   1  266.27    9.00
   3   2  -1  263.57    9.40
  -3   2   1  276.47    9.90
   3   2  -1  252.77    9.40
   3   2  -1  262.47   10.50
  -3   2   1  273.87   10.50
  -3   2   1  250.27    9.40
   2  -2  -1   25.90    3.10
  -2  -2   1   22.40    2.90
  -2  -2   1   22.70    2.90
   2  -2  -1   30.80    2.10
  -2  -2   1   18.40    2.20
   2  -2  -1   23.60    1.90
   2  -2  -1   31.00    3.30
  -2  -2   1   22.20    2.80
  -2  -2   1   23.10    3.00
  -2  -2   1   20.60    2.90
   2  -2  -1   26.10    3.20
  -2  -2   1   24.30    3.00
  -2  -2   1   25.70    3.60
   2  -2  -1   23.60    2.70
   2  -2  -1   37.60    4.00
   2  -2  -1   30.70    3.00
   2  -2  -1   44.10    4.50
   2  -2  -1   29.40    3.10
  -2  -2   1   21.10    2.90
   2   2  -1   16.70    2.60
   2   2  -1   22.70    2.40
   2   2  -1   25.40    3.20
   2   2  -1   21.90    2.30
  -2   2   1   29.10    3.10
  -2   2   1   27.80    2.10
   2   2  -1   21.90    3.00
  -2   2   1   28.60    2.70
  -2   2   1   29.70    3.40
   2   2  -1   27.90    4.70
  -2   2   1   31.70    3.00
   2   2  -1   20.70    2.80
   2   2  -1   22.40    2.40
  -2   2   1   29.00    3.00
  -2   2   1   29.70    2.10
   2   2  -1   21.70    3.00
  -2   2   1   34.30    3.10
   2   2  -1   24.30    2.90
   2   2  -1   25.70    3.10
  -2   2   1   27.00    3.40
  -2   2   1   25.20    2.60
   1  -2  -1 1048.70   29.80
   1  -2  -1 1029.00   29.70
   1  -2  -1 1014.90   30.10
   1  -2  -1 1038.50   29.60
  -1  -2   1 1040.20   30.20
  -1  -2   1 1036.50   29.70
  -1  -2   1 1033.60   29.70
   1  -2  -1  993.20   27.60
   1  -2  -1 1055.69   29.90
   1  -2  -1  991.40   29.70
  -1  -2   1 1032.40   28.20
  -1  -2   1 1002.20   29.70
  -1  -2   1 1024.20   28.80
  -1  -2   1 1036.20   30.10
  -1  -2   1 1021.10   29.70
   1  -2  -1 1038.10   29.90
   1  -2  -1 1004.50   28.70
  -1   2   1 1038.70   27.60
  -1   2   1 1003.60   29.60
   1   2  -1 1049.40   29.70
  -1   2   1  908.31   29.30
   1   2  -1 1045.70   28.20
   1   2  -1 1011.50   29.80
   1   2  -1 1034.50   30.00
  -1   2   1  998.00   30.10
   1   2  -1 1026.50   30.00
   1   2  -1 1017.70   31.00
  -1   2   1  945.31   28.50
   1   2  -1 1063.19   30.20
   1   2  -1 1015.30   29.20
  -1   2   1 1024.40   29.90
  -1   2   1 1017.40   29.50
  -1   2   1 1053.09   29.80
   1   2  -1  975.40   28.60
  -1   2   1 1057.59   29.80
   1   2  -1  996.80   29.60
  -1   2   1 1046.80   29.70
  -1   2   1 1051.79   30.00
   0  -2   1  274.87   10.30
   0  -2  -1  294.77   10.60
   0  -2   1  285.07    9.90
   0  -2   1  271.07   10.30
   0  -2  -1  302.47   10.70
   0  -2   1  269.37   10.90
   0  -2  -1  291.57   10.00
   0  -2   1  281.07    8.90
   0  -2  -1  295.77   10.70
   0  -2  -1  286.47   10.30
   0  -2  -1  301.77   10.40
   0  -2   1  276.27   10.50
   0  -2  -1  305.17   10.50
   0  -2  -1  299.67   11.10
   0  -2   1  290.87    8.90
   0  -2   1  287.67   10.30
   0  -2  -1  301.37    8.90
   0  -2   1  289.17   10.20
   0  -2  -1  301.27   10.60
   0   2  -1  301.97   10.10
   0   2   1  285.77   10.50
   0   2   1  289.37   10.40
   0   2  -1  292.47   10.10
   0   2  -1  298.37   10.50
   0   2   1  290.27   10.30
   0   2  -1  277.07   10.20
   0   2   1  308.37    8.90
   0   2   1  295.57   10.10
   0   2  -1  289.97    9.00
   0   2   1  303.37   10.60
   0   2  -1  281.87   10.50
   0   2   1  308.57   11.20
   0   2  -1  298.47   10.10
   0   2  -1  282.87   10.40
   0   2   1  283.47   10.70
   0   2   1  283.17   10.30
   0   2  -1  282.17   10.00
   0   2   1  290.57   10.00
   0   2   1  316.87   10.80
  -1  -2  -1 2932.91   85.19
   1  -2   1 3351.26   84.29
   2  -2   1    5.40    1.40
   2  -2   1    5.80    1.10
   2  -2   1    7.80    1.50
   2  -2   1    4.70    1.60
  -2  -2  -1   10.30    2.20
   2  -2   1    5.90    2.10
  -2  -2  -1    7.00    1.90
  -2  -2  -1    8.20    2.10
  -2  -2  -1    4.80    1.70
  -2  -2  -1    7.60    2.60
   2  -2   1    2.30    1.70
  -2  -2  -1   10.00    1.90
  -2  -2  -1    8.90    1.90
  -2  -2  -1    3.70    1.50
   2  -2   1    3.80    1.80
  -2  -2  -1    7.50    2.30
  -2  -2  -1    8.40    2.10
  -2  -2  -1   16.50    3.30
  -2  -2  -1    8.20    1.40
  -2   2  -1    2.80    1.40
  -2   2  -1    9.30    1.50
   2   2   1   13.20    2.50
   2   2   1    3.70    1.60
   2   2   1    4.60    1.80
  -2   2  -1    7.30    1.40
   2   2   1    6.10    1.70
  -2   2  -1    7.90    2.10
  -2   2  -1    7.50    2.60
   2   2   1    7.30    1.30
  -2   2  -1    5.30    1.30
   2   2   1    5.70    2.10
  -2   2  -1    4.00    1.90
  -2   2  -1    3.10    1.80
  -2   2  -1    8.50    1.80
  -2   2  -1    6.40    1.20
   2   2   1    2.20    1.60
   2   2   1   14.50    2.40
   2   2   1   11.10    2.30
  -3  -2  -1  849.12   25.20
  -3  -2  -1  858.41   26.10
  -3  -2  -1  851.31   26.00
  -3  -2  -1  858.21   25.80
   3  -2   1  829.02   25.40
  -3  -2  -1  838.92   25.70
  -3  -2  -1  789.12   26.20
  -3  -2  -1  866.21   25.80
  -3  -2  -1  839.02   26.20
   3  -2   1  851.81   23.90
  -3  -2  -1  853.81   25.80
   3  -2   1  826.92   25.90
  -3  -2  -1  827.32   25.20
   3  -2   1  833.22   25.80
   3  -2   1  827.32   23.80
   3   2   1  876.01   25.60
   3   2   1  796.42   25.60
  -3   2  -1  836.52   25.60
  -3   2  -1  819.62   23.60
  -3   2  -1  857.61   24.70
   3   2   1  829.92   25.20
   3   2   1  758.42   25.90
  -3   2  -1  845.02   25.40
  -3   2  -1  839.62   23.10
  -3   2  -1  825.22   23.70
   3   2   1  847.62   25.30
  -3   2  -1  868.61   24.20
   3   2   1  828.92   22.80
  -3   2  -1  808.92   25.90
  -3   2  -1  828.32   24.20
  -3   2  -1  852.31   26.00
  -3   2  -1  846.02   23.20
   3   2   1  815.02   26.10
   3   2   1  853.31   26.10
  -3   2  -1  826.32   25.70
   3   2   1  836.62   25.90
   3   2   1  845.02   25.80
   4  -2   1   58.49    3.90
  -4  -2  -1   56.39    4.90
  -4  -2  -1   56.59    5.10
  -4  -2  -1   60.49    4.20
  -4  -2  -1   51.19    4.70
   4  -2   1   55.09    4.70
   4  -2   1   61.09    5.10
  -4  -2  -1   60.69    5.20
   4  -2   1   63.19    3.50
   4  -2   1   60.19    3.40
  -4  -2  -1   61.49    4.90
  -4  -2  -1   66.39    4.80
  -4  -2  -1   70.39    5.60
   4  -2   1   60.69    4.40
  -4  -2  -1   58.29    4.70
  -4  -2  -1   53.79    4.50
  -4   2  -1   59.09    4.30
   4   2   1   52.69    5.10
   4   2   1   59.99    4.50
  -4   2  -1   68.19    5.00
  -4   2  -1   64.49    5.20
  -4   2  -1   65.89    4.90
  -4   2  -1   63.79    3.40
   4   2   1   66.29    5.20
  -4   2  -1   62.69    5.00
   4   2   1   55.99    4.90
  -4   2  -1   62.59    4.90
  -4   2  -1   49.60    3.80
   4   2   1   58.29    4.20
   4   2   1   56.79    4.70
   4   2   1   62.99    4.90
  -4   2  -1   60.79    4.00
  -4   2  -1   59.39    3.40
  -4   2  -1   54.39    3.90
   4   2   1   62.59    4.50
  -5  -2  -1  522.25   18.40
  -5  -2  -1  551.74   19.40
   5  -2   1  525.45   17.60
   5  -2   1  521.65   19.00
  -5  -2  -1  558.94   17.30
   5  -2   1  510.55   16.20
  -5  -2  -1  541.55   18.60
  -5  -2  -1  561.84   19.50
  -5  -2  -1  533.55   18.30
   5  -2   1  512.05   18.30
  -5  -2  -1  541.45   18.20
  -5  -2  -1  539.15   18.40
  -5  -2  -1  536.55   19.40
   5  -2   1  526.15   16.20
  -5  -2  -1  525.55   18.90
  -5   2  -1  510.75   17.60
  -5   2  -1  498.95   18.60
   5   2   1  523.85   17.20
   5   2   1  533.15   18.30
  -5   2  -1  486.15   18.70
  -5   2  -1  518.35   19.10
   5   2   1  533.55   18.70
   5   2   1  519.85   18.50
  -5   2  -1  523.15   17.30
  -5   2  -1  513.75   17.50
  -5   2  -1  492.75   15.80
  -5   2  -1  509.15   18.80
  -5   2  -1  513.65   18.20
   5   2   1  527.45   17.90
   5   2   1  541.45   19.40
  -5   2  -1  514.35   16.00
   5   2   1  539.65   19.20
  -5   2  -1  513.05   16.90
   6  -2   1 3438.86   97.99
  -6  -2  -1 3302.77   97.19
   6  -2   1 3478.05   96.59
   6  -2   1 3538.65   94.19
   6  -2   1 3416.76   94.09
  -6  -2  -1 3549.94   96.69
   6  -2   1 3531.05   95.39
  -6  -2  -1 3453.45   96.29
   6  -2   1 3386.66   97.49
  -6  -2  -1 3564.74   98.19
  -6  -2  -1 3551.44   98.19
  -6  -2  -1 3466.65   97.89
  -6  -2  -1 3620.84   94.79
  -6  -2  -1 3496.15   96.79
  -6  -2  -1 3478.95   96.69
  -6  -2  -1 3488.75   96.69
  -6   2  -1 3414.16   96.19
  -6   2  -1 3441.06   97.69
   6   2   1 3446.06   94.89
   6   2   1 3619.94   98.19
   6   2   1 3540.85   97.79
  -6   2  -1 3399.56   97.39
  -6   2  -1 3509.85   93.89
   6   2   1 3603.84   97.29
  -6   2  -1 3399.06   97.89
   6   2   1 3524.85   96.79
  -6   2  -1 3458.95   97.49
  -6   2  -1 3526.45   93.89
   6   2   1 3557.74   98.29
  -6   2  -1 3405.46   94.99
   6   2   1 3395.86   96.89
  -6   2  -1 3437.16   96.39
  -6   2  -1 3499.35   94.89
   6   2   1 3328.47   96.19
  -6   2  -1 3441.76   95.89
   6   2   1 3413.66   95.69
  -7  -2  -1 5251.57  144.49
   7  -2   1 5349.96  140.49
  -7  -2  -1 5117.19  144.59
   7  -2   1 5339.97  144.99
   7  -2   1 5249.27  142.89
  -7  -2  -1 5300.77  140.49
  -7  -2  -1 5287.17  144.89
  -7  -2  -1 5211.58  143.19
  -7  -2  -1 5085.59  142.29
  -7  -2  -1 5205.98  142.89
   7  -2   1 5219.18  141.19
   7  -2   1 5188.58  144.19
   7  -2   1 5293.47  140.59
   7   2   1 5069.79  141.69
  -7   2  -1 5200.38  140.89
   7   2   1 5282.67  144.99
  -7   2  -1 5166.08  142.69
  -7   2  -1 5190.18  143.99
   7   2   1 5123.99  143.99
   7   2   1 5290.07  143.39
  -7   2  -1 5257.17  144.59
  -7   2  -1 5279.97  141.19
  -7   2  -1 5261.67  140.19
  -7   2  -1 5125.09  142.59
   7   2   1 5232.38  142.19
  -7   2  -1 5299.77  145.09
   7   2   1 5073.59  142.39
   8  -2   1 1117.99   33.90
   8  -2   1 1152.08   33.80
  -8  -2  -1 1118.09   37.80
   8  -2   1 1142.19   38.10
  -8  -2  -1 1195.48   36.30
  -8  -2  -1 1128.09   38.00
   8  -2   1 1136.99   35.90
  -8  -2  -1 1116.59   33.00
   8  -2   1 1124.39   37.30
  -8  -2  -1 1093.69   35.50
  -8  -2  -1 1089.19   35.90
  -8  -2  -1 1136.19   37.60
  -8  -2  -1 1094.39   36.30
   8  -2   1 1111.39   33.70
  -8  -2  -1 1109.39   35.30
  -8   2  -1 1156.58   34.30
   8   2   1 1000.10   35.80
   8   2   1 1125.09   36.60
  -8   2  -1 1096.69   33.40
  -8   2  -1 1161.68   38.40
   8   2   1 1113.79   37.10
   8   2   1 1128.89   34.70
  -8   2  -1 1117.69   34.20
   8   2   1 1155.68   35.40
  -8   2  -1 1147.09   36.60
  -8   2  -1 1123.49   36.00
  -8   2  -1 1140.69   35.80
  -8   2  -1 1183.78   33.80
  -8   2  -1 1017.50   33.10
   8   2   1 1136.49   38.00
   8   2   1 1126.59   37.90
  -8   2  -1 1097.69   37.40
   9  -2   1 1341.97   41.50
  -9  -2  -1 1321.87   38.00
  -9  -2  -1 1304.67   41.10
  -9  -2  -1 1236.98   40.30
   9  -2   1 1315.47   39.30
  -9  -2  -1 1302.37   41.60
  -9  -2  -1 1186.68   42.90
  -9  -2  -1 1272.57   44.30
  -9  -2  -1 1366.66   42.00
  -9  -2  -1 1289.87   42.20
   9  -2   1 1312.67   39.30
  -9  -2  -1 1305.17   43.20
   9  -2   1 1306.47   38.90
   9  -2   1 1339.27   43.30
   9  -2   1 1349.07   44.30
   9   2   1 1299.37   42.20
   9   2   1 1378.26   44.40
  -9   2  -1 1293.57   42.10
   9   2   1 1337.47   44.90
   9   2   1 1265.97   42.10
  -9   2  -1 1352.66   43.80
   9   2   1 1268.27   42.60
  -9   2  -1 1381.66   39.40
  -9   2  -1 1308.57   44.30
   9   2   1 1305.37   40.60
  -9   2  -1 1297.07   39.60
  -9   2  -1 1274.37   38.60
  -9   2  -1 1325.97   42.40
  -9   2  -1 1290.47   43.00
  -9   2  -1 1339.07   39.20
   9   2   1 1330.87   42.50
  -9   2  -1 1314.97   39.80
  -9   2  -1 1314.67   41.40
   9   2   1 1237.58   39.70
  10  -2   1 4535.25  123.39
 -10  -2  -1 4649.53  124.39
  10  -2   1 4384.66  121.19
 -10  -2  -1 4523.15  118.99
 -10  -2  -1 4456.65  123.09
 -10  -2  -1 4329.97  123.69
 -10  -2  -1 4450.55  125.69
 -10  -2  -1 4317.87  124.59
  10  -2   1 4436.96  125.69
  10  -2   1 4553.74  127.29
 -10  -2  -1 4413.86  126.79
  10  -2   1 4425.36  121.29
 -10   2  -1 4500.65  127.49
 -10   2  -1 4358.96  121.39
  10   2   1 4241.68  126.49
 -10   2  -1 4414.46  120.99
  10   2   1 4582.04  125.09
 -10   2  -1 4354.76  124.79
  10   2   1 4654.23  127.79
  10   2   1 4190.48  124.59
 -10   2  -1 4191.58  123.79
  10   2   1 4273.37  124.39
 -10   2  -1 4319.17  120.89
 -10   2  -1 4542.65  124.29
  10   2   1 4303.07  122.09
 -10   2  -1 4248.88  119.69
 -10   2  -1 4236.48  121.29
  11  -2   1 2113.29   61.49
 -11  -2  -1 2046.90   65.49
 -11  -2  -1 1990.80   62.69
  11  -2   1 2151.68   66.19
 -11  -2  -1 2114.99   58.19
  11  -2   1 2104.69   63.19
 -11  -2  -1 2044.60   63.79
  11  -2   1 2168.78   61.79
 -11  -2  -1 2186.68   64.39
 -11  -2  -1 2127.49   67.39
  11  -2   1 2190.58   67.79
 -11  -2  -1 2143.39   69.39
 -11   2  -1 2123.19   65.59
 -11   2  -1 2104.99   59.79
 -11   2  -1 2156.28   61.79
 -11   2  -1 2002.70   60.99
 -11   2  -1 2023.10   67.29
 -11   2  -1 2037.90   63.19
  11   2   1 2205.38   67.79
 -11   2  -1 1966.20   58.99
 -11   2  -1 1981.50   61.29
  11   2   1 2009.80   66.99
 -11   2  -1 2171.08   61.59
 -12  -2  -1  251.97    9.80
  12  -2   1  240.88   12.60
 -12  -2  -1  242.18   16.00
  12  -2   1  265.27   13.40
 -12  -2  -1  263.87   17.50
  12  -2   1  248.78   14.20
  12  -2   1  297.17   18.10
  12  -2   1  236.58   15.90
 -12  -2  -1  264.27   15.10
  12   2   1  254.97   15.30
 -12   2  -1  230.48   15.40
  12   2   1  245.28   17.20
  12   2   1  254.17   15.70
 -12   2  -1  273.87   13.30
 -12   2  -1  295.57   18.40
  12   2   1  278.17   17.80
 -12   2  -1  254.67   11.10
 -12   2  -1  247.18   12.70
 -12   2  -1  238.98   13.90
 -12   2  -1  236.18   12.80
 -13  -2  -1   -1.20    5.10
  13  -2   1   10.50    6.10
  13  -2   1    1.40    4.50
 -13  -2  -1   -2.70    4.30
  13  -2   1    1.50    3.50
 -13  -2  -1    2.10    4.20
  13  -2   1    3.30    5.10
 -13   2  -1    7.10    5.20
  13   2   1   -5.40    5.10
 -13   2  -1   -7.30    4.60
  13   2   1   -2.30    5.60
 -13   2  -1   13.40    4.40
 -13   2  -1    6.50    3.40
  13   2   1   -3.50    4.00
  13   2   1    7.20    4.90
 -13   2  -1    0.70    3.10
  14  -2   1   61.69    8.20
 -14  -2  -1   61.49    9.50
  14  -2   1   67.69   10.60
  14  -2   1  104.49   13.00
 -14  -2  -1   79.09   10.90
 -14  -2  -1   83.09   12.30
  14  -2   1   79.69    9.10
 -14   2  -1   90.79   11.80
  14   2   1   79.59   12.20
 -14   2  -1   80.99    8.70
  14   2   1   93.99   11.20
 -14   2  -1   85.29    8.40
  14   2   1   79.89   10.20
 -14   2  -1   78.69   12.30
  14   2   1   79.09   12.10
 -15  -2  -1  101.39   11.40
  15  -2   1  100.09    9.80
  15  -2   1  108.69   14.20
 -15  -2  -1  125.29   14.70
  15  -2   1  102.29   12.90
 -15  -2  -1  105.79   12.70
 -15   2  -1  113.39   10.30
  15   2   1   70.99   11.40
  15   2   1  113.99   13.80
 -15   2  -1   98.79   13.70
 -15   2  -1   95.89   12.60
  15   2   1  114.89   11.80
  16  -2   1   49.10    8.20
 -16  -2  -1   34.30    9.40
 -16  -2  -1   34.20    7.90
  16  -2   1   28.40    9.40
 -16  -2  -1   46.50   10.20
  16  -2   1   17.40    7.30
 -16   2  -1   24.50    9.50
  16   2   1   27.40    9.40
  16   2   1   29.90    8.40
 -16   2  -1   44.90   10.10
 -16   2  -1   28.10    6.60
  16   2   1   28.60    7.70
 -17  -2  -1   29.30    9.20
  17  -2   1    3.40    6.40
  17  -2   1   28.40   10.40
 -17  -2  -1   10.90    8.30
  17  -2   1   28.80    7.10
 -17  -2  -1   25.30    7.60
  17   2   1   19.40    8.00
  17   2   1   28.90   10.20
  17   2   1   33.00   10.60
 -17   2  -1   29.40    7.00
 -17   2  -1   20.70    9.30
 -17   2  -1   30.00    9.60
 -18  -2  -1  182.58   19.50
  18  -2   1  193.38   18.30
 -18  -2  -1  163.08   15.70
 -18  -2  -1  208.78   20.40
  18  -2   1  228.58   15.20
  18   2   1  182.08   16.70
  18   2   1  183.48   16.80
 -18   2  -1  193.88   14.70
  18   2   1  171.08   18.80
 -18   2  -1  166.88   19.00
 -18   2  -1  184.48   18.10
  19  -2   1  250.37   17.10
 -19  -2  -1  279.27   24.10
  19  -2   1  260.07   21.40
 -19  -2  -1  204.28   21.60
 -19  -2  -1  271.07   19.80
 -19   2  -1  272.57   24.10
  19   2   1  256.47   22.60
 -19   2  -1  278.57   22.50
 -19   2  -1  253.87   17.10
  19   2   1  222.38   18.90
 -20  -2  -1   12.10    9.60
 -20  -2  -1    4.60    9.20
  20  -2   1    1.60    5.00
  20  -2   1   -3.70    7.70
 -20  -2  -1    5.80    6.00
 -20   2  -1    6.00    8.30
 -20   2  -1    2.90    7.40
  20   2   1   -2.30    5.70
 -20   2  -1   -7.20    4.60
  20   2   1    1.30    8.00
 -20  -3   1  269.77   24.50
 -20  -3   1  281.57   25.50
  20  -3  -1  266.57   18.70
  20   3  -1  261.57   23.30
 -20   3   1  264.27   18.60
 -20   3   1  278.97   32.60
  20   3  -1  258.77   23.50
 -20   3   1  212.18   22.20
 -20   3   1  263.27   25.00
 -19  -3   1  343.47   23.80
  19  -3  -1  348.87   25.70
 -19  -3   1  384.46   27.70
  19  -3  -1  352.66   21.10
 -19  -3   1  374.66   27.70
 -19   3   1  374.06   27.30
  19   3  -1  346.17   24.40
 -19   3   1  328.87   24.50
  19   3  -1  340.47   24.20
 -19   3   1  380.06   21.70
 -19   3   1  388.86   29.00
 -18  -3   1   28.50   10.80
  18  -3  -1   19.20    6.80
 -18  -3   1   25.10    8.30
  18  -3  -1   27.80    9.70
 -18  -3   1   33.90   10.40
 -18  -3   1    9.60    8.40
 -18   3   1   18.20    9.40
  18   3  -1   34.20    9.90
 -18   3   1   22.10    8.60
 -18   3   1   31.80    7.80
  18   3  -1   19.50    9.50
  18   3  -1    9.60    7.50
 -17  -3   1    3.30    6.70
 -17  -3   1    5.90    6.40
 -17  -3   1    5.60    7.40
  17  -3  -1    1.70    6.60
 -17  -3   1    3.60    7.10
  17  -3  -1    3.70    5.10
 -17   3   1   10.10    5.70
 -17   3   1    8.60    8.40
  17   3  -1    6.10    7.40
  17   3  -1   -3.20    5.40
  17   3  -1   -2.50    5.40
 -17   3   1   12.70    8.70
 -16  -3   1    0.20    6.60
 -16  -3   1    5.90    7.10
  16  -3  -1    1.00    6.10
  16  -3  -1    8.60    5.70
  16  -3  -1   -1.30    4.30
 -16  -3   1   -1.20    6.10
 -16   3   1   10.10    8.10
 -16   3   1    2.40    4.40
  16   3  -1   -5.30    5.30
 -16   3   1   14.30    6.80
  16   3  -1    9.30    7.30
  16   3  -1    5.40    6.70
  15  -3  -1  175.38   13.90
  15  -3  -1  193.28   16.50
 -15  -3   1  169.48   17.10
 -15  -3   1  180.18   15.30
 -15  -3   1  163.98   15.20
  15  -3  -1  151.48   12.50
  15   3  -1  170.18   16.60
 -15   3   1  174.68   13.00
 -15   3   1  166.48   17.00
  15   3  -1  154.58   14.90
  15   3  -1  196.18   16.10
 -15   3   1  172.68   15.60
 -14  -3   1  473.15   23.40
 -14  -3   1  457.15   24.00
  14  -3  -1  463.25   22.00
 -14  -3   1  446.16   25.60
  14  -3  -1  470.75   24.70
  14  -3  -1  436.36   20.70
 -14   3   1  371.56   24.30
  14   3  -1  440.56   23.50
  14   3  -1  460.65   25.30
 -14   3   1  450.85   20.80
  14   3  -1  439.46   23.60
 -14   3   1  456.35   23.40
  13  -3  -1    1.40    5.40
  13  -3  -1    0.90    3.60
 -13  -3   1   -7.40    4.80
  13  -3  -1    0.80    4.40
 -13  -3   1    0.50    5.30
 -13  -3   1    5.00    5.00
 -13   3   1   -4.70    4.40
  13   3  -1   -2.20    4.70
 -13   3   1    4.40    6.80
  13   3  -1   -2.80    4.00
  13   3  -1    2.00    7.30
  13   3  -1    0.60    5.10
 -13   3   1    0.80    3.90
 -12  -3   1   83.79   11.00
  12  -3  -1   78.99   10.70
 -12  -3   1   84.79   10.10
  12  -3  -1   79.19    8.50
  12  -3  -1   85.29    9.70
 -12  -3   1   89.69   11.70
  12   3  -1   81.49   10.20
 -12   3   1   92.19    6.30
 -12   3   1   79.09    8.20
 -12   3   1   82.49   10.00
 -12   3   1   77.79   11.10
  12   3  -1   81.99   10.70
  12   3  -1   83.09   11.30
 -12   3   1   83.29    8.50
  12   3  -1   87.49   11.10
  11  -3  -1   -9.40    4.40
  11  -3  -1   -3.00    4.30
 -11  -3   1    0.80    2.20
  11  -3  -1    0.20    3.40
  11  -3  -1    9.60    4.50
  11  -3  -1   -2.20    2.90
 -11  -3   1    1.00    2.20
 -11  -3   1    3.10    4.00
 -11  -3   1    0.70    3.50
 -11  -3   1    4.70    5.80
 -11  -3   1   -2.20    5.20
 -11   3   1   -0.40    4.60
 -11   3   1    2.20    3.50
 -11   3   1    1.10    2.90
 -11   3   1    7.00    5.90
 -11   3   1    1.40    2.60
  11   3  -1    4.80    5.10
 -11   3   1    6.00    2.90
 -11   3   1   -1.50    3.50
 -11   3   1    3.40    2.80
  11   3  -1   -1.50    4.30
  11   3  -1    1.70    5.50
  11   3  -1    0.20    5.20
 -10  -3   1  287.07   17.80
 -10  -3   1  326.87   11.70
 -10  -3   1  333.57   18.10
 -10  -3   1  289.27   15.80
  10  -3  -1  297.47   17.00
 -10  -3   1  335.37   16.60
 -10  -3   1  300.67   16.60
  10  -3  -1  307.07   14.60
  10  -3  -1  296.97   10.30
  10  -3  -1  321.97   15.00
  10  -3  -1  339.77   16.60
 -10  -3   1  328.47   19.70
  10  -3  -1  311.87   13.10
 -10  -3   1  312.97   11.00
 -10   3   1  324.47   18.40
  10   3  -1  313.87   10.90
 -10   3   1  334.37   16.30
 -10   3   1  321.57   16.30
  10   3  -1  281.47   17.00
  10   3  -1  319.37   12.30
 -10   3   1  304.97   11.60
 -10   3   1  320.77   11.60
  10   3  -1  345.07   17.70
  10   3  -1  307.07   17.80
  10   3  -1  331.37   18.40
 -10   3   1  320.07   14.80
 -10   3   1  316.57   13.00
 -10   3   1  303.47   11.70
 -10   3   1  309.47   14.60
  -9  -3   1 1033.90   36.00
   9  -3  -1 1071.99   34.20
  -9  -3   1 1068.89   36.30
   9  -3  -1 1090.29   36.00
   9  -3  -1 1058.19   32.80
  -9  -3   1 1040.00   30.30
   9  -3  -1 1047.40   34.40
  -9  -3   1 1057.29   37.30
   9  -3  -1 1024.60   34.30
  -9  -3   1 1001.70   35.20
   9  -3  -1 1078.29   37.80
   9  -3  -1  956.70   29.90
  -9  -3   1 1025.00   36.30
  -9  -3   1 1046.30   46.20
   9  -3  -1 1016.70   30.10
  -9  -3   1 1067.49   36.40
  -9  -3   1 1071.79   31.30
   9   3  -1 1049.30   40.10
  -9   3   1 1054.29   30.50
   9   3  -1 1005.50   34.70
   9   3  -1 1072.19   36.40
  -9   3   1 1041.10   31.20
  -9   3   1 1059.19   36.10
  -9   3   1 1032.30   32.40
  -9   3   1 1120.89   32.50
  -9   3   1 1102.09   34.10
   9   3  -1 1092.99   37.10
  -9   3   1 1056.09   35.20
   9   3  -1 1064.89   36.70
   9   3  -1  996.60   40.20
  -9   3   1 1087.79   34.20
   9   3  -1 1076.99   36.90
  -9   3   1 1111.59   38.70
   9   3  -1 1008.90   30.20
  -8  -3   1  158.18   10.40
  -8  -3   1  137.09    9.70
  -8  -3   1  151.98    6.60
  -8  -3   1  168.98   11.40
  -8  -3   1  144.39   10.50
   8  -3  -1  160.48    9.20
   8  -3  -1  171.58   11.20
  -8  -3   1  137.49   11.00
  -8  -3   1  160.88   12.10
  -8  -3   1  152.48   10.30
   8  -3  -1  150.98   10.10
   8  -3  -1  162.68    9.10
   8  -3  -1  162.08    9.10
  -8  -3   1  148.49   10.80
  -8  -3   1  157.98    7.60
   8  -3  -1  166.68    8.70
   8  -3  -1  168.48    6.90
  -8   3   1  162.18    9.00
   8   3  -1  152.88   10.60
   8   3  -1  151.98   10.80
   8   3  -1  174.28   10.60
  -8   3   1  166.08   11.50
  -8   3   1  151.18    6.40
   8   3  -1  144.49    9.50
   8   3  -1  148.59   10.80
   8   3  -1  167.38   10.80
   8   3  -1  156.58   10.40
  -8   3   1  166.18   11.10
   8   3  -1  172.38   11.00
  -8   3   1  163.78   10.80
  -8   3   1  149.09    7.50
  -8   3   1  160.98    7.50
   8   3  -1  161.38    6.80
  -8   3   1  171.58    9.90
  -8   3   1  153.08    8.20
   8   3  -1  161.78   10.50
  -8   3   1  149.39   11.10
   8   3  -1  167.28    7.80
  -8   3   1  162.48    6.40
   7  -3  -1  521.95   20.80
  -7  -3   1  510.85   20.40
  -7  -3   1  488.25   20.50
  -7  -3   1  514.85   20.20
   7  -3  -1  504.35   18.60
  -7  -3   1  509.85   20.20
  -7  -3   1  513.05   20.10
   7  -3  -1  524.65   20.10
  -7  -3   1  525.95   20.10
  -7  -3   1  491.85   17.00
   7  -3  -1  476.75   16.20
  -7  -3   1  501.95   20.80
  -7  -3   1  495.75   20.60
   7  -3  -1  503.55   18.10
   7  -3  -1  489.25   18.40
   7  -3  -1  530.65   18.20
   7  -3  -1  510.15   16.30
   7   3  -1  508.45   19.50
   7   3  -1  532.75   20.30
   7   3  -1  474.85   20.00
  -7   3   1  538.55   17.10
  -7   3   1  535.65   18.60
   7   3  -1  489.95   20.60
   7   3  -1  501.75   20.50
   7   3  -1  477.85   16.10
   7   3  -1  469.35   17.00
   7   3  -1  518.95   20.00
   7   3  -1  506.55   20.60
  -7   3   1  512.05   15.30
   7   3  -1  494.85   20.20
  -7   3   1  509.25   18.30
  -7   3   1  492.75   17.80
  -7   3   1  523.65   18.80
   7   3  -1  496.45   20.30
  -7   3   1  517.35   18.40
  -7   3   1  532.25   21.30
  -7   3   1  525.25   15.40
  -7   3   1  523.15   20.20
   6  -3  -1 4731.73  125.59
  -6  -3   1 4634.24  127.69
  -6  -3   1 4514.15  126.39
  -6  -3   1 4552.94  127.99
  -6  -3   1 4768.12  128.19
   6  -3  -1 4669.23  127.59
   6  -3  -1 4586.94  124.89
   6  -3  -1 4647.33  125.89
  -6  -3   1 4644.14  127.69
  -6  -3   1 4762.92  128.69
   6  -3  -1 4453.55  127.79
   6  -3  -1 4684.23  125.89
   6  -3  -1 4637.24  123.69
  -6  -3   1 4459.45  127.29
   6  -3  -1 4459.75  123.79
  -6  -3   1 4704.53  124.69
  -6  -3   1 4591.84  127.59
  -6   3   1 4488.85  127.99
   6   3  -1 4545.75  128.19
   6   3  -1 4568.34  126.89
   6   3  -1 4578.44  127.99
   6   3  -1 4579.04  124.69
  -6   3   1 4539.35  128.59
  -6   3   1 4520.45  127.39
   6   3  -1 4607.84  128.19
  -6   3   1 4544.35  128.39
  -6   3   1 4586.04  127.99
   6   3  -1 4673.43  127.59
   6   3  -1 4556.44  123.39
  -6   3   1 4545.04  124.59
  -6   3   1 4544.75  122.09
  -6   3   1 4560.24  122.19
  -6   3   1 4666.03  124.39
   6   3  -1 4650.03  127.99
   6   3  -1 4627.74  126.89
   6   3  -1 4628.34  128.09
  -6   3   1 4739.93  125.29
  -6   3   1 4530.55  125.29
   6   3  -1 4648.33  127.89
  -5  -3   1 1882.11   51.79
  -5  -3   1 1874.51   53.99
  -5  -3   1 1831.12   52.89
   5  -3  -1 1798.12   49.10
  -5  -3   1 1839.72   54.19
  -5  -3   1 1744.13   54.39
   5  -3  -1 1811.72   52.39
   5  -3  -1 1807.42   50.79
   5  -3  -1 1796.92   53.99
  -5  -3   1 1846.92   54.79
  -5  -3   1 1879.11   53.99
   5  -3  -1 1839.72   52.39
   5  -3  -1 1784.42   51.09
   5  -3  -1 1818.02   52.49
   5  -3  -1 1793.62   50.89
  -5  -3   1 1909.11   53.99
   5  -3  -1 1886.51   53.99
   5  -3  -1 1742.13   53.59
  -5  -3   1 1845.02   53.89
  -5   3   1 1845.72   52.09
  -5   3   1 1792.42   53.69
  -5   3   1 1703.23   54.09
   5   3  -1 1777.52   52.69
   5   3  -1 1859.31   56.99
   5   3  -1 1828.82   53.39
   5   3  -1 1851.31   51.79
  -5   3   1 1769.72   51.59
  -5   3   1 1831.22   54.79
   5   3  -1 1821.62   50.29
  -5   3   1 1818.82   52.29
   5   3  -1 1729.53   53.99
   5   3  -1 1808.02   53.29
  -5   3   1 1852.51   52.39
   5   3  -1 1793.22   54.19
  -5   3   1 1817.62   51.19
   5   3  -1 1844.62   50.69
   5   3  -1 1843.92   54.09
  -5   3   1 1831.42   51.39
  -5   3   1 1739.73   53.69
   5   3  -1 1811.62   54.19
  -5   3   1 1784.62   49.10
  -5   3   1 1694.23   53.79
   5   3  -1 1845.72   54.29
  -4  -3   1  300.87   13.30
  -4  -3   1  294.77   12.30
  -4  -3   1  310.47   12.90
  -4  -3   1  293.97   12.90
   4  -3  -1  276.57    9.80
   4  -3  -1  284.67   10.70
  -4  -3   1  296.87   12.50
   4  -3  -1  292.97   16.70
  -4  -3   1  287.67   11.30
   4  -3  -1  289.37    9.40
   4  -3  -1  284.27   12.50
  -4  -3   1  290.87   12.50
  -4  -3   1  296.07   11.50
  -4  -3   1  301.27   12.90
  -4  -3   1  295.07   12.60
   4  -3  -1  277.07   11.80
   4  -3  -1  281.47   10.90
   4  -3  -1  280.17   11.60
   4  -3  -1  269.77   12.40
   4   3  -1  313.07   13.20
   4   3  -1  303.07   12.90
  -4   3   1  284.97    9.30
   4   3  -1  290.67   12.30
  -4   3   1  283.87   13.00
   4   3  -1  276.77   12.70
  -4   3   1  280.17   11.00
  -4   3   1  266.07   12.20
   4   3  -1  297.87   12.00
   4   3  -1  283.97   12.50
  -4   3   1  289.17   11.30
  -4   3   1  286.17   11.70
   4   3  -1  304.87   10.70
   4   3  -1  293.87   10.30
   4   3  -1  287.47   11.40
  -4   3   1  285.67   12.40
   4   3  -1  290.87   11.40
  -4   3   1  286.47   11.50
  -4   3   1  289.87   12.80
  -4   3   1  270.27   10.40
   4   3  -1  307.57   13.10
  -4   3   1  283.37   11.30
   3  -3  -1 3567.94   95.69
   3  -3  -1 3451.45   98.19
   3  -3  -1 3442.66   97.09
  -3  -3   1 3568.64   98.59
   3  -3  -1 3510.25   94.99
   3  -3  -1 3573.94   98.19
  -3  -3   1 3629.44   99.49
  -3  -3   1 3621.04   98.99
  -3  -3   1 3644.04   97.79
  -3  -3   1 3540.15   96.79
   3  -3  -1 3503.55   99.09
   3   3  -1 3609.64   99.09
   3   3  -1 3615.04   98.99
  -3   3   1 3573.04   97.59
   3   3  -1 3667.43   98.89
   3   3  -1 3627.94   99.19
  -3   3   1 3593.44   98.79
  -3   3   1 3605.84   98.19
   3   3  -1 3599.74   98.99
   3   3  -1 3596.74   97.79
  -3   3   1 3431.06   95.19
  -3   3   1 3644.84   95.69
   3   3  -1 3594.04   96.49
   3   3  -1 3635.44   97.59
  -3   3   1 3527.95   98.59
  -3   3   1 3430.06   99.09
  -2  -3   1 2307.47   61.89
  -2  -3   1 2227.88   63.99
   2  -3  -1 2200.18   62.89
  -2  -3   1 2320.57   64.19
   2  -3  -1 2378.76   63.99
   2  -3  -1 2280.37   63.89
   2  -3  -1 2235.78   63.39
   2  -3  -1 2223.88   64.19
  -2  -3   1 2262.07   62.39
  -2  -3   1 2278.77   63.99
  -2  -3   1 2301.97   64.39
   2  -3  -1 2163.48   63.39
  -2  -3   1 2239.78   64.39
  -2  -3   1 2309.27   64.09
   2  -3  -1 2229.58   63.49
  -2  -3   1 2258.27   63.49
  -2   3   1 2286.87   63.19
   2   3  -1 2281.67   64.19
  -2   3   1 2276.07   63.59
  -2   3   1 2320.07   63.79
   2   3  -1 2250.17   63.99
   2   3  -1 2248.08   63.39
   2   3  -1 2297.97   61.89
   2   3  -1 2259.07   64.19
  -2   3   1 2251.87   61.79
  -2   3   1 2206.68   63.09
  -2   3   1 2117.49   63.49
   2   3  -1 2270.97   62.29
   2   3  -1 2212.08   64.09
   2   3  -1 2250.07   63.69
  -2   3   1 2269.67   63.39
   2   3  -1 2230.18   62.39
  -2   3   1 2209.08   64.39
  -2   3   1 2299.87   63.39
  -2   3   1 2282.47   63.79
   1  -3  -1  217.78   10.00
  -1  -3   1  236.88    9.40
  -1  -3   1  240.88    8.40
   1  -3  -1  228.38    9.50
  -1  -3   1  193.98    9.30
  -1  -3   1  235.88   10.20
   1  -3  -1  212.98    9.40
  -1  -3   1  233.68    8.30
   1  -3  -1  256.17   10.00
  -1  -3   1  225.78    9.50
  -1  -3   1  222.78    9.50
  -1  -3   1  224.58    9.90
  -1  -3   1  223.48   10.00
  -1  -3   1  207.88    9.60
  -1  -3   1  246.58   10.20
   1  -3  -1  246.88   10.00
   1  -3  -1  229.58    9.00
   1  -3  -1  233.18   10.00
   1   3  -1  225.68    9.80
  -1   3   1  233.88    9.80
  -1   3   1  233.28    9.70
  -1   3   1  237.58   10.10
  -1   3   1  227.88    9.50
   1   3  -1  223.18    9.50
   1   3  -1  225.18    9.30
  -1   3   1  231.68   10.40
   1   3  -1  220.68    9.70
   1   3  -1  220.38    8.10
   1   3  -1  216.38    9.90
  -1   3   1  239.98    9.80
  -1   3   1  215.78    9.30
   1   3  -1  238.38   10.00
   1   3  -1  210.08    9.80
  -1   3   1  245.68    9.80
   1   3  -1  231.88    9.90
  -1   3   1  243.78    9.00
  -1   3   1  255.17   10.00
   1   3  -1  235.38   10.20
   1   3  -1  227.68    8.10
  -1   3   1  255.87   10.10
  -2  -3  -1 2165.78   61.49
   2  -3   1 2273.37   62.39
  -2  -3  -1 2175.78   61.39
   2  -3   1 2173.58   61.99
  -2  -3  -1 2244.78   60.69
  -2  -3  -1 2215.78   62.09
  -2  -3  -1 2152.08   61.89
   2  -3   1 2259.47   62.29
  -2  -3  -1 2213.78   60.49
   2  -3   1 2201.38   60.59
  -2  -3  -1 2120.69   61.99
  -2  -3  -1 2191.78   62.49
  -2  -3  -1 1958.50   61.39
  -2  -3  -1 2215.38   62.49
   2  -3   1 2137.59   59.79
   2  -3   1 2262.57   61.09
   2  -3   1 2225.98   60.09
  -2  -3  -1 2142.89   59.89
   2  -3   1 2262.87   60.89
   2  -3   1 2158.78   60.39
   2   3   1 2185.18   61.39
  -2   3  -1 2245.68   62.49
  -2   3  -1 2159.38   60.29
   2   3   1 2213.78   62.69
  -2   3  -1 2277.67   60.49
  -2   3  -1 2260.97   61.99
   2   3   1 2229.68   61.89
  -2   3  -1 2138.59   60.29
  -2   3  -1 2219.28   62.09
  -2   3  -1 2096.29   58.29
   2   3   1 2143.99   61.39
   2   3   1 2221.18   59.89
   2   3   1 2183.68   62.19
   2   3   1 2214.08   62.39
  -2   3  -1 2181.88   61.89
   2   3   1 2184.38   62.29
  -2   3  -1 2053.99   60.59
  -2   3  -1 2167.68   62.49
  -2   3  -1 2211.08   60.59
  -2   3  -1 2080.49   60.69
  -4  -3  -1 4317.37  119.89
   4  -3   1 4406.16  119.49
  -4  -3  -1 4344.17  120.49
  -4  -3  -1 4416.36  118.99
  -4  -3  -1 4300.07  118.89
   4  -3   1 4700.73  116.89
  -4  -3  -1 4371.16  120.79
   4  -3   1 4405.46  117.69
   4  -3   1 4279.07  115.69
  -4   3  -1 4347.47  120.09
  -4   3  -1 4375.66  120.69
  -4   3  -1 4324.97  117.09
   4   3   1 4157.88  120.19
  -4   3  -1 4448.96  119.19
  -4   3  -1 4372.06  116.39
   4   3   1 4346.06  115.69
   4   3   1 4406.16  119.19
  -4   3  -1 4052.89  119.09
   4   3   1 4396.66  120.79
   4   3   1 4356.86  120.29
  -4   3  -1 4283.87  117.59
  -4   3  -1 4400.56  120.19
   4   3   1 4401.66  119.49
   4   3   1 4339.67  118.89
  -5  -3  -1  425.36   17.40
  -5  -3  -1  448.86   18.10
   5  -3   1  473.25   18.00
   5  -3   1  456.55   17.60
  -5  -3  -1  467.75   16.40
  -5  -3  -1  458.05   17.70
   5  -3   1  476.05   15.40
   5  -3   1  474.95   15.40
  -5  -3  -1  440.96   17.20
   5  -3   1  451.35   16.80
  -5  -3  -1  447.06   17.30
  -5  -3  -1  460.05   18.40
  -5  -3  -1  456.05   17.40
  -5  -3  -1  470.75   17.60
   5  -3   1  444.26   15.10
  -5  -3  -1  418.86   16.50
   5   3   1  432.96   19.70
   5   3   1  420.06   17.10
  -5   3  -1  440.56   17.60
  -5   3  -1  454.05   15.40
  -5   3  -1  456.85   18.30
   5   3   1  446.96   16.90
  -5   3  -1  463.95   15.40
  -5   3  -1  469.45   15.00
  -5   3  -1  454.15   17.40
  -5   3  -1  444.66   17.80
   5   3   1  454.35   17.80
   5   3   1  437.06   16.10
   5   3   1  430.46   13.00
  -5   3  -1  489.55   16.80
  -5   3  -1  451.65   17.10
   5   3   1  415.36   17.10
   5   3   1  431.36   17.70
   5   3   1  462.95   17.10
  -5   3  -1  453.85   16.60
   5   3   1  417.96   17.90
  -5   3  -1  478.55   15.20
  -6  -3  -1  234.68   11.70
   6  -3   1  243.18   11.10
   6  -3   1  268.27   12.30
  -6  -3  -1  251.67   12.80
  -6  -3  -1  219.98   12.50
   6  -3   1  247.28    9.70
   6  -3   1  236.58    9.70
  -6  -3  -1  240.18   12.20
  -6  -3  -1  245.48   11.40
  -6  -3  -1  285.77   12.40
  -6  -3  -1  219.58   11.50
   6  -3   1  238.78    9.70
   6  -3   1  271.57   12.80
  -6  -3  -1  241.68   12.00
  -6  -3  -1  221.98   10.20
  -6   3  -1  252.87    9.70
   6   3   1  214.88   10.20
   6   3   1  227.68   11.10
   6   3   1  228.68   11.90
   6   3   1  237.18   12.70
   6   3   1  244.88   12.10
   6   3   1  223.38   12.20
  -6   3  -1  255.17   12.90
  -6   3  -1  246.58   12.20
  -6   3  -1  236.38   10.20
  -6   3  -1  253.87    9.60
   6   3   1  212.18   11.70
  -6   3  -1  247.78   10.50
  -6   3  -1  240.38   12.40
  -6   3  -1  238.08   13.00
  -6   3  -1  235.78   12.10
  -6   3  -1  236.58   10.80
   6   3   1  219.48   11.20
  -6   3  -1  213.38   11.40
  -7  -3  -1   47.40    5.90
  -7  -3  -1   66.29    6.30
   7  -3   1   56.39    5.80
   7  -3   1   66.19    5.00
  -7  -3  -1   54.29    6.30
  -7  -3  -1   54.49    6.70
  -7  -3  -1   45.20    5.90
  -7  -3  -1   61.69    7.00
  -7  -3  -1   45.10    7.10
   7  -3   1   61.59    6.60
   7  -3   1   71.89    7.30
  -7  -3  -1   58.89    5.30
  -7  -3  -1   62.59    6.20
   7  -3   1   61.69    4.90
   7   3   1   47.40   10.20
   7   3   1   60.69    5.30
  -7   3  -1   58.69    5.50
  -7   3  -1   63.09    4.70
  -7   3  -1   62.49    7.10
   7   3   1   66.89    7.40
   7   3   1   55.59    6.20
  -7   3  -1   67.59    4.90
  -7   3  -1   58.59    6.40
  -7   3  -1   65.99    4.90
   7   3   1   53.69    6.60
  -7   3  -1   55.79    6.80
   7   3   1   63.09    7.00
  -7   3  -1   68.39    5.70
  -7   3  -1   75.19    5.10
  -7   3  -1   57.79    5.60
   7   3   1   54.39    6.50
   7   3   1   57.79    6.50
   8  -3   1 1520.85   47.40
   8  -3   1 1472.35   45.20
   8  -3   1 1521.85   48.40
  -8  -3  -1 1515.35   47.10
  -8  -3  -1 1546.35   49.00
  -8  -3  -1 1516.55   46.80
  -8  -3  -1 1465.15   48.50
   8  -3   1 1474.25   44.20
   8  -3   1 1523.65   44.20
  -8  -3  -1 1497.35   48.80
  -8  -3  -1 1607.44   47.90
  -8  -3  -1 1503.15   44.30
  -8  -3  -1 1491.25   47.20
  -8  -3  -1 1509.95   47.40
   8   3   1 1549.45   47.40
  -8   3  -1 1509.85   45.80
   8   3   1 1492.25   48.40
   8   3   1 1497.25   44.50
  -8   3  -1 1563.44   44.10
  -8   3  -1 1488.95   48.50
  -8   3  -1 1506.15   44.00
   8   3   1 1509.65   48.00
   8   3   1 1508.95   46.20
   8   3   1 1549.14   49.20
  -8   3  -1 1456.65   45.90
  -8   3  -1 1427.46   44.70
  -8   3  -1 1525.15   49.00
  -8   3  -1 1497.25   43.90
  -8   3  -1 1479.55   48.40
   8   3   1 1483.25   47.00
  -8   3  -1 1472.65   44.10
   8   3   1 1556.04   48.80
   8   3   1 1505.55   47.80
   9  -3   1    9.20    3.20
  -9  -3  -1    4.30    3.60
  -9  -3  -1    5.10    3.90
   9  -3   1    2.60    3.60
   9  -3   1    7.20    3.00
  -9  -3  -1    6.40    5.80
  -9  -3  -1    9.60    4.10
  -9  -3  -1    7.70    3.10
   9  -3   1    8.10    3.30
   9  -3   1    5.40    4.90
  -9  -3  -1    6.60    4.40
  -9   3  -1    7.80    3.20
   9   3   1    4.10    3.40
  -9   3  -1    3.80    2.60
  -9   3  -1   -0.60    2.00
   9   3   1    3.80    3.40
  -9   3  -1    6.40    2.90
  -9   3  -1    8.50    5.50
  -9   3  -1    4.50    3.40
   9   3   1    6.60    2.80
  -9   3  -1    3.90    3.50
   9   3   1    5.20    4.10
   9   3   1   11.50    5.00
  -9   3  -1    5.70    2.90
  -9   3  -1    2.40    3.10
   9   3   1    4.30    4.60
   9   3   1   -1.60    3.90
   9   3   1   -0.20    2.70
  10  -3   1   91.89    7.10
 -10  -3  -1   71.09    8.40
 -10  -3  -1   86.39    8.70
  10  -3   1  106.69    7.60
 -10  -3  -1   69.19    8.00
  10  -3   1   99.39    7.30
 -10  -3  -1  104.19    6.70
  10  -3   1   86.99    8.80
 -10  -3  -1   86.89    9.10
  10  -3   1  109.29   10.90
 -10  -3  -1   87.39    9.90
 -10  -3  -1  100.59   10.40
  10   3   1   97.89    9.40
 -10   3  -1   76.89    6.60
  10   3   1   96.19    9.40
 -10   3  -1   88.79    6.90
 -10   3  -1   91.09    7.00
 -10   3  -1  100.69    8.90
  10   3   1   76.39    9.90
 -10   3  -1   95.09    8.40
 -10   3  -1   99.59   10.30
  10   3   1  110.59   10.70
 -10   3  -1   81.79    6.70
 -10   3  -1   89.69    6.90
 -10   3  -1   78.29    8.30
 -11  -3  -1 4426.26  125.89
  11  -3   1 4258.67  118.19
 -11  -3  -1 4448.35  125.09
 -11  -3  -1 4144.59  116.39
  11  -3   1 4117.59  118.39
  11  -3   1 4407.06  124.69
  11  -3   1 4358.06  118.99
  11  -3   1 4458.05  122.29
 -11  -3  -1 4364.06  122.89
 -11   3  -1 4254.77  118.49
  11   3   1 4184.08  125.39
 -11   3  -1 4199.98  126.69
  11   3   1 4346.77  125.69
  11   3   1 4303.57  123.69
  11   3   1 4204.48  122.69
 -11   3  -1 4400.16  118.69
 -11   3  -1 4214.88  125.19
 -11   3  -1 3893.21  119.19
 -11   3  -1 4373.16  126.09
 -11   3  -1 4180.68  117.89
  12  -3   1  478.75   19.40
  12  -3   1  464.45   19.00
 -12  -3  -1  466.35   23.70
  12  -3   1  456.75   23.30
 -12  -3  -1  461.25   16.40
 -12  -3  -1  473.35   22.30
  12  -3   1  502.35   22.00
 -12  -3  -1  488.35   24.70
  12   3   1  516.85   22.90
  12   3   1  509.05   25.20
 -12   3  -1  479.15   22.50
 -12   3  -1  477.75   18.60
 -12   3  -1  466.35   18.90
 -12   3  -1  429.76   18.70
  12   3   1  494.45   24.80
 -12   3  -1  451.55   24.40
 -13  -3  -1  485.35   25.70
  13  -3   1  503.35   22.40
 -13  -3  -1  495.55   23.40
  13  -3   1  511.85   24.90
  13  -3   1  467.95   19.90
 -13  -3  -1  443.96   24.10
  13   3   1  489.15   25.80
  13   3   1  507.35   23.60
  13   3   1  448.56   23.10
 -13   3  -1  467.25   25.50
 -13   3  -1  465.75   18.90
 -13   3  -1  458.75   21.80
 -13   3  -1  454.45   19.50
  13   3   1  490.75   25.60
 -13   3  -1  493.05   23.70
  14  -3   1  107.29    9.50
  14  -3   1  122.59   11.30
  14  -3   1  125.39   13.30
 -14  -3  -1  110.19   12.00
 -14  -3  -1  119.79   14.50
 -14  -3  -1  145.09   14.00
 -14   3  -1  126.79   10.00
  14   3   1  104.09   14.00
 -14   3  -1  118.79   12.50
  14   3   1  113.09   13.90
  14   3   1  113.39   12.30
  14   3   1  126.29   12.40
 -14   3  -1  100.19   13.50
  15  -3   1   43.40    8.10
 -15  -3  -1   37.00    8.60
  15  -3   1   48.50   10.50
  15  -3   1   48.70    8.60
 -15  -3  -1   61.29   11.10
  15   3   1   94.09   22.70
  15   3   1   50.99    9.60
 -15   3  -1   50.29    8.90
  15   3   1   48.60   10.70
 -15   3  -1   43.60    9.30
 -15   3  -1   62.89   13.20
  15   3   1   50.99   10.70
 -16  -3  -1    7.40    7.90
 -16  -3  -1   20.90    7.70
  16  -3   1   19.60    5.80
  16  -3   1   -0.80    6.10
 -16  -3  -1    2.80    6.00
  16   3   1   27.50    9.70
  16   3   1   22.10    7.90
 -16   3  -1   23.30    9.10
 -16   3  -1   20.30    7.70
  16   3   1   29.30    8.20
 -16   3  -1   21.10    5.60
 -17  -3  -1  136.89   16.70
  17  -3   1  103.79   10.70
 -17  -3  -1  113.99   13.60
 -17  -3  -1  110.99   19.30
  17  -3   1  102.79   14.20
 -17   3  -1   89.99   16.00
  17   3   1   84.79   12.50
 -17   3  -1   99.79   15.80
 -17   3  -1  101.29   10.60
  17   3   1  131.39   16.10
 -18  -3  -1   12.20    7.40
 -18  -3  -1   26.50    9.80
 -18  -3  -1    8.50    9.40
  18  -3   1   21.60    6.30
  18  -3   1    9.90    8.30
 -18   3  -1   26.30    8.80
 -18   3  -1   22.30   11.30
  18   3   1    6.60    8.60
 -18   3  -1    6.40    5.70
  18   3   1   16.40    8.00
 -19  -3  -1    5.80    7.80
  19  -3   1   -9.00    6.70
  19  -3   1   13.20    6.30
 -19  -3  -1   21.90   11.80
 -19  -3  -1   -2.50    5.60
 -19   3  -1    9.80    5.80
  19   3   1    3.10    8.70
 -19   3  -1    4.00    7.20
  19   3   1    0.30    7.10
 -19   3  -1   18.50   10.20
 -19   3  -1   13.00    9.10
 -20  -3  -1    0.50    8.30
 -20  -3  -1   -4.40    6.20
 -20  -3  -1   -4.00    8.30
  20  -3   1    4.00    4.90
  20   3   1   -5.40    6.60
 -20   3  -1   -5.80    7.20
 -20   3  -1   -0.10    9.10
  20   3   1    9.70    7.60
 -20   3  -1   -1.40    4.70
  19  -4  -1  206.58   20.10
 -19  -4   1  200.88   19.20
 -19  -4   1  211.68   21.90
 -19  -4   1  221.48   22.10
  19  -4  -1  208.48   16.30
  19   4  -1  208.08   20.30
 -19   4   1  238.18   23.40
 -19   4   1  206.78   17.20
 -19   4   1  220.08   22.30
  19   4  -1  218.18   22.30
  19   4  -1  171.38   22.70
 -18  -4   1  137.89   16.00
  18  -4  -1  134.59   13.10
 -18  -4   1  170.98   19.40
 -18  -4   1  142.69   17.30
  18  -4  -1  138.09   16.90
 -18  -4   1  131.69   16.80
  18   4  -1  137.29   15.80
 -18   4   1  156.78   13.90
  18   4  -1  172.28   17.50
 -18   4   1  163.28   19.20
  18   4  -1  160.08   18.70
 -17  -4   1   56.89   13.00
  17  -4  -1   65.19   12.80
 -17  -4   1   61.09   11.60
 -17  -4   1   74.79   14.60
  17  -4  -1   59.79    9.40
 -17  -4   1   54.69   11.90
  17   4  -1   45.30   10.30
 -17   4   1   70.49   14.80
 -17   4   1   49.00   11.00
 -17   4   1   81.49   14.70
 -17   4   1   57.69    9.40
  17   4  -1   45.60   11.00
  17   4  -1   59.19   13.30
 -16  -4   1   15.40    7.70
 -16  -4   1   23.70    8.90
  16  -4  -1   20.00    8.80
  16  -4  -1    3.70    4.60
 -16  -4   1    4.70    7.50
  16  -4  -1   12.20    6.80
  16   4  -1   12.70    6.90
 -16   4   1   15.80    7.60
  16   4  -1   -1.10    5.40
 -16   4   1   21.30    9.10
 -16   4   1    7.70    8.00
  16   4  -1   13.70    8.70
 -16   4   1   14.70    5.40
 -15  -4   1   66.59   11.00
  15  -4  -1   45.60    8.20
  15  -4  -1   45.90    8.90
 -15  -4   1   50.29   10.80
  15  -4  -1   47.90   16.10
 -15  -4   1   59.59   12.90
 -15   4   1   43.10   10.50
 -15   4   1   68.69   10.60
  15   4  -1   54.59   10.00
  15   4  -1   41.50    9.80
  15   4  -1   47.80   11.20
 -15   4   1   48.40   11.40
 -15   4   1   55.39    8.70
  14  -4  -1  146.29   13.10
  14  -4  -1  130.69   11.40
  14  -4  -1  157.48   15.10
 -14  -4   1  146.69   13.60
 -14  -4   1  152.38   14.60
 -14  -4   1  166.98   16.10
 -14   4   1  150.18   11.80
 -14   4   1  159.18   13.70
  14   4  -1  144.79   14.90
 -14   4   1  170.98   16.40
  14   4  -1  144.39   14.10
  14   4  -1  146.29   14.90
 -14   4   1  142.59   15.90
  14   4  -1  168.48   14.90
 -13  -4   1   -1.30    4.00
  13  -4  -1   -6.80    4.50
  13  -4  -1   -1.40    4.00
 -13  -4   1  -11.50    4.70
  13  -4  -1    6.60    4.10
 -13  -4   1   -9.20    4.70
 -13   4   1  -10.20    4.60
  13   4  -1    3.40    5.40
 -13   4   1    8.40    4.20
 -13   4   1   -5.80    5.20
  13   4  -1   -1.00    4.20
  13   4  -1   -5.00    4.00
 -13   4   1   -4.30    4.50
  13   4  -1    2.50    6.10
 -12  -4   1   76.09   11.70
  12  -4  -1   91.19   11.20
 -12  -4   1   67.99   10.70
  12  -4  -1   76.39    8.50
  12  -4  -1   78.19   10.00
 -12   4   1   97.49   12.00
 -12   4   1   66.89   14.00
 -12   4   1   89.29    9.90
  12   4  -1   85.79   10.60
 -12   4   1   80.19    8.50
  12   4  -1   95.09   10.80
  12   4  -1   91.39   11.50
  12   4  -1   77.89   10.90
  11  -4  -1  792.82   27.80
 -11  -4   1  884.41   33.10
  11  -4  -1  820.92   31.80
 -11  -4   1  775.42   25.60
 -11  -4   1  796.32   33.10
 -11  -4   1  832.12   33.80
  11  -4  -1  811.62   33.00
  11  -4  -1  819.02   29.50
 -11   4   1  832.82   34.40
  11   4  -1  807.02   32.50
 -11   4   1  789.22   33.90
 -11   4   1  760.02   28.60
 -11   4   1  793.52   30.20
  11   4  -1  834.42   32.90
  11   4  -1  825.72   33.60
 -11   4   1  764.52   28.80
 -10  -4   1 3726.43  110.19
 -10  -4   1 3668.43  108.99
  10  -4  -1 3706.53  105.59
  10  -4  -1 3613.94  105.39
 -10  -4   1 4007.80  111.09
  10  -4  -1 3749.62  109.69
 -10  -4   1 3788.42  102.69
 -10  -4   1 3689.73  108.59
  10  -4  -1 3899.81  108.69
  10  -4  -1 3777.32  104.59
 -10  -4   1 3817.42  109.19
  10   4  -1 3691.73  109.99
  10   4  -1 3558.44  108.29
 -10   4   1 3825.52  106.19
 -10   4   1 3431.26  103.79
  10   4  -1 3879.01  109.29
 -10   4   1 3749.32  110.89
 -10   4   1 3544.05   99.49
 -10   4   1 3728.03  110.89
 -10   4   1 3627.64  100.69
 -10   4   1 3727.43  105.19
  10   4  -1 3654.83  109.49
 -10   4   1 3708.63  105.29
  -9  -4   1 1990.70   60.39
  -9  -4   1 1833.62   59.69
  -9  -4   1 1937.41   55.09
  -9  -4   1 1939.21   61.29
   9  -4  -1 1933.91   57.29
   9  -4  -1 1937.91   59.69
   9  -4  -1 1982.10   60.89
  -9  -4   1 1826.12   59.29
  -9  -4   1 1650.33   67.49
  -9  -4   1 1982.50   61.09
   9  -4  -1 1971.30   57.39
   9  -4  -1 1850.21   52.09
   9  -4  -1 1883.91   56.49
  -9  -4   1 1881.41   59.59
   9   4  -1 1891.41   52.09
  -9   4   1 1845.72   51.59
  -9   4   1 1829.72   56.09
  -9   4   1 1854.81   61.39
   9   4  -1 1882.41   60.69
   9   4  -1 1898.61   60.79
   9   4  -1 1916.61   59.69
   9   4  -1 1929.71   60.89
  -9   4   1 1854.21   56.79
  -9   4   1 1914.31   56.79
   9   4  -1 1837.92   54.99
   9   4  -1 1829.52   53.79
  -9   4   1 1931.91   56.89
  -9   4   1 1944.41   51.59
   9   4  -1 2007.60   63.79
  -9   4   1 1877.01   53.49
  -9   4   1 1739.63   60.59
   9   4  -1 1979.20   59.79
   8  -4  -1  276.47   10.50
   8  -4  -1  282.77   13.40
  -8  -4   1  280.27   15.50
   8  -4  -1  297.37   15.50
  -8  -4   1  270.87   14.70
  -8  -4   1  262.97   12.00
   8  -4  -1  288.87   10.50
  -8  -4   1  266.47   14.50
  -8  -4   1  286.97   15.40
  -8  -4   1  285.77   15.30
  -8  -4   1  315.47   18.40
   8  -4  -1  302.67   13.60
  -8  -4   1  296.97   15.10
   8  -4  -1  288.67   15.60
   8  -4  -1  288.37   13.50
   8   4  -1  246.88   14.70
  -8   4   1  283.57    9.30
   8   4  -1  277.57   14.20
   8   4  -1  284.47   10.10
   8   4  -1  272.67   10.30
  -8   4   1  279.77    9.40
   8   4  -1  292.07   15.10
   8   4  -1  306.07   15.40
  -8   4   1  267.97   14.70
  -8   4   1  278.17   12.60
   8   4  -1  284.97   15.60
  -8   4   1  289.37   13.10
   8   4  -1  303.17   12.60
   8   4  -1  263.97   15.10
  -8   4   1  270.37   12.90
  -8   4   1  265.17   15.80
  -8   4   1  287.77   13.40
   8   4  -1  255.37   14.10
  -8   4   1  297.67   16.30
   8   4  -1  296.17   22.20
  -8   4   1  292.17   11.30
  -7  -4   1  184.88   11.70
   7  -4  -1  215.58   12.50
   7  -4  -1  204.48   11.00
  -7  -4   1  207.58   12.60
   7  -4  -1  213.98   12.70
  -7  -4   1  197.78   12.20
  -7  -4   1  203.18   10.20
  -7  -4   1  201.58   12.40
   7  -4  -1  218.78   11.20
  -7  -4   1  222.78   12.50
   7  -4  -1  217.68   11.10
   7  -4  -1  219.68    9.10
  -7  -4   1  240.88   13.80
  -7  -4   1  223.48   12.40
   7  -4  -1  218.18    8.90
  -7  -4   1  210.78   14.00
   7   4  -1  234.08   12.00
   7   4  -1  225.98   12.10
   7   4  -1  199.58   12.70
  -7   4   1  221.58    9.80
  -7   4   1  231.78    9.70
   7   4  -1  191.38   12.10
   7   4  -1  208.08    8.70
  -7   4   1  222.88   13.40
   7   4  -1  193.58   12.20
   7   4  -1  217.38   12.90
  -7   4   1  206.78    7.50
  -7   4   1  214.08   10.90
  -7   4   1  231.08   13.10
  -7   4   1  214.08    7.60
   7   4  -1  220.08   14.10
  -7   4   1  223.88   10.80
   7   4  -1  208.58    8.40
  -7   4   1  223.48   12.60
   7   4  -1  216.38   10.40
   7   4  -1  224.08   12.60
  -7   4   1  228.98   11.10
  -7   4   1  222.28   10.40
   7   4  -1  208.18   12.40
  -7   4   1  199.48   12.60
  -6  -4   1  487.75   19.70
  -6  -4   1  481.35   19.50
   6  -4  -1  460.25   18.10
  -6  -4   1  463.45   19.20
   6  -4  -1  466.95   14.50
   6  -4  -1  450.35   17.80
   6  -4  -1  472.45   18.00
  -6  -4   1  470.05   20.40
   6  -4  -1  481.35   17.90
   6  -4  -1  438.26   19.30
   6  -4  -1  478.45   19.70
   6  -4  -1  464.95   19.90
  -6  -4   1  468.45   19.30
  -6  -4   1  456.85   18.00
  -6  -4   1  479.65   17.60
  -6  -4   1  469.55   19.90
  -6  -4   1  509.05   19.90
   6   4  -1  486.05   20.00
   6   4  -1  484.35   20.00
  -6   4   1  476.95   14.60
   6   4  -1  481.65   15.60
  -6   4   1  476.45   16.70
  -6   4   1  495.75   20.60
  -6   4   1  449.46   16.20
   6   4  -1  470.55   19.10
   6   4  -1  465.45   17.50
   6   4  -1  476.35   20.10
  -6   4   1  466.55   20.00
  -6   4   1  488.65   17.30
   6   4  -1  480.75   18.50
   6   4  -1  475.55   16.10
  -6   4   1  450.45   21.50
   6   4  -1  459.85   20.10
  -6   4   1  470.65   17.90
  -6   4   1  484.25   17.80
   6   4  -1  500.35   20.40
  -6   4   1  473.55   18.10
   6   4  -1  474.65   18.80
  -6   4   1  493.95   20.10
   6   4  -1  494.25   19.90
  -6   4   1  492.35   20.00
  -5  -4   1  430.36   17.50
  -5  -4   1  427.26   17.30
   5  -4  -1  422.46   15.30
  -5  -4   1  415.96   17.50
   5  -4  -1  412.16   17.40
   5  -4  -1  395.46   16.20
  -5  -4   1  440.76   18.20
  -5  -4   1  443.06   18.00
  -5  -4   1  405.86   16.00
  -5  -4   1  455.15   18.10
  -5  -4   1  427.36   16.40
   5  -4  -1  401.86   17.30
   5  -4  -1  419.06   16.50
  -5  -4   1  451.85   18.80
   5  -4  -1  409.56   17.60
   5  -4  -1  451.05   18.10
  -5  -4   1  515.35   21.10
   5  -4  -1  447.06   17.20
   5  -4  -1  402.16   15.10
  -5   4   1  410.16   17.50
   5   4  -1  443.16   18.10
  -5   4   1  424.66   14.40
   5   4  -1  422.96   15.00
  -5   4   1  410.56   16.70
   5   4  -1  440.96   18.10
   5   4  -1  437.86   16.90
  -5   4   1  424.06   16.40
  -5   4   1  421.86   17.60
   5   4  -1  438.36   16.50
  -5   4   1  405.26   16.00
  -5   4   1  406.66   17.80
   5   4  -1  460.05   18.60
  -5   4   1  412.26   18.30
  -5   4   1  430.36   13.70
  -5   4   1  404.66   15.70
   5   4  -1  462.95   17.80
   5   4  -1  413.66   18.00
  -5   4   1  419.56   15.40
   5   4  -1  415.26   16.20
   5   4  -1  433.26   18.00
  -4  -4   1  991.20   32.70
  -4  -4   1 1050.29   34.50
   4  -4  -1 1011.00   33.90
  -4  -4   1 1061.59   34.00
   4  -4  -1 1014.90   31.50
  -4  -4   1 1024.30   31.80
  -4  -4   1 1068.19   34.00
   4  -4  -1  997.80   34.20
   4  -4  -1 1045.10   30.30
  -4  -4   1 1055.99   34.90
   4  -4  -1  999.20   33.10
   4  -4  -1 1074.49   33.50
  -4  -4   1 1039.10   34.00
  -4  -4   1 1063.89   32.90
   4  -4  -1  985.70   31.60
  -4  -4   1 1063.09   33.80
   4  -4  -1 1084.49   34.10
  -4  -4   1 1073.19   34.40
   4  -4  -1 1055.99   32.90
  -4   4   1 1048.80   32.70
   4   4  -1 1018.00   30.90
   4   4  -1 1064.49   33.00
  -4   4   1 1059.49   34.90
   4   4  -1 1101.59   34.80
   4   4  -1 1024.00   33.60
  -4   4   1 1075.79   32.40
  -4   4   1 1020.60   33.50
  -4   4   1 1036.10   33.80
   4   4  -1 1021.50   34.20
   4   4  -1 1005.60   34.10
   4   4  -1 1042.70   31.90
  -4   4   1  933.71   33.30
  -4   4   1 1022.00   30.10
   4   4  -1 1006.40   34.00
   4   4  -1 1036.90   34.40
   4   4  -1 1057.89   31.50
  -4   4   1 1027.40   32.40
  -4   4   1 1058.09   29.30
   4   4  -1 1062.69   34.20
  -4   4   1 1016.50   33.10
  -4   4   1 1069.79   32.10
   4   4  -1 1031.00   32.40
   3  -4  -1  705.23   23.80
  -3  -4   1  702.03   23.90
  -3  -4   1  698.13   24.50
   3  -4  -1  687.23   22.40
  -3  -4   1  669.43   23.70
   3  -4  -1  620.74   23.40
  -3  -4   1  693.63   23.40
  -3  -4   1  687.43   24.60
   3  -4  -1  666.93   22.00
  -3  -4   1  620.04   21.40
   3  -4  -1  694.93   23.50
   3  -4  -1  731.43   23.60
  -3  -4   1  682.63   22.30
  -3  -4   1  687.53   23.70
   3  -4  -1  685.43   21.30
  -3  -4   1  664.63   26.00
   3  -4  -1  671.23   24.10
  -3  -4   1  625.24   23.60
   3   4  -1  674.43   23.60
   3   4  -1  686.83   24.20
  -3   4   1  676.83   23.50
   3   4  -1  697.43   24.20
  -3   4   1  692.23   23.70
   3   4  -1  671.03   21.70
   3   4  -1  705.03   24.50
  -3   4   1  675.53   22.50
   3   4  -1  661.73   21.90
   3   4  -1  680.53   24.10
   3   4  -1  675.23   24.10
   3   4  -1  672.33   24.10
  -3   4   1  655.13   22.80
  -3   4   1  707.63   23.90
  -3   4   1  706.83   23.90
  -3   4   1  656.33   22.60
   3   4  -1  677.33   21.60
  -3   4   1  678.93   21.10
   3   4  -1  667.13   23.20
  -3   4   1  606.74   24.00
  -3   4   1  675.03   22.70
   2  -4  -1  522.55   17.60
   2  -4  -1  510.85   19.60
  -2  -4   1  576.14   20.30
   2  -4  -1  550.84   19.40
  -2  -4   1  505.85   17.20
  -2  -4   1  506.45   18.90
   2  -4  -1  509.05   19.30
   2  -4  -1  500.35   18.30
   2  -4  -1  526.85   18.70
  -2  -4   1  519.35   19.60
  -2  -4   1  512.85   19.40
  -2  -4   1  524.95   19.30
  -2  -4   1  522.85   19.30
  -2  -4   1  540.55   18.20
   2  -4  -1  524.15   18.90
  -2  -4   1  515.05   19.30
  -2  -4   1  499.25   19.50
  -2  -4   1  525.05   17.20
   2  -4  -1  541.55   19.20
  -2   4   1  543.65   19.00
   2   4  -1  517.35   17.90
   2   4  -1  531.35   17.20
  -2   4   1  516.55   18.90
  -2   4   1  514.45   18.60
  -2   4   1  519.95   19.40
   2   4  -1  529.25   19.50
  -2   4   1  501.55   18.50
   2   4  -1  505.15   19.40
   2   4  -1  531.15   19.90
   2   4  -1  511.85   19.00
  -2   4   1  512.05   19.00
   2   4  -1  509.35   19.00
   2   4  -1  552.94   19.70
  -2   4   1  534.25   17.70
   2   4  -1  521.05   17.00
  -2   4   1  538.75   20.20
   2   4  -1  514.85   19.50
  -2   4   1  516.05   18.90
  -2   4   1  541.35   18.90
  -2   4   1  511.55   19.30
   1  -4  -1 6461.05  171.88
   1  -4  -1 6186.98  170.18
  -1  -4   1 5996.00  171.18
  -1  -4   1 6221.08  168.38
   1   4  -1 6430.36  171.28
   1   4  -1 6557.54  171.38
   0  -4  -1  256.27   11.90
   0  -4   1  268.37   11.00
   0  -4   1  256.37   11.80
   0  -4  -1  235.68   11.10
   0  -4   1  262.27   11.60
   0  -4  -1  227.38   11.70
   0  -4   1  260.97   11.90
   0  -4  -1  255.27    8.40
   0  -4  -1  265.07   11.10
   0  -4  -1  255.47   11.30
   0  -4  -1  240.28   11.50
   0  -4   1  246.18   11.60
   0  -4  -1  246.58   11.70
   0  -4   1  249.48   11.20
   0  -4  -1  232.48   10.70
   0  -4   1  268.87   11.90
   0  -4   1  261.07   11.50
   0  -4   1  252.57    9.70
   0  -4  -1  250.07   11.20
   0  -4   1  260.77    8.40
   0  -4  -1  247.98    8.30
   0   4  -1  261.07   11.10
   0   4  -1  267.97   12.20
   0   4   1  223.38   10.60
   0   4  -1  283.57   11.60
   0   4   1  261.07   11.90
   0   4   1  267.17   11.50
   0   4   1  242.38   11.50
   0   4  -1  254.47    9.70
   0   4   1  244.88   12.10
   0   4  -1  261.47   11.50
   0   4   1  249.78   11.50
   0   4   1  238.58   11.30
   0   4  -1  244.98   11.40
   0   4   1  246.08   10.90
   0   4  -1  253.07   11.00
   0   4  -1  259.17   11.20
   0   4  -1  261.37   11.30
   0   4  -1  259.67    8.20
   0   4   1  240.58   10.70
   0   4   1  247.48   11.50
   0   4  -1  260.07   12.10
   1  -4   1 1177.68   36.70
  -1  -4  -1 1193.68   35.00
   1  -4   1 1175.48   36.20
   1  -4   1 1143.89   35.70
  -1  -4  -1 1173.78   35.70
  -1  -4  -1 1158.28   35.40
   1  -4   1 1033.40   35.90
  -1  -4  -1 1193.28   33.30
  -1  -4  -1 1175.48   36.60
   1  -4   1 1133.79   34.70
   1  -4   1 1166.98   35.00
  -1  -4  -1 1237.38   39.60
  -1  -4  -1 1190.58   36.90
  -1  -4  -1 1166.28   36.90
  -1  -4  -1 1176.28   33.30
  -1  -4  -1 1165.18   36.30
  -1  -4  -1 1129.89   36.00
   1  -4   1 1170.38   35.80
  -1  -4  -1 1180.08   36.50
   1  -4   1 1114.09   33.90
   1   4   1 1207.58   37.30
  -1   4  -1 1194.88   37.10
   1   4   1 1168.78   36.10
   1   4   1 1196.28   36.60
   1   4   1 1126.89   35.20
  -1   4  -1 1131.99   36.70
   1   4   1 1203.78   35.00
  -1   4  -1 1143.89   34.20
  -1   4  -1 1206.88   36.60
  -1   4  -1 1157.78   35.30
  -1   4  -1 1136.49   35.80
  -1   4  -1 1192.88   35.40
   1   4   1 1227.58   36.80
   1   4   1 1158.18   36.00
   1   4   1 1175.78   36.50
   1   4   1 1147.19   36.00
  -1   4  -1 1135.69   35.40
  -1   4  -1 1143.99   35.20
  -1   4  -1 1205.98   35.60
   2  -4   1    7.50    2.80
   2  -4   1   13.30    2.80
   2  -4   1    8.60    3.00
   2  -4   1    5.80    2.80
   2  -4   1    5.40    3.00
  -2  -4  -1   12.30    2.70
  -2  -4  -1    8.10    2.30
   2  -4   1   10.00    2.70
  -2  -4  -1    6.00    2.60
  -2  -4  -1   10.20    3.30
   2  -4   1    7.80    2.30
  -2  -4  -1    6.60    2.90
   2  -4   1    4.90    2.90
  -2  -4  -1   10.60    3.10
  -2  -4  -1    6.40    2.90
  -2  -4  -1    1.60    3.30
  -2  -4  -1    4.30    2.30
  -2  -4  -1   10.90    3.00
  -2  -4  -1   15.50    4.20
   2   4   1    4.10    2.30
   2   4   1    8.30    3.10
  -2   4  -1    8.60    3.50
  -2   4  -1    6.60    2.40
  -2   4  -1    6.80    2.90
  -2   4  -1   14.50    2.90
   2   4   1    8.00    3.30
   2   4   1   12.60    3.20
  -2   4  -1    9.30    2.50
   2   4   1    7.00    2.30
   2   4   1   10.80    3.40
  -2   4  -1    7.80    3.10
  -2   4  -1    8.30    2.40
   2   4   1    3.10    2.30
   2   4   1    7.90    2.80
  -2   4  -1    5.90    3.30
  -2   4  -1   10.20    2.70
  -2   4  -1    7.70    3.10
   2   4   1    8.80    3.00
  -2   4  -1    7.30    2.80
   2   4   1    9.80    3.10
  -3  -4  -1  356.26   13.70
  -3  -4  -1  392.16   14.20
  -3  -4  -1  371.46   13.00
   3  -4   1  361.86   12.80
   3  -4   1  363.76   15.40
   3  -4   1  348.77   13.80
  -3  -4  -1  382.96   15.30
  -3  -4  -1  408.46   16.00
   3  -4   1  351.06   13.90
   3  -4   1  366.06   13.00
  -3  -4  -1  359.26   15.70
  -3  -4  -1  367.56   15.90
   3  -4   1  338.87   15.20
  -3  -4  -1  381.16   15.60
  -3  -4  -1  378.86   14.70
   3  -4   1  370.16   14.00
  -3  -4  -1  365.86   15.30
  -3  -4  -1  364.76   15.90
   3  -4   1  357.96   14.00
   3  -4   1  362.16   15.60
   3   4   1  387.36   16.10
   3   4   1  397.36   15.20
  -3   4  -1  365.06   15.90
   3   4   1  372.06   15.60
  -3   4  -1  359.76   13.40
  -3   4  -1  373.26   14.40
   3   4   1  365.06   15.60
  -3   4  -1  354.76   15.20
   3   4   1  363.26   15.20
  -3   4  -1  371.16   10.90
   3   4   1  349.57   15.80
  -3   4  -1  383.56   14.00
  -3   4  -1  385.26   16.20
   3   4   1  356.56   14.40
  -3   4  -1  356.06   15.20
  -3   4  -1  356.96   13.60
   3   4   1  391.26   14.30
   3   4   1  370.56   15.10
  -3   4  -1  372.76   13.40
  -3   4  -1  362.36   15.20
  -3   4  -1  356.46   13.80
   3   4   1  386.16   15.80
  -5  -4  -1  730.43   26.20
  -5  -4  -1  729.83   26.60
  -5  -4  -1  768.92   28.50
  -5  -4  -1  782.52   28.20
   5  -4   1  814.42   27.90
  -5  -4  -1  767.42   26.40
   5  -4   1  823.42   27.40
   5  -4   1  801.12   25.20
   5  -4   1  816.32   25.30
   5  -4   1  795.52   22.70
  -5  -4  -1  758.12   27.40
   5  -4   1  786.22   22.80
  -5  -4  -1  815.82   27.10
  -5  -4  -1  791.52   27.60
   5  -4   1  817.62   24.90
   5  -4   1  791.32   27.90
  -5   4  -1  795.72   23.60
   5   4   1  771.92   28.00
  -5   4  -1  825.12   23.70
   5   4   1  760.12   28.20
   5   4   1  786.62   30.00
  -5   4  -1  802.02   28.00
   5   4   1  818.12   27.20
   5   4   1  787.22   27.20
  -5   4  -1  780.72   27.60
  -5   4  -1  759.72   27.00
  -5   4  -1  776.32   28.30
  -5   4  -1  799.82   26.80
  -5   4  -1  763.92   27.30
   5   4   1  747.93   27.80
  -5   4  -1  773.12   24.90
  -5   4  -1  787.32   23.70
  -5   4  -1  788.92   25.00
  -5   4  -1  798.52   23.50
   5   4   1  743.83   26.60
  -5   4  -1  804.42   24.80
   5   4   1  763.82   27.80
   5   4   1  749.73   26.30
  -6  -4  -1   61.69    6.70
  -6  -4  -1   52.99    5.90
  -6  -4  -1   58.29    5.90
  -6  -4  -1   63.29    7.20
  -6  -4  -1   45.70    5.90
   6  -4   1   54.69    6.50
  -6  -4  -1   61.49    6.60
   6  -4   1   59.99    6.20
   6  -4   1   51.89    6.50
   6  -4   1   56.29    5.00
  -6  -4  -1   41.00    6.20
   6  -4   1   57.29    5.10
   6  -4   1   53.59    4.60
  -6  -4  -1   44.40    6.00
  -6  -4  -1   67.79    7.60
   6   4   1   65.09    6.90
   6   4   1   45.00    6.10
   6   4   1   55.39    3.10
  -6   4  -1   55.59    4.90
  -6   4  -1   41.10    4.30
   6   4   1   62.19    5.80
  -6   4  -1   52.59    4.40
  -6   4  -1   53.89    6.70
  -6   4  -1   53.59    3.40
  -6   4  -1   58.29    4.90
   6   4   1   50.89    6.30
  -6   4  -1   54.79    4.70
   6   4   1   63.59    6.60
   6   4   1   57.79    7.20
   6   4   1   54.69    6.60
  -6   4  -1   52.89    5.60
  -6   4  -1   60.39    6.80
   6   4   1   53.89    6.20
   6   4   1   55.09    6.10
  -6   4  -1   50.99    6.20
  -6   4  -1   53.39    6.80
  -6   4  -1   59.19    6.60
   6   4   1   48.90    3.10
  -7  -4  -1 1423.66   47.30
  -7  -4  -1 1416.86   46.80
   7  -4   1 1493.05   42.70
  -7  -4  -1 1408.46   45.50
   7  -4   1 1443.56   46.00
   7  -4   1 1448.46   42.60
  -7  -4  -1 1452.85   45.90
   7  -4   1 1423.56   46.40
  -7  -4  -1 1467.75   46.20
  -7  -4  -1 1381.26   43.40
   7  -4   1 1492.25   41.90
   7  -4   1 1516.05   44.90
  -7  -4  -1 1489.95   46.10
  -7  -4  -1 1426.56   46.10
  -7  -4  -1 1371.76   44.50
  -7   4  -1 1406.16   46.90
   7   4   1 1369.86   46.80
   7   4   1 1378.26   46.20
  -7   4  -1 1468.55   42.70
   7   4   1 1389.56   44.90
  -7   4  -1 1451.35   42.40
  -7   4  -1 1474.75   46.50
   7   4   1 1387.86   44.80
  -7   4  -1 1433.56   46.30
   7   4   1 1369.36   45.50
   7   4   1 1403.06   46.10
  -7   4  -1 1387.56   46.30
  -7   4  -1 1485.45   42.30
  -7   4  -1 1430.56   45.60
   7   4   1 1377.66   43.50
  -7   4  -1 1368.16   41.60
  -7   4  -1 1417.16   44.10
  -7   4  -1 1407.36   42.10
   7   4   1 1391.46   46.50
   7   4   1 1442.06   45.90
  -8  -4  -1 1911.41   55.89
  -8  -4  -1 1945.21   59.79
   8  -4   1 1943.91   55.19
  -8  -4  -1 1954.80   59.09
  -8  -4  -1 1913.11   58.49
  -8  -4  -1 1916.31   58.99
   8  -4   1 1930.81   58.99
  -8  -4  -1 1836.62   58.09
   8  -4   1 1901.61   56.99
  -8  -4  -1 1849.11   58.39
  -8  -4  -1 1938.71   60.69
   8  -4   1 1903.71   59.69
   8  -4   1 1901.01   55.09
   8   4   1 1891.91   59.19
   8   4   1 1878.41   57.59
   8   4   1 1924.61   60.49
  -8   4  -1 1825.52   60.19
  -8   4  -1 1886.71   58.59
  -8   4  -1 1872.71   54.19
   8   4   1 1826.52   59.19
  -8   4  -1 1904.21   56.59
  -8   4  -1 1941.51   54.19
   8   4   1 1860.91   58.99
  -8   4  -1 1838.62   55.29
  -8   4  -1 1684.73   58.69
  -8   4  -1 1985.90   54.99
  -8   4  -1 1940.31   55.99
   8   4   1 1848.22   58.29
   8   4   1 1859.01   55.79
  -8   4  -1 1822.22   54.69
   8   4   1 1982.20   58.49
   9  -4   1    6.70    4.90
  -9  -4  -1    2.10    4.90
   9  -4   1    7.20    3.40
  -9  -4  -1    6.50    4.10
  -9  -4  -1   -2.30    3.50
   9  -4   1    9.80    4.00
  -9  -4  -1    9.70    3.60
   9  -4   1   15.20    3.70
  -9  -4  -1   15.20    4.80
  -9  -4  -1    7.60    4.70
   9  -4   1    5.00    4.80
  -9  -4  -1   10.50    4.80
  -9   4  -1    7.20    5.00
  -9   4  -1   17.00    4.50
  -9   4  -1    6.60    2.90
   9   4   1    2.50    4.40
  -9   4  -1   18.00    6.10
   9   4   1   16.40    5.10
   9   4   1   10.20    3.60
   9   4   1    5.40    5.20
  -9   4  -1    9.30    3.20
  -9   4  -1   14.00    4.20
  -9   4  -1   14.00    3.50
  -9   4  -1   14.10    4.00
  -9   4  -1    5.10    3.10
   9   4   1   12.80    5.20
  10  -4   1  623.54   26.40
  10  -4   1  629.54   27.60
  10  -4   1  649.74   23.00
 -10  -4  -1  646.94   22.70
 -10  -4  -1  626.64   32.90
 -10  -4  -1  696.13   28.50
 -10  -4  -1  614.94   27.80
 -10  -4  -1  649.04   26.20
 -10  -4  -1  627.44   25.70
 -10  -4  -1  626.34   26.50
  10  -4   1  666.33   24.30
  10  -4   1  664.83   23.10
 -10   4  -1  671.43   28.50
  10   4   1  632.14   27.10
 -10   4  -1  599.34   27.90
  10   4   1  617.34   29.00
 -10   4  -1  628.94   22.60
 -10   4  -1  625.94   23.40
  10   4   1  663.03   28.50
  10   4   1  653.93   27.60
 -10   4  -1  655.03   21.80
 -10   4  -1  636.74   22.70
 -10   4  -1  591.74   22.70
 -10   4  -1  661.33   24.90
  11  -4   1  268.87   13.00
  11  -4   1  263.97   17.10
 -11  -4  -1  234.98   15.60
  11  -4   1  241.18   15.60
 -11  -4  -1  237.78   16.80
  11  -4   1  259.67   13.50
 -11  -4  -1  245.68   17.30
 -11  -4  -1  233.68   11.70
  11  -4   1  242.68   12.40
 -11   4  -1  223.68   16.50
 -11   4  -1  224.78   13.50
 -11   4  -1  248.98   14.60
 -11   4  -1  274.07   12.90
 -11   4  -1  255.67   12.60
  11   4   1  251.67   16.90
 -11   4  -1  272.67   17.90
  11   4   1  235.28   17.00
 -11   4  -1  242.38   11.30
  11   4   1  265.87   16.40
  11   4   1  232.28   15.00
 -12  -4  -1  118.49   11.80
 -12  -4  -1  104.79    7.70
  12  -4   1  127.89    9.50
 -12  -4  -1  106.69   12.70
  12  -4   1  107.09   11.20
  12  -4   1  118.99   12.40
 -12  -4  -1  134.39   13.50
  12  -4   1  112.59    8.90
 -12   4  -1  110.89    8.80
  12   4   1  112.09   13.00
  12   4   1  112.69   12.10
 -12   4  -1  104.09   10.80
 -12   4  -1  129.99   13.40
 -12   4  -1  105.99   10.90
 -12   4  -1  116.89    8.90
  12   4   1  134.59   11.90
  13  -4   1  476.25   23.60
 -13  -4  -1  537.15   25.10
 -13  -4  -1  474.05   26.30
  13  -4   1  550.84   26.50
 -13  -4  -1  535.05   26.90
  13  -4   1  501.75   20.70
  13   4   1  538.35   27.50
 -13   4  -1  509.05   23.70
 -13   4  -1  462.15   26.30
  13   4   1  520.25   26.70
 -13   4  -1  478.65   26.50
 -13   4  -1  474.35   20.30
  13   4   1  524.95   24.60
  14  -4   1   44.30    7.10
  14  -4   1   27.90    7.30
  14  -4   1   16.40    7.30
 -14  -4  -1   30.40    9.00
 -14  -4  -1   25.10    8.80
 -14   4  -1   33.90    6.10
  14   4   1   31.30    9.70
 -14   4  -1   21.20    6.90
 -14   4  -1   34.80   10.00
  14   4   1   29.60    8.40
  14   4   1   23.30    8.50
  14   4   1   28.70    7.70
 -14   4  -1   28.50    9.20
 -15  -4  -1    7.20    7.10
  15  -4   1    2.80    4.30
  15  -4   1   -5.40    7.10
 -15  -4  -1    8.70    8.10
 -15  -4  -1    7.60    7.70
  15  -4   1    2.20    5.20
  15   4   1   -0.60    6.30
  15   4   1   14.80    9.80
  15   4   1   10.90    7.80
 -15   4  -1    7.20    6.30
 -15   4  -1   10.50    4.50
 -15   4  -1    8.50    7.30
 -15   4  -1    0.00    6.60
  15   4   1   -1.90    4.90
  16  -4   1    6.00    7.20
 -16  -4  -1    3.00    7.20
 -16  -4  -1    0.60    8.00
 -16  -4  -1    9.40    6.50
  16  -4   1    5.30    4.70
  16   4   1   19.90    9.60
  16   4   1   10.10    7.50
 -16   4  -1    3.90    4.60
 -16   4  -1    2.10    7.10
  16   4   1   13.20    7.00
 -16   4  -1   16.60    8.70
  16   4   1   -0.70    6.80
 -16   4  -1   15.90    7.10
 -17  -4  -1   84.49   15.50
  17  -4   1  105.39   14.90
  17  -4   1   76.89    9.50
 -17  -4  -1   59.09   11.40
 -17  -4  -1   75.39   13.90
  17   4   1   64.79   13.20
 -17   4  -1   85.99   14.70
  17   4   1   88.09   13.30
 -17   4  -1   89.89   10.10
 -17   4  -1   81.39   14.40
 -18  -4  -1   10.60    8.40
  18  -4   1   -2.60    6.40
  18  -4   1    7.50    5.50
 -18  -4  -1   -1.90    6.80
 -18  -4  -1   19.90   10.00
 -18   4  -1    2.30    4.70
  18   4   1    4.60    6.70
 -18   4  -1    0.60    7.70
  18   4   1   -5.30    6.70
 -18   4  -1   -2.60    7.20
 -19  -4  -1  103.69   16.90
 -19  -4  -1  124.19   18.10
 -19  -4  -1  160.38   32.00
  19  -4   1  127.89   16.80
 -19  -4  -1  143.49   16.90
  19   4   1  129.89   16.70
 -19   4  -1  121.89   18.20
  19   4   1  178.28   29.60
  19  -5  -1   18.30    9.40
 -19  -5   1   15.60    9.20
  19  -5  -1   14.20    6.30
 -19  -5   1   16.80   10.60
 -19  -5   1   13.40    9.80
 -19  -5   1   24.30   10.30
 -19   5   1    6.70    9.60
 -19   5   1   17.80    6.80
  19   5  -1   10.30    8.90
 -19   5   1   18.70   10.50
  19   5  -1   36.50   12.00
  18  -5  -1   10.20    5.80
 -18  -5   1    0.50    7.80
 -18  -5   1   -0.90    6.30
  18  -5  -1   -2.50    6.60
 -18  -5   1   -8.30    6.90
 -18   5   1    0.90    4.70
  18   5  -1    5.60   10.00
  18   5  -1   -5.70    5.90
 -18   5   1    9.60    8.90
  18   5  -1   13.50    9.40
 -18   5   1    9.80    8.70
  17  -5  -1    8.40    5.60
 -17  -5   1   -0.80    7.70
  17  -5  -1   -0.70    5.80
 -17  -5   1    2.60    6.20
  17  -5  -1    6.10    7.60
 -17  -5   1    7.40    7.80
 -17   5   1   12.70    6.00
 -17   5   1   18.30    9.40
  17   5  -1    2.10    8.00
  17   5  -1    6.90    6.60
  17   5  -1    0.90    6.10
 -17   5   1    5.40    7.70
  16  -5  -1  185.88   18.10
  16  -5  -1  183.78   19.10
  16  -5  -1  188.48   14.30
 -16  -5   1  218.88   18.30
 -16  -5   1  194.98   18.60
 -16  -5   1  227.98   20.60
  16   5  -1  212.38   18.70
 -16   5   1  208.38   14.80
 -16   5   1  216.18   20.70
 -16   5   1  204.48   19.70
  16   5  -1  219.38   18.50
  16   5  -1  240.88   20.30
 -15  -5   1   72.39   13.90
  15  -5  -1   88.29   13.40
  15  -5  -1   76.69   11.20
 -15  -5   1   70.59   12.20
  15  -5  -1   78.89    9.80
 -15   5   1   82.99   10.00
 -15   5   1   80.29   13.80
  15   5  -1   76.89   12.10
 -15   5   1   75.89   13.30
  15   5  -1   77.79   12.40
  15   5  -1   77.69   13.40
  14  -5  -1   38.60    8.70
 -14  -5   1   34.20    9.80
 -14  -5   1   39.30   10.50
 -14  -5   1   37.30    9.00
  14   5  -1   24.80    8.00
 -14   5   1   56.39   11.50
  14   5  -1   31.70   12.30
  14   5  -1   49.40   10.90
  14   5  -1   43.10    9.70
 -14   5   1   41.10    8.90
 -13  -5   1  142.99   14.80
  13  -5  -1  137.29   14.10
 -13  -5   1  127.79   14.20
  13  -5  -1  126.79   13.10
  13  -5  -1  130.59   11.10
 -13   5   1  138.89   15.00
  13   5  -1  110.99   12.90
  13   5  -1  132.29   13.20
 -13   5   1  129.79   14.50
  13   5  -1  142.39   14.70
  13   5  -1  147.89   14.10
 -13   5   1  119.69   10.70
 -13   5   1  124.39   11.50
  12  -5  -1   -4.80    4.90
  12  -5  -1    2.80    3.80
 -12  -5   1    5.20    5.30
 -12  -5   1   -1.60    5.50
  12  -5  -1   -2.10    4.80
 -12  -5   1   -1.90    5.60
  12   5  -1    0.90    4.80
 -12   5   1   -3.60    4.00
 -12   5   1    0.20    3.70
  12   5  -1   -1.70    4.80
  12   5  -1    2.20    5.10
  12   5  -1    7.70    5.80
 -12   5   1   -5.30    4.70
 -12   5   1    1.10    5.40
 -11  -5   1  166.68   13.70
  11  -5  -1  145.29   12.80
 -11  -5   1  155.68   15.00
  11  -5  -1  133.59   10.50
  11  -5  -1  161.18   13.80
 -11  -5   1  154.08    9.40
  11  -5  -1  117.09   10.40
 -11  -5   1  163.48   14.40
 -11   5   1  133.99   10.70
  11   5  -1  144.69   12.50
  11   5  -1  167.48   13.70
  11   5  -1  141.09   13.50
 -11   5   1  142.09   14.00
 -11   5   1  149.69   11.00
 -11   5   1  135.79   13.70
  10  -5  -1   -7.80    3.80
 -10  -5   1   -1.80    5.40
 -10  -5   1    7.30    5.10
  10  -5  -1   -1.60    5.00
 -10  -5   1   -5.60    5.70
  10  -5  -1    4.40    3.70
 -10  -5   1    1.20    3.50
  10  -5  -1    6.30    5.30
 -10   5   1    0.40    5.40
  10   5  -1   13.10    5.60
  10   5  -1   15.60    6.00
 -10   5   1   -2.90    4.90
 -10   5   1    6.10    3.60
  10   5  -1   16.80    6.20
  10   5  -1    9.20    5.20
 -10   5   1    1.90    2.20
 -10   5   1   -0.40    3.60
 -10   5   1   -6.70    3.80
 -10   5   1    4.20    3.60
   9  -5  -1  155.88    7.90
   9  -5  -1  151.88   10.90
  -9  -5   1  146.39   12.30
   9  -5  -1  142.89   12.60
  -9  -5   1  139.39   12.90
   9  -5  -1  174.48   12.80
  -9  -5   1  138.59   12.40
  -9  -5   1  136.09   11.30
  -9  -5   1  147.89   12.40
   9  -5  -1  145.39   10.20
   9  -5  -1  151.08   10.30
  -9  -5   1  139.29    9.40
   9   5  -1  131.59   12.20
  -9   5   1  151.98   10.60
   9   5  -1  139.89   12.00
  -9   5   1  163.08   13.50
  -9   5   1  151.88   10.30
  -9   5   1  128.99    7.40
   9   5  -1  169.48   15.60
   9   5  -1  141.49   12.20
   9   5  -1  131.09    6.80
  -9   5   1  133.49   13.00
  -9   5   1  135.39    8.60
  -9   5   1  145.79    9.40
  -9   5   1  152.88   10.20
   9   5  -1  149.59   11.40
  -8  -5   1  144.69   11.30
   8  -5  -1  136.59   11.70
  -8  -5   1  140.69    9.50
  -8  -5   1  144.19   12.60
  -8  -5   1  148.59   11.80
   8  -5  -1  130.79   10.30
   8  -5  -1  146.89   11.90
   8  -5  -1  155.48   10.10
   8  -5  -1  145.39    7.20
  -8  -5   1  154.28   12.00
   8  -5  -1  151.08   10.00
  -8  -5   1  170.68   12.00
  -8  -5   1  140.79   11.30
  -8   5   1  146.79   10.50
   8   5  -1  172.18   12.90
  -8   5   1  157.18    9.10
  -8   5   1  139.99    6.00
  -8   5   1  160.48    8.20
   8   5  -1  158.18   12.20
  -8   5   1  149.49   12.60
   8   5  -1  138.69   11.70
   8   5  -1  158.28   12.00
   8   5  -1  133.99   10.60
  -8   5   1  143.29    5.90
   8   5  -1  139.89    9.50
   8   5  -1  147.19   10.70
  -8   5   1  139.69   12.00
   8   5  -1  152.38    7.50
   8   5  -1  156.08   16.50
  -8   5   1  131.69    7.90
  -8   5   1  158.08   10.20
   7  -5  -1  339.27   17.90
  -7  -5   1  365.96   16.00
   7  -5  -1  365.16   16.80
  -7  -5   1  388.66   18.80
   7  -5  -1  367.36   16.30
  -7  -5   1  414.66   18.30
  -7  -5   1  389.56   17.80
   7  -5  -1  358.06   16.10
   7  -5  -1  378.06   18.30
  -7  -5   1  359.26   18.00
  -7  -5   1  355.86   18.80
   7  -5  -1  374.86   13.70
  -7  -5   1  362.86   17.70
   7   5  -1  364.16   18.60
   7   5  -1  374.86   18.20
  -7   5   1  357.76   18.80
   7   5  -1  361.26   16.50
   7   5  -1  386.66   14.00
  -7   5   1  360.56   18.30
   7   5  -1  379.86   16.20
   7   5  -1  379.66   17.20
  -7   5   1  359.46   13.90
   7   5  -1  359.06   18.10
  -7   5   1  350.06   18.50
   7   5  -1  404.36   19.10
  -7   5   1  353.56   15.80
  -7   5   1  357.16   12.30
  -7   5   1  367.16   13.30
   7   5  -1  363.36   13.20
   7   5  -1  377.36   17.70
  -7   5   1  364.46   16.10
   7   5  -1  368.56   18.40
  -7   5   1  381.26   14.60
   6  -5  -1  197.98   12.60
  -6  -5   1  190.08   12.10
   6  -5  -1  189.08    9.50
   6  -5  -1  208.08   11.80
  -6  -5   1  204.38   12.40
  -6  -5   1  222.08   12.20
  -6  -5   1  191.98   12.00
   6  -5  -1  182.48    9.20
  -6  -5   1  209.98   12.60
   6  -5  -1  181.78   13.80
  -6  -5   1  212.78   12.20
  -6  -5   1  197.08   11.00
   6  -5  -1  193.98   10.80
  -6  -5   1  222.68   16.80
   6  -5  -1  200.38   11.20
  -6  -5   1  187.38   12.20
   6  -5  -1  197.48    8.10
   6   5  -1  183.78   10.60
  -6   5   1  200.88    8.40
  -6   5   1  208.38    8.00
   6   5  -1  190.18   11.10
  -6   5   1  186.58    9.90
   6   5  -1  189.08   12.50
  -6   5   1  200.98    8.10
  -6   5   1  202.78   12.40
   6   5  -1  202.58    9.40
   6   5  -1  176.48   12.30
   6   5  -1  208.08   11.20
   6   5  -1  200.28   12.70
   6   5  -1  180.78   12.10
  -6   5   1  194.98   11.30
   6   5  -1  208.08   12.10
  -6   5   1  187.68   11.90
   6   5  -1  177.78   12.00
  -6   5   1  191.68   10.60
   6   5  -1  187.98    8.80
   6   5  -1  202.78   12.70
  -6   5   1  185.88   11.90
  -6   5   1  185.88   14.80
  -5  -5   1 3787.22  103.29
  -5  -5   1 3713.13  105.99
   5  -5  -1 3770.32  103.99
   5  -5  -1 3486.85  102.59
   5  -5  -1 3673.83   99.39
  -5  -5   1 3756.62  107.99
  -5  -5   1 3494.25  101.59
  -5  -5   1 3544.45  104.19
   5  -5  -1 3567.94  104.99
   5  -5  -1 3645.24  102.99
  -5  -5   1 3681.83  104.99
   5  -5  -1 3510.85  100.89
  -5  -5   1 3729.63  105.69
  -5  -5   1 3801.32  104.89
   5  -5  -1 3724.33  104.89
  -5  -5   1 3836.92  103.29
   5  -5  -1 3679.93  100.79
  -5   5   1 3536.15  104.09
   5   5  -1 3692.73  104.79
  -5   5   1 3720.03  101.99
  -5   5   1 3739.13  106.09
  -5   5   1 3669.53   97.59
   5   5  -1 3576.94  102.19
  -5   5   1 3600.74  103.89
  -5   5   1 3523.65  104.09
   5   5  -1 3574.84  105.19
   5   5  -1 3581.94  104.89
   5   5  -1 3623.14  104.19
  -5   5   1 3747.02  101.69
   5   5  -1 3332.77  104.69
   5   5  -1 3649.33  102.99
   5   5  -1 3665.93  100.19
  -5   5   1 3744.33  102.59
   5   5  -1 3544.45  104.89
  -5   5   1 3600.14   97.29
  -5   5   1 3587.84  102.49
  -5   5   1 3737.83  104.79
   5   5  -1 3747.53  101.89
   5   5  -1 3688.33  105.19
   5   5  -1 3689.63  100.89
  -4  -5   1   68.79    6.70
  -4  -5   1   62.09    6.00
  -4  -5   1   70.69    7.90
   4  -5  -1   55.39    6.60
   4  -5  -1   63.19    5.60
  -4  -5   1   66.19    8.30
   4  -5  -1   59.29    5.00
   4  -5  -1   61.39    5.40
  -4  -5   1   70.79    6.70
  -4  -5   1   78.49    8.70
   4  -5  -1   69.39    7.00
  -4  -5   1   62.99    6.70
   4  -5  -1   50.89    6.50
   4  -5  -1   67.79    6.50
   4  -5  -1   43.30    6.40
  -4  -5   1   67.99    7.20
  -4  -5   1   57.69    6.90
   4   5  -1   63.69    5.70
   4   5  -1   72.29    7.40
   4   5  -1   57.79    7.10
  -4   5   1   69.29    7.00
  -4   5   1   68.79    7.70
  -4   5   1   65.39    6.10
   4   5  -1   75.49    7.00
  -4   5   1   54.89    6.70
  -4   5   1   64.19    7.00
   4   5  -1   63.39    7.40
  -4   5   1   68.79    5.90
   4   5  -1   62.59    6.50
   4   5  -1   67.19    5.70
   4   5  -1   59.99    6.90
   4   5  -1   61.39    6.90
   4   5  -1   71.59    7.10
   4   5  -1   60.59    5.20
  -4   5   1   56.29    5.70
  -4   5   1   61.69    6.20
  -4   5   1   56.79    4.80
   4   5  -1   70.99    5.70
   3  -5  -1   22.50    4.20
  -3  -5   1   33.50    4.50
  -3  -5   1   27.90    4.80
  -3  -5   1   25.70    4.60
   3  -5  -1   30.30    5.60
  -3  -5   1   31.10    5.30
   3  -5  -1   30.10    4.20
   3  -5  -1   30.60    4.80
  -3  -5   1   44.80    8.10
   3  -5  -1   30.90    4.30
  -3  -5   1   36.50    5.60
  -3  -5   1   27.40    4.00
   3  -5  -1   29.80    4.40
  -3  -5   1   23.90    4.50
   3  -5  -1   26.70    6.20
  -3  -5   1   37.50    6.50
  -3  -5   1   36.30    5.40
   3  -5  -1   24.00    5.00
   3  -5  -1   28.40    4.80
  -3   5   1   25.40    5.70
  -3   5   1   30.70    5.10
   3   5  -1   38.10    5.90
  -3   5   1   27.80    4.70
  -3   5   1   32.80    4.70
  -3   5   1   26.30    5.10
   3   5  -1   27.80    4.80
   3   5  -1   28.40    4.00
   3   5  -1   24.10    4.90
   3   5  -1   22.30    4.90
  -3   5   1   36.50    4.20
  -3   5   1   33.50    5.60
   3   5  -1   19.40    4.20
   3   5  -1   23.60    5.10
   3   5  -1   32.20    6.40
  -3   5   1   36.50    4.70
  -3   5   1   26.50    5.00
   3   5  -1   31.30    4.20
   3   5  -1   34.70    4.10
  -3   5   1   39.00    4.90
   3   5  -1   26.20    5.10
  -3   5   1   25.90    4.80
   2  -5  -1  354.96   15.50
  -2  -5   1  346.17   15.70
   2  -5  -1  367.86   15.90
  -2  -5   1  371.76   16.10
   2  -5  -1  384.86   16.60
   2  -5  -1  364.56   14.50
   2  -5  -1  352.26   15.60
  -2  -5   1  362.06   13.70
  -2  -5   1  377.86   13.50
  -2  -5   1  326.57   16.00
  -2  -5   1  379.16   16.40
  -2  -5   1  363.96   16.40
   2  -5  -1  354.56   15.00
  -2  -5   1  332.37   14.40
   2  -5  -1  359.76   16.30
  -2  -5   1  373.26   15.70
  -2  -5   1  360.26   16.00
   2  -5  -1  368.26   15.10
  -2   5   1  362.96   15.50
   2   5  -1  372.36   16.20
   2   5  -1  350.96   14.40
  -2   5   1  367.46   14.20
  -2   5   1  365.26   15.30
   2   5  -1  378.86   16.10
  -2   5   1  394.86   16.00
  -2   5   1  396.76   16.70
  -2   5   1  365.06   15.30
   2   5  -1  395.66   17.10
   2   5  -1  362.26   13.00
   2   5  -1  368.96   13.60
  -2   5   1  381.86   15.60
  -2   5   1  370.26   15.70
   2   5  -1  377.86   16.60
  -2   5   1  352.86   16.00
   2   5  -1  365.06   21.90
   2   5  -1  352.46   18.70
   2   5  -1  364.86   16.00
   2   5  -1  395.26   16.50
  -2   5   1  325.47   16.30
   1  -5  -1  491.15   19.80
   1  -5  -1  510.65   18.80
  -1  -5   1  494.55   19.70
   1  -5  -1  484.35   18.70
   1  -5  -1  480.45   18.30
  -1  -5   1  470.25   16.90
   1  -5  -1  505.05   20.20
  -1  -5   1  494.95   18.90
  -1  -5   1  490.85   22.60
  -1  -5   1  481.35   18.70
  -1  -5   1  473.55   18.50
   1  -5  -1  456.15   18.60
  -1  -5   1  493.65   15.90
   1  -5  -1  523.05   19.90
  -1  -5   1  525.85   20.00
  -1  -5   1  507.95   19.90
   1  -5  -1  470.95   18.30
  -1  -5   1  462.75   19.40
  -1  -5   1  469.65   19.40
   1   5  -1  547.25   20.10
  -1   5   1  488.95   18.10
  -1   5   1  499.35   19.40
   1   5  -1  498.55   15.60
  -1   5   1  515.25   19.20
  -1   5   1  510.35   19.10
  -1   5   1  526.95   20.10
  -1   5   1  500.35   19.20
  -1   5   1  497.65   20.50
   1   5  -1  521.15   19.60
   1   5  -1  498.95   20.30
   1   5  -1  476.35   19.20
   1   5  -1  492.85   20.00
  -1   5   1  491.15   19.20
   1   5  -1  492.45   16.90
  -1   5   1  479.05   18.60
   1   5  -1  491.15   19.50
   1   5  -1  484.85   19.40
   1   5  -1  499.75   18.50
  -1   5   1  530.45   19.30
  -1   5   1  503.45   19.80
   1   5  -1  495.25   19.10
   0  -5  -1 4252.67  118.69
   0  -5  -1 4213.38  120.39
   0  -5  -1 4263.47  119.49
   0  -5   1 4259.97  118.09
   0  -5   1 4082.99  115.89
   0  -5   1 4275.97  119.79
   0  -5   1 4293.17  119.59
   0  -5  -1 4197.78  119.89
   0  -5  -1 4296.77  113.79
   0  -5  -1 4390.06  114.19
   0  -5   1 4387.16  119.29
   0  -5   1 4208.58  118.89
   0  -5  -1 4196.18  118.69
   0  -5   1 4241.98  119.69
   0  -5  -1 4248.57  119.69
   0  -5  -1 4270.67  118.59
   0  -5   1 4255.07  113.59
   0  -5  -1 4310.07  119.89
   0   5  -1 4429.36  118.99
   0   5  -1 4325.27  119.69
   0   5  -1 4231.08  118.29
   0   5   1 4238.68  118.09
   0   5  -1 4302.57  118.89
   0   5   1 4231.98  118.89
   0   5   1 4272.27  119.29
   0   5  -1 4229.98  118.99
   0   5   1 4164.48  119.49
   0   5  -1 4365.76  120.29
   0   5  -1 4411.06  120.39
   0   5   1 4268.07  119.39
   0   5   1 4321.57  119.39
   0   5   1 4179.38  119.19
   0   5  -1 4167.98  118.39
   0   5   1 4188.48  117.99
   0   5   1 4254.47  118.29
   0   5  -1 4413.86  118.99
   0   5  -1 4404.26  116.39
   0   5   1 4372.76  120.69
   1  -5   1  278.17   12.90
  -1  -5  -1  294.27   13.20
  -1  -5  -1  252.57   13.40
  -1  -5  -1  261.07   13.30
   1  -5   1  279.37   12.70
  -1  -5  -1  270.37   12.40
  -1  -5  -1  281.77   10.00
  -1  -5  -1  265.87   13.50
  -1  -5  -1  271.27   10.10
   1  -5   1  249.28   12.50
   1  -5   1  275.77   13.60
   1  -5   1  275.57   12.10
  -1  -5  -1  258.77   12.50
   1  -5   1  284.37   12.10
   1  -5   1  263.47   13.00
   1  -5   1  269.47   13.40
  -1  -5  -1  255.17   11.90
  -1  -5  -1  293.07   13.50
  -1  -5  -1  270.87   12.90
   1  -5   1  294.47   11.40
   1   5   1  267.57   13.90
   1   5   1  307.07   13.90
   1   5   1  262.67   12.20
  -1   5  -1  263.07   12.50
   1   5   1  259.47   13.20
   1   5   1  283.07   13.00
   1   5   1  279.27   12.10
   1   5   1  262.97   13.20
  -1   5  -1  279.07   12.70
  -1   5  -1  284.87   11.50
  -1   5  -1  296.77   13.70
  -1   5  -1  300.57   12.80
  -1   5  -1  281.67   12.50
  -1   5  -1  259.77   12.20
  -1   5  -1  288.47   13.10
   1   5   1  255.27   13.10
   1   5   1  269.97   14.20
   1   5   1  281.67   13.40
  -1   5  -1  292.67   14.20
  -1   5  -1  283.47   13.90
  -2  -5  -1   31.50    5.10
   2  -5   1   25.40    3.90
  -2  -5  -1   23.60    4.40
   2  -5   1   20.20    4.80
   2  -5   1   20.80    4.30
  -2  -5  -1   22.00    4.80
   2  -5   1   21.80    3.80
  -2  -5  -1   19.80    3.40
  -2  -5  -1   27.90    5.50
  -2  -5  -1   23.20    3.90
   2  -5   1   25.40    4.50
  -2  -5  -1   22.40    4.40
  -2  -5  -1   20.80    4.20
  -2  -5  -1   24.10    3.40
  -2  -5  -1   27.20    4.50
   2  -5   1   25.40    3.90
  -2  -5  -1   25.10    5.00
  -2  -5  -1   26.30    5.20
   2  -5   1   28.40    5.40
   2  -5   1   15.40    4.00
   2   5   1   56.89    8.90
  -2   5  -1   22.10    4.30
  -2   5  -1   24.90    4.10
  -2   5  -1   27.70    4.20
   2   5   1   20.30    4.10
   2   5   1   34.10    5.30
  -2   5  -1   28.20    4.00
  -2   5  -1   28.50    5.40
   2   5   1   32.80    5.40
   2   5   1   24.00    4.50
   2   5   1   29.90    5.30
  -2   5  -1   23.40    4.20
  -2   5  -1   24.70    4.50
  -2   5  -1   29.30    5.40
  -2   5  -1   23.00    3.80
   2   5   1   23.40    5.00
   2   5   1   24.60    5.10
  -2   5  -1   26.30    4.80
   2   5   1   26.60    3.90
  -2   5  -1   14.60    4.40
   2   5   1   24.60    4.50
  -3  -5  -1   -1.10    1.80
  -3  -5  -1    0.60    2.90
   3  -5   1   -0.30    2.00
  -3  -5  -1   -3.40    1.70
   3  -5   1    5.80    2.40
  -3  -5  -1    0.80    2.60
   3  -5   1   -0.30    2.40
  -3  -5  -1    1.30    3.50
  -3  -5  -1    1.80    2.70
  -3  -5  -1   -1.40    2.40
  -3  -5  -1    0.90    2.20
   3  -5   1   -1.70    2.30
   3  -5   1    1.80    2.90
   3  -5   1    3.10    3.00
  -3  -5  -1    0.40    2.40
  -3  -5  -1   -0.10    2.30
   3  -5   1    1.50    2.30
  -3  -5  -1   -2.10    2.10
  -3   5  -1   -3.30    2.40
   3   5   1   -0.60    2.10
   3   5   1    3.00    2.70
  -3   5  -1   -4.90    1.60
   3   5   1   -3.40    2.10
   3   5   1   -3.00    2.30
   3   5   1    2.30    3.10
  -3   5  -1    2.30    3.20
   3   5   1    2.40    2.90
  -3   5  -1   -1.60    2.10
   3   5   1   -0.70    2.10
   3   5   1    2.10    3.10
  -3   5  -1    0.40    1.80
  -3   5  -1   -5.00    2.20
   3   5   1    2.70    2.70
  -3   5  -1    2.90    2.60
   3   5   1   -0.10    2.40
  -3   5  -1    1.70    2.60
  -4  -5  -1  447.66   15.50
  -4  -5  -1  412.36   19.10
  -4  -5  -1  425.16   18.60
   4  -5   1  412.76   16.60
   4  -5   1  440.46   16.90
  -4  -5  -1  417.56   17.40
   4  -5   1  409.06   18.80
   4  -5   1  448.36   19.00
   4  -5   1  437.96   15.40
  -4  -5  -1  449.26   17.90
  -4  -5  -1  419.66   18.30
  -4  -5  -1  446.96   16.70
  -4  -5  -1  409.56   18.40
  -4  -5  -1  423.46   19.00
  -4  -5  -1  474.95   19.60
   4  -5   1  457.95   16.80
  -4  -5  -1  431.16   18.00
   4  -5   1  437.86   18.60
  -4  -5  -1  418.96   16.80
   4  -5   1  425.26   16.90
   4   5   1  406.16   17.90
  -4   5  -1  421.76   17.60
   4   5   1  427.36   15.30
  -4   5  -1  453.85   17.00
   4   5   1  424.46   18.80
  -4   5  -1  446.66   16.70
   4   5   1  431.66   19.10
   4   5   1  434.66   17.50
  -4   5  -1  417.16   15.80
   4   5   1  419.66   18.00
  -4   5  -1  435.56   18.50
  -4   5  -1  435.56   18.50
   4   5   1  448.86   18.20
  -4   5  -1  443.26   16.30
   4   5   1  439.66   19.00
  -4   5  -1  384.26   18.60
   4   5   1  468.55   19.20
  -4   5  -1  421.46   19.20
   4   5   1  466.75   19.90
  -4   5  -1  447.76   17.10
  -5  -5  -1 1038.50   34.90
  -5  -5  -1  983.00   33.30
   5  -5   1 1077.19   35.50
   5  -5   1 1011.00   31.60
   5  -5   1  969.30   29.70
  -5  -5  -1 1069.39   33.50
  -5  -5  -1  968.30   35.10
  -5  -5  -1 1036.50   35.40
   5  -5   1 1000.60   32.30
  -5  -5  -1 1002.00   32.70
   5  -5   1 1003.80   34.40
  -5  -5  -1  997.80   33.60
  -5  -5  -1 1018.60   34.60
  -5  -5  -1  986.10   34.50
   5  -5   1  983.00   29.50
  -5  -5  -1  992.90   35.80
  -5   5  -1  988.40   34.40
   5   5   1  986.30   35.70
   5   5   1 1038.60   35.10
   5   5   1 1023.10   35.20
   5   5   1 1032.50   34.40
  -5   5  -1 1025.60   33.90
   5   5   1  949.71   34.70
   5   5   1  979.50   33.50
  -5   5  -1 1007.60   28.60
  -5   5  -1 1014.80   30.40
   5   5   1 1046.30   33.90
   5   5   1  979.50   31.20
   5   5   1 1009.20   30.20
  -5   5  -1 1002.70   31.80
  -5   5  -1  997.60   28.50
  -5   5  -1 1002.10   30.70
  -5   5  -1  945.41   31.80
   5   5   1 1027.00   34.10
  -5   5  -1  979.10   34.50
  -5   5  -1  969.80   35.20
  -5   5  -1  996.50   31.30
  -5   5  -1  965.20   35.20
  -5   5  -1 1015.50   36.70
   5   5   1 1021.00   35.40
  -6  -5  -1    0.50    3.20
   6  -5   1    2.40    3.40
  -6  -5  -1   -1.90    6.00
  -6  -5  -1    5.00    3.20
   6  -5   1   -0.80    2.10
  -6  -5  -1    0.30    3.00
  -6  -5  -1    1.80    2.90
  -6  -5  -1   -0.80    3.10
  -6  -5  -1    0.70    3.00
  -6  -5  -1    0.30    2.70
  -6  -5  -1    0.10    2.90
   6  -5   1   -4.80    1.70
  -6  -5  -1    3.80    4.00
   6  -5   1    3.80    1.60
   6  -5   1    3.00    1.30
   6  -5   1   -2.20    2.20
  -6   5  -1    3.60    2.00
  -6   5  -1   -4.00    3.20
  -6   5  -1    0.10    3.70
  -6   5  -1    0.80    1.80
   6   5   1    0.40    2.90
  -6   5  -1    0.20    2.50
   6   5   1    3.20    4.10
  -6   5  -1    5.50    2.80
   6   5   1   -4.30    2.60
  -6   5  -1   -0.90    2.10
   6   5   1    6.60    4.00
  -6   5  -1    3.90    3.30
   6   5   1    0.80    3.00
  -6   5  -1   -4.60    3.00
  -6   5  -1    4.10    1.90
   6   5   1   -2.40    5.00
  -6   5  -1    1.30    1.90
  -6   5  -1    2.90    3.40
   6   5   1    1.30    2.90
  -6   5  -1    4.00    3.50
   6   5   1    0.30    1.60
   6   5   1   -0.10    2.60
   6   5   1    0.50    1.60
   6   5   1   -3.30    2.80
  -7  -5  -1    7.50    3.70
  -7  -5  -1    9.40    4.50
  -7  -5  -1   19.20    5.40
  -7  -5  -1   11.00    4.50
   7  -5   1   10.50    3.50
   7  -5   1   18.70    4.20
   7  -5   1    4.90    4.30
  -7  -5  -1    1.70    4.40
   7  -5   1    8.30    3.90
  -7  -5  -1    4.30    3.60
  -7  -5  -1   14.20    4.40
  -7  -5  -1    7.10    3.80
   7  -5   1   11.00    3.10
  -7  -5  -1   14.30    5.40
   7   5   1   10.50    2.00
  -7   5  -1   12.30    5.30
   7   5   1    9.40    2.10
   7   5   1   11.60    4.50
   7   5   1    7.30    4.10
  -7   5  -1   12.80    4.30
   7   5   1   12.70    4.80
  -7   5  -1   17.10    3.10
   7   5   1    8.00    3.60
   7   5   1    5.70    4.10
   7   5   1   12.40    5.20
   7   5   1   15.10    5.30
  -7   5  -1    7.50    3.10
  -7   5  -1    9.00    3.10
  -7   5  -1   18.80    3.70
   7   5   1    5.60    3.30
  -7   5  -1    9.80    4.50
  -7   5  -1   10.70    2.90
   8  -5   1   17.50    5.70
   8  -5   1   17.70    4.20
  -8  -5  -1   15.00    4.90
   8  -5   1    8.60    4.50
  -8  -5  -1   13.90    5.70
   8  -5   1   15.60    3.90
  -8  -5  -1   18.30    6.00
  -8  -5  -1   15.90    5.20
  -8  -5  -1   25.70    5.30
  -8  -5  -1   17.90    5.50
   8  -5   1   15.20    5.50
  -8  -5  -1   17.00    4.70
   8   5   1   26.90    5.40
   8   5   1   14.50    5.10
  -8   5  -1   16.90    4.10
  -8   5  -1   22.30    4.20
  -8   5  -1   15.00    3.40
   8   5   1   22.70    6.60
  -8   5  -1   13.20    5.40
  -8   5  -1   22.50    6.40
  -8   5  -1   12.10    4.60
  -8   5  -1   18.30    3.70
  -8   5  -1   16.20    3.70
   8   5   1   17.70    5.60
   8   5   1   11.40    5.60
  -9  -5  -1  142.09    9.80
  -9  -5  -1  125.39   11.70
  -9  -5  -1  144.99   12.00
   9  -5   1  161.08   12.50
   9  -5   1  141.39   10.70
  -9  -5  -1  150.28   10.90
   9  -5   1  128.99   12.20
   9  -5   1  151.98    9.30
  -9  -5  -1  142.49   11.60
  -9  -5  -1  147.39   13.40
   9  -5   1  130.89    8.80
  -9   5  -1  136.39   10.20
   9   5   1  155.48   13.10
  -9   5  -1  132.29    7.80
   9   5   1  145.99   12.70
  -9   5  -1  146.49   12.40
  -9   5  -1  148.69    9.30
   9   5   1  123.59   11.80
  -9   5  -1  145.69    9.10
  -9   5  -1  150.48   13.10
  -9   5  -1  133.29    9.00
  -9   5  -1  130.09    8.50
   9   5   1  145.39   12.00
  10  -5   1  140.29   12.90
  10  -5   1  167.38   10.30
  10  -5   1  159.48   13.90
  10  -5   1  187.08   10.60
 -10  -5  -1  153.68   14.10
 -10  -5  -1  185.08   14.40
  10  -5   1  157.08   11.50
 -10  -5  -1  170.98   13.20
 -10  -5  -1  183.58   10.90
 -10   5  -1  193.18   11.30
 -10   5  -1  154.28    8.50
  10   5   1  175.18   12.80
 -10   5  -1  165.28   10.20
  10   5   1  158.68   13.00
 -10   5  -1  163.58   14.30
  10   5   1  178.68   14.50
 -10   5  -1  161.58   10.00
  10   5   1  185.28   14.10
 -10   5  -1  144.59   10.80
 -10   5  -1  177.48   14.40
 -11  -5  -1   -2.10    3.10
 -11  -5  -1   12.00    7.10
  11  -5   1   10.00    4.80
 -11  -5  -1    8.20    5.20
 -11  -5  -1   -0.20    5.40
  11  -5   1   -2.10    4.40
  11  -5   1    0.20    3.30
  11  -5   1   -6.90    4.00
  11   5   1   -0.30    4.50
 -11   5  -1   -0.30    5.30
 -11   5  -1   -3.00    3.40
 -11   5  -1    0.10    3.00
 -11   5  -1   -4.00    4.70
  11   5   1   -3.10    4.70
  11   5   1   -4.50    4.30
  11   5   1    9.00    5.60
 -11   5  -1   -0.40    2.90
 -12  -5  -1   94.49   11.30
 -12  -5  -1  124.09   13.90
 -12  -5  -1   90.39   12.40
  12  -5   1  144.59   13.90
  12  -5   1  105.19   11.50
  12  -5   1  101.19   11.30
  12  -5   1  111.79    8.90
 -12   5  -1  102.79   13.00
  12   5   1  112.89   13.30
 -12   5  -1  107.69    8.80
  12   5   1  101.49   11.90
 -12   5  -1  106.89   13.50
  12   5   1  110.29   11.50
  12   5   1  131.29   13.00
  13  -5   1   -1.00    3.50
  13  -5   1   -1.00    4.90
  13  -5   1   -4.30    4.90
 -13  -5  -1   -2.80    5.90
 -13  -5  -1   -3.10    4.70
 -13  -5  -1   -4.10    5.80
  13   5   1   -5.80    4.10
 -13   5  -1   -2.00    5.60
 -13   5  -1   -0.50    6.20
 -13   5  -1    3.60    4.00
 -13   5  -1   -3.80    3.80
  13   5   1   -4.10    4.50
  13   5   1   -1.80    5.70
  13   5   1   -1.10    5.20
 -14  -5  -1  235.58   17.90
  14  -5   1  211.38   15.30
  14  -5   1  273.57   18.40
 -14  -5  -1  277.17   20.50
  14   5   1  279.77   20.80
  14   5   1  264.37   17.80
 -14   5  -1  221.48   15.20
 -14   5  -1  274.57   17.10
  14   5   1  307.37   21.60
 -14   5  -1  283.07   21.00
 -14   5  -1  284.97   23.30
  15  -5   1   12.40    6.60
  15  -5   1   24.40    6.10
  15  -5   1   23.50    8.30
 -15  -5  -1   17.10    9.30
 -15  -5  -1    3.30    7.00
 -15   5  -1   22.30    8.90
  15   5   1   15.50    7.50
 -15   5  -1   25.80    9.10
  15   5   1    3.40    6.90
 -15   5  -1   29.00    6.40
  15   5   1   10.90    7.90
  15   5   1   18.00    6.90
  16  -5   1  244.88   26.60
  16  -5   1  260.77   15.10
 -16  -5  -1  235.48   19.10
 -16  -5  -1  305.37   23.30
 -16  -5  -1  224.48   20.20
  16  -5   1  274.47   21.40
 -16   5  -1  301.57   23.30
  16   5   1  284.27   21.00
 -16   5  -1  261.27   21.60
  16   5   1  270.67   22.00
 -16   5  -1  246.68   15.20
  16   5   1  229.58   20.20
 -17  -5  -1    3.30    6.00
  17  -5   1   -5.60    3.80
 -17  -5  -1    5.30    8.20
 -17  -5  -1   -1.90    7.30
  17  -5   1   -0.90    6.00
 -17   5  -1    0.40    4.30
 -17   5  -1    9.50    9.00
 -17   5  -1    3.50    7.60
  17   5   1   18.00    8.40
  17   5   1   -3.60    7.30
  18  -5   1    1.60    7.40
 -18  -5  -1   -7.80    7.10
 -18  -5  -1   -5.30    6.50
 -18  -5  -1    1.50    8.00
  18  -5   1   -4.30    3.70
  18   5   1   -2.10    5.90
 -18   5  -1  -10.60    6.70
 -18   5  -1   10.40    8.30
 -18   5  -1    4.40    5.10
  18   5   1   -9.70    6.60
  19  -5   1   64.09   13.40
  19  -5   1   25.50    6.30
 -19  -5  -1   41.60   12.90
 -19  -5  -1   43.20   11.60
 -19  -5  -1   27.80   11.70
 -19   5  -1   42.00    8.20
  19   5   1   26.30   11.00
  19   5   1   39.90   11.40
 -19   5  -1   29.60   11.90
 -19   5  -1   48.60   13.70
 -18  -6   1   11.70    9.30
 -18  -6   1   14.70    9.70
 -18  -6   1   18.60   11.80
 -18  -6   1    6.70    8.20
  18  -6  -1   -2.50    7.60
 -18   6   1    3.80   12.30
 -18   6   1   -2.00    8.00
 -18   6   1   17.70   10.20
  18   6  -1   12.10    8.30
 -17  -6   1    4.60    8.80
 -17  -6   1    0.00    6.80
  17  -6  -1   15.90    6.70
  17  -6  -1   13.10    7.80
 -17  -6   1   -3.10    6.80
  17  -6  -1    9.80    8.60
 -17   6   1   17.00    9.30
 -17   6   1   15.80    6.40
  17   6  -1   10.60    8.50
  17   6  -1   22.60    9.90
 -16  -6   1   -2.10    7.80
  16  -6  -1    9.70    7.30
 -16  -6   1   21.70    9.90
 -16  -6   1    6.60    7.20
  16  -6  -1    3.40    6.40
  16  -6  -1   14.10    6.00
 -16   6   1   11.40    9.20
  16   6  -1   28.60   10.10
 -16   6   1    8.30    7.50
  16   6  -1   10.40    7.10
 -16   6   1    8.90    5.70
  16   6  -1   14.10    9.10
 -15  -6   1  210.98   19.40
  15  -6  -1  224.98   15.20
  15  -6  -1  248.48   18.70
 -15  -6   1  207.58   19.60
 -15  -6   1  182.88   19.70
  15  -6  -1  248.68   20.20
  15   6  -1  221.08   20.20
 -15   6   1  239.68   20.90
 -15   6   1  246.58   16.00
 -15   6   1  231.68   20.90
  15   6  -1  259.27   19.80
  15   6  -1  225.88   19.80
 -14  -6   1   53.19   10.90
 -14  -6   1   39.00   10.70
  14  -6  -1   39.60    7.80
  14  -6  -1   37.60   10.30
 -14  -6   1   30.20   10.00
  14  -6  -1   32.50   13.50
  14   6  -1   42.60   11.40
  14   6  -1   36.30    9.40
 -14   6   1   43.40   11.40
  14   6  -1   33.80   10.20
 -14   6   1   25.20    6.70
  14   6  -1   18.90    7.70
 -14   6   1   24.50    9.60
  13  -6  -1  194.18   16.00
 -13  -6   1  162.28   16.00
 -13  -6   1  196.38   17.50
  13   6  -1  197.58   16.20
  13   6  -1  173.38   18.90
  13   6  -1  188.78   16.80
  13   6  -1  182.78   15.70
 -13   6   1  175.18   16.90
 -12  -6   1  196.88   15.90
  12  -6  -1  189.48   15.20
 -12  -6   1  178.78   16.80
  12  -6  -1  177.28   12.60
 -12  -6   1  212.98   17.00
  12  -6  -1  173.78   15.70
 -12   6   1  168.88   15.80
  12   6  -1  162.18   15.60
  12   6  -1  169.18   14.80
 -12   6   1  155.58   15.60
 -12   6   1  177.78   12.70
 -11  -6   1    3.90    3.50
 -11  -6   1   -6.50    3.70
  11  -6  -1   -2.50    4.00
 -11  -6   1    6.20    6.00
 -11  -6   1   -1.50    5.80
  11  -6  -1   -7.70    4.10
  11  -6  -1    5.90    4.10
  11  -6  -1    3.50    5.10
 -11   6   1    3.10    5.70
  11   6  -1   -1.00    4.30
 -11   6   1   -0.90    4.70
 -11   6   1   -1.30    3.80
  11   6  -1    3.40    5.10
  11   6  -1   -1.90    4.50
  11   6  -1    4.90    6.00
 -11   6   1    1.70    3.80
 -10  -6   1  221.48   12.80
 -10  -6   1  205.18   15.60
  10  -6  -1  209.98   13.20
  10  -6  -1  221.78   14.10
  10  -6  -1  220.38   15.90
 -10  -6   1  209.88   16.90
  10  -6  -1  194.78   15.30
 -10  -6   1  242.48   16.50
 -10   6   1  214.58   13.30
  10   6  -1  267.97   20.60
  10   6  -1  202.98   15.30
  10   6  -1  223.38   14.80
 -10   6   1  204.48   11.40
 -10   6   1  239.18   17.20
  10   6  -1  221.98   16.90
 -10   6   1  201.48   15.80
   9  -6  -1   33.90    7.20
   9  -6  -1   36.60    8.00
  -9  -6   1   17.10    5.20
   9  -6  -1   30.70    7.90
   9  -6  -1   32.90    6.20
  -9  -6   1   33.90    7.70
  -9  -6   1   40.20    6.70
  -9  -6   1   20.40    7.70
  -9   6   1   28.10    7.40
   9   6  -1   20.20    6.60
  -9   6   1   32.50    5.40
  -9   6   1   27.60    7.40
  -9   6   1   33.80    6.10
   9   6  -1   31.50    6.90
   9   6  -1   21.90    6.90
  -8  -6   1  127.09   12.00
   8  -6  -1  143.99   10.70
   8  -6  -1  125.69   12.10
  -8  -6   1  164.08   12.60
  -8  -6   1  142.69   12.50
  -8  -6   1  160.98   12.20
  -8  -6   1  158.08   13.90
   8  -6  -1  153.98   12.90
   8  -6  -1  132.79   11.10
  -8  -6   1  163.38   10.90
   8   6  -1  139.79   12.50
  -8   6   1  156.58   11.10
   8   6  -1  147.39   13.00
   8   6  -1  140.79   13.50
  -8   6   1  143.19    7.90
  -8   6   1  131.89   10.10
   8   6  -1  156.28    8.30
   8   6  -1  176.48   13.50
  -8   6   1  142.09   13.10
   8   6  -1  153.38   10.90
   8   6  -1  151.08   12.20
  -8   6   1  173.28   13.50
  -7  -6   1  188.28   12.40
   7  -6  -1  165.78    7.60
  -7  -6   1  179.78   12.60
   7  -6  -1  151.38   11.90
  -7  -6   1  154.28   12.20
   7  -6  -1  187.68   13.10
  -7  -6   1  152.48   12.00
  -7  -6   1  186.98   13.30
   7  -6  -1  193.88   13.40
   7  -6  -1  152.18   10.60
  -7  -6   1  165.08   13.60
  -7  -6   1  167.08   11.20
  -7   6   1  164.78   11.00
   7   6  -1  161.78   12.50
   7   6  -1  159.18    8.90
  -7   6   1  173.08   12.90
   7   6  -1  168.88   12.00
   7   6  -1  171.48   13.20
  -7   6   1  148.49   13.10
   7   6  -1  142.49   10.40
  -7   6   1  158.48    9.20
  -7   6   1  154.08   10.50
  -7   6   1  151.08    6.70
   7   6  -1  170.28   13.10
   7   6  -1  180.58   13.60
   7   6  -1  162.78   11.00
  -6  -6   1  445.86   21.80
  -6  -6   1  470.75   23.80
  -6  -6   1  454.85   21.10
   6  -6  -1  446.06   19.70
  -6  -6   1  477.75   21.50
  -6  -6   1  416.86   20.80
   6  -6  -1  479.45   19.10
   6  -6  -1  515.45   22.30
  -6  -6   1  467.45   22.60
  -6  -6   1  466.65   20.10
   6  -6  -1  477.45   20.00
  -6  -6   1  456.85   19.90
   6  -6  -1  492.75   16.60
   6   6  -1  457.95   21.60
   6   6  -1  472.65   20.10
   6   6  -1  450.95   21.40
   6   6  -1  465.75   17.10
   6   6  -1  481.15   17.90
   6   6  -1  460.05   22.00
  -6   6   1  432.56   22.00
  -6   6   1  454.35   21.20
  -6   6   1  473.95   19.80
  -6   6   1  481.45   16.30
   6   6  -1  431.96   21.70
  -6   6   1  492.95   28.70
   6   6  -1  463.95   19.00
  -6   6   1  480.25   18.30
  -6   6   1  471.95   19.50
   6   6  -1  445.16   21.30
  -5  -6   1 1193.48   39.60
   5  -6  -1 1118.99   42.40
  -5  -6   1 1187.38   41.30
  -5  -6   1 1185.38   40.80
   5  -6  -1 1096.69   38.20
  -5  -6   1 1129.59   39.90
  -5  -6   1 1131.09   38.50
  -5  -6   1 1120.29   39.50
   5  -6  -1 1138.49   35.90
  -5  -6   1 1159.88   39.50
  -5  -6   1 1173.18   37.60
   5  -6  -1 1144.49   35.10
   5  -6  -1 1088.39   39.40
  -5   6   1 1171.78   38.20
   5   6  -1 1146.19   40.40
  -5   6   1 1139.39   37.80
   5   6  -1 1103.29   36.60
   5   6  -1 1126.59   39.80
   5   6  -1 1156.58   36.70
   5   6  -1 1129.69   38.50
   5   6  -1 1177.58   40.60
   5   6  -1 1136.69   35.50
  -5   6   1 1203.78   40.80
   5   6  -1 1129.99   39.20
  -5   6   1 1166.28   39.40
  -5   6   1 1219.88   39.90
   5   6  -1 1095.99   40.20
   5   6  -1 1158.28   36.30
  -5   6   1 1145.69   36.70
  -5   6   1 1123.29   34.60
   5   6  -1 1088.39   39.60
  -5   6   1 1156.28   41.10
  -4  -6   1  517.05   22.60
  -4  -6   1  506.65   21.00
  -4  -6   1  480.85   18.60
  -4  -6   1  494.65   21.20
   4  -6  -1  471.55   18.10
  -4  -6   1  510.45   19.10
   4  -6  -1  485.75   18.70
   4  -6  -1  446.46   22.00
  -4  -6   1  525.35   21.50
   4  -6  -1  508.95   21.60
  -4  -6   1  479.45   20.80
  -4  -6   1  438.36   21.20
   4  -6  -1  501.45   21.10
   4   6  -1  481.25   21.40
  -4   6   1  490.25   21.30
  -4   6   1  477.85   22.20
   4   6  -1  522.15   22.10
   4   6  -1  529.75   22.30
   4   6  -1  481.95   18.40
  -4   6   1  454.15   20.60
   4   6  -1  508.95   21.90
   4   6  -1  513.55   20.40
   4   6  -1  552.74   21.50
  -4   6   1  485.95   20.60
  -4   6   1  488.15   20.00
   4   6  -1  465.25   26.40
   4   6  -1  510.15   21.20
   4   6  -1  502.25   19.10
  -4   6   1  471.85   17.60
  -4   6   1  491.95   22.90
  -4   6   1  478.45   19.30
   3  -6  -1   25.70    5.10
  -3  -6   1   25.20    5.60
  -3  -6   1   23.10    6.10
   3  -6  -1   29.30    6.30
   3  -6  -1   31.60    6.00
  -3  -6   1   34.50    5.80
  -3  -6   1   22.70    4.80
   3  -6  -1   27.70    4.90
   3  -6  -1   22.00    5.50
  -3  -6   1   33.30    5.90
  -3  -6   1   37.30    4.90
   3  -6  -1   28.70    5.00
  -3  -6   1   32.90    6.20
   3  -6  -1   21.10    4.60
   3  -6  -1   25.80    4.70
  -3  -6   1   32.10    6.10
  -3  -6   1   41.40    8.10
  -3   6   1   28.70    5.50
  -3   6   1   30.90    6.10
  -3   6   1   35.10    5.70
   3   6  -1   32.00    4.60
  -3   6   1   22.60    5.30
   3   6  -1   37.90    6.80
   3   6  -1   44.30    7.30
   3   6  -1   33.40    6.10
  -3   6   1   20.40    4.80
  -3   6   1   25.30    7.20
   3   6  -1   35.20    5.00
   3   6  -1   38.30    6.30
   3   6  -1   30.90    6.00
  -3   6   1   34.40    4.70
   3   6  -1   25.30    6.00
   3   6  -1   39.80    6.80
  -3   6   1   34.10    5.50
  -3   6   1   30.60    5.20
  -3   6   1   34.60    6.70
   3   6  -1   33.70    5.80
  -3   6   1   36.10    6.00
   2  -6  -1   83.19    7.80
   2  -6  -1   82.79    8.50
  -2  -6   1   79.59    8.00
   2  -6  -1   83.39    7.90
  -2  -6   1   84.19    7.30
   2  -6  -1   67.59    7.40
  -2  -6   1   84.79    5.90
   2  -6  -1   80.19    7.20
   2  -6  -1   76.59    7.00
   2  -6  -1   80.39    7.20
   2  -6  -1   83.09    8.30
  -2  -6   1   84.79    8.20
  -2  -6   1   91.99    8.60
  -2  -6   1   93.19    8.50
  -2  -6   1   86.79    8.20
  -2  -6   1   70.29    7.90
  -2  -6   1   82.79    8.70
  -2  -6   1   74.79    6.00
   2   6  -1   80.09    8.20
   2   6  -1   86.69    8.10
   2   6  -1   98.59    8.90
  -2   6   1   80.29    8.30
   2   6  -1   82.99    8.70
  -2   6   1   84.39    7.60
  -2   6   1   84.49    7.60
   2   6  -1   85.79    7.20
  -2   6   1   94.29    8.10
  -2   6   1   91.79    9.00
   2   6  -1   81.59    8.40
  -2   6   1   86.39    7.60
   2   6  -1   91.29    6.30
  -2   6   1   89.29    7.00
   2   6  -1   90.49    9.60
  -2   6   1   83.19    8.30
   2   6  -1   82.39    8.10
   2   6  -1   86.19    7.80
  -2   6   1   85.49    7.70
  -2   6   1   87.59    7.80
  -2   6   1   77.59    7.50
   1  -6  -1   47.50    6.40
  -1  -6   1   36.60    6.20
  -1  -6   1   45.50    6.10
   1  -6  -1   42.20    6.10
  -1  -6   1   47.60    3.50
   1  -6  -1   42.90    5.90
  -1  -6   1   50.29    4.90
   1  -6  -1   59.09    6.00
   1  -6  -1   43.30    6.60
  -1  -6   1   45.00    3.90
  -1  -6   1   38.90    6.20
  -1  -6   1   57.79    7.10
  -1  -6   1   49.90    6.40
  -1  -6   1   49.60    6.20
   1  -6  -1   42.50    5.90
  -1  -6   1   47.40    6.60
   1  -6  -1   55.99    6.50
  -1  -6   1   41.40    6.00
  -1  -6   1   51.09    7.00
   1  -6  -1   45.10    6.70
  -1   6   1   46.40    6.10
  -1   6   1   36.70    5.80
  -1   6   1   38.20    5.90
   1   6  -1   44.90    6.80
  -1   6   1   47.00    7.10
   1   6  -1   44.00    6.30
  -1   6   1   39.10    6.40
  -1   6   1   50.29    6.30
   1   6  -1   36.80    6.50
  -1   6   1   51.39    6.80
   1   6  -1   47.30    7.40
  -1   6   1   41.20    5.80
  -1   6   1   43.60    5.40
   1   6  -1   44.20    6.70
   1   6  -1   48.10    6.60
   1   6  -1   52.29    6.00
  -1   6   1   48.20    7.20
   1   6  -1   51.89    6.30
   1   6  -1   35.40    4.50
  -1   6   1   41.50    6.30
   0  -6  -1  264.67   13.60
   0  -6  -1  274.57   14.60
   0  -6  -1  265.77   13.90
   0  -6   1  276.57   14.00
   0  -6  -1  254.67   12.60
   0  -6  -1  270.17   14.30
   0  -6  -1  262.27   13.30
   0  -6  -1  267.27    8.60
   0  -6   1  274.57   13.80
   0  -6   1  257.77   13.70
   0  -6   1  250.57   13.40
   0  -6  -1  259.47   13.20
   0  -6  -1  260.67   14.30
   0  -6   1  249.38   14.10
   0  -6   1  262.57   14.30
   0  -6   1  237.48   12.50
   0  -6   1  246.88   11.20
   0  -6  -1  274.07   15.50
   0   6  -1  255.77   14.00
   0   6   1  265.67   14.10
   0   6   1  254.87   13.70
   0   6  -1  255.07   13.20
   0   6  -1  267.77   13.50
   0   6   1  250.07   14.00
   0   6   1  281.17   13.30
   0   6   1  284.17   14.30
   0   6   1  243.38   14.50
   0   6   1  297.07   16.60
   0   6   1  263.27   12.80
   0   6  -1  254.77   13.60
   0   6  -1  254.27   13.40
   0   6  -1  258.07   11.40
   0   6  -1  262.37   14.60
   0   6  -1  257.37   13.30
   0   6  -1  265.07   14.70
   0   6   1  272.37   13.30
   1  -6   1   50.99    7.10
   1  -6   1   48.40    5.80
  -1  -6  -1   63.99    7.10
  -1  -6  -1   46.30    5.90
   1  -6   1   58.79    6.50
  -1  -6  -1   53.09    4.00
   1  -6   1   43.00    6.20
  -1  -6  -1   52.19    6.90
   1  -6   1   50.49    5.80
   1  -6   1   54.09    6.60
  -1  -6  -1   45.90    6.90
  -1  -6  -1   63.89    7.50
  -1  -6  -1   62.99    7.20
  -1  -6  -1   53.69    4.20
  -1  -6  -1   62.39    6.20
   1  -6   1   45.20    4.80
   1  -6   1   40.40    6.40
   1  -6   1   44.00    6.50
  -1  -6  -1   50.69    7.00
  -1  -6  -1   53.39    6.60
  -1  -6  -1   55.99    6.40
   1   6   1   55.69    7.00
  -1   6  -1   50.29    6.10
   1   6   1   59.39    6.70
   1   6   1   61.99    6.30
   1   6   1   63.99    7.30
  -1   6  -1   48.70    6.40
  -1   6  -1   55.29    6.60
  -1   6  -1   62.39    6.40
  -1   6  -1   48.10    6.70
   1   6   1   51.99    6.80
   1   6   1   59.39    7.60
   1   6   1   51.19    6.70
  -1   6  -1   55.99    7.40
   1   6   1   58.99    6.70
   1   6   1   55.39    6.90
   1   6   1   51.39    5.80
  -1   6  -1   41.50    6.70
  -1   6  -1   55.19    6.20
  -1   6  -1   58.29    6.30
  -1   6  -1   53.19    5.50
  -2  -6  -1  314.77   15.60
  -2  -6  -1  325.07   16.20
   2  -6   1  311.97   16.00
   2  -6   1  311.07   15.10
   2  -6   1  335.47   16.10
  -2  -6  -1  315.47   15.90
  -2  -6  -1  316.47   12.40
  -2  -6  -1  326.07   15.60
   2  -6   1  308.17   14.70
   2  -6   1  313.87   15.90
  -2  -6  -1  330.77   15.50
   2  -6   1  288.67   13.60
   2  -6   1  328.77   13.90
   2  -6   1  292.97   16.50
   2  -6   1  323.77   14.90
  -2  -6  -1  307.07   14.30
  -2  -6  -1  317.87   15.90
  -2  -6  -1  312.77   16.10
  -2  -6  -1  335.17   14.30
  -2  -6  -1  311.37   12.00
   2   6   1  297.57   15.30
   2   6   1  318.47   14.40
  -2   6  -1  305.47   15.70
  -2   6  -1  303.77   14.10
  -2   6  -1  307.07   15.50
   2   6   1  324.37   15.60
   2   6   1  303.67   13.80
   2   6   1  294.87   15.10
   2   6   1  317.87   16.00
  -2   6  -1  324.07   15.10
   2   6   1  299.27   15.60
  -2   6  -1  315.47   15.40
   2   6   1  335.27   16.10
  -2   6  -1  326.67   13.80
  -2   6  -1  321.07   14.40
  -2   6  -1  325.87   14.70
   2   6   1  315.77   16.00
   2   6   1  331.07   17.00
  -2   6  -1  306.67   16.30
  -2   6  -1  308.27   16.30
  -2   6  -1  318.67   14.50
   3  -6   1   55.79    7.50
   3  -6   1   68.09    6.90
  -3  -6  -1   57.79    8.00
  -3  -6  -1   62.39    7.50
  -3  -6  -1   55.29    5.60
   3  -6   1   62.79    6.10
  -3  -6  -1   63.99    7.80
  -3  -6  -1   66.29    5.80
   3  -6   1   43.10    7.20
  -3  -6  -1   54.29    5.20
  -3  -6  -1   58.79    7.40
  -3  -6  -1   55.59    6.90
   3  -6   1   59.59    5.60
   3  -6   1   51.19    5.50
  -3  -6  -1   47.50    7.20
  -3  -6  -1   60.99    8.60
   3  -6   1   54.69    7.20
  -3  -6  -1   59.39    7.30
   3  -6   1   59.49    6.40
  -3   6  -1   57.09    6.30
  -3   6  -1   63.09    7.20
   3   6   1   62.29    7.70
   3   6   1   50.19    6.70
  -3   6  -1   71.49    8.20
  -3   6  -1   59.69    6.60
  -3   6  -1   58.19    6.30
   3   6   1   56.09    7.10
  -3   6  -1   66.79    6.50
  -3   6  -1   57.59    6.00
  -3   6  -1   61.99    9.30
   3   6   1   50.59    6.10
   3   6   1   50.09    6.90
   3   6   1   57.99    6.80
  -3   6  -1   56.29    7.20
   3   6   1   58.19    5.70
   3   6   1   50.89    7.10
   3   6   1   54.99    7.10
  -3   6  -1   50.89    7.00
  -3   6  -1   60.79    6.00
  -4  -6  -1   19.00    5.10
  -4  -6  -1   17.80    4.10
   4  -6   1   17.90    3.70
   4  -6   1   17.10    6.00
  -4  -6  -1   11.80    4.10
  -4  -6  -1   17.90    5.00
  -4  -6  -1    6.50    2.90
  -4  -6  -1   11.40    5.20
  -4  -6  -1   17.20    4.80
  -4  -6  -1   21.80    5.50
  -4  -6  -1   13.70    3.90
   4  -6   1   12.50    4.00
   4  -6   1   19.90    4.40
   4  -6   1   27.30    4.90
   4  -6   1   14.00    4.70
   4  -6   1   16.50    4.00
   4   6   1   19.50    5.00
  -4   6  -1   15.20    4.10
   4   6   1   14.40    4.80
   4   6   1    9.80    3.40
   4   6   1   13.80    4.80
   4   6   1    6.30    4.10
  -4   6  -1   36.50    6.50
  -4   6  -1    8.70    5.30
  -4   6  -1   14.40    4.00
   4   6   1   18.90    4.90
   4   6   1   10.50    5.40
   4   6   1   16.70    4.50
  -4   6  -1   20.20    4.40
   4   6   1   17.90    3.70
  -4   6  -1   23.20    5.00
   4   6   1   13.10    5.40
  -4   6  -1   12.60    5.20
   5  -6   1   69.29    7.00
  -5  -6  -1   74.39    8.60
   5  -6   1   65.49    9.50
   5  -6   1   78.59    5.70
  -5  -6  -1   63.79    6.70
  -5  -6  -1   69.69    8.50
   5  -6   1   76.59    8.80
  -5  -6  -1   83.89    8.60
  -5  -6  -1   84.89   10.10
   5  -6   1   82.79    6.90
  -5  -6  -1   78.39    8.10
  -5  -6  -1   91.29    7.90
   5  -6   1   73.09    7.10
  -5  -6  -1   79.29    8.00
  -5  -6  -1   68.69    8.10
  -5   6  -1   77.19    7.90
  -5   6  -1   74.59    8.90
  -5   6  -1   79.99    6.10
  -5   6  -1   83.19    7.30
   5   6   1   91.79    9.30
  -5   6  -1   70.99    6.40
   5   6   1  139.79   15.50
  -5   6  -1   86.09    9.40
   5   6   1   84.99    8.00
   5   6   1   80.29    9.40
   5   6   1   75.59    8.20
   5   6   1   76.89    5.90
   5   6   1   74.89    8.50
  -5   6  -1   71.99    7.10
   5   6   1   68.49    8.80
   5   6   1   64.19    7.40
  -6  -6  -1  274.37   14.60
   6  -6   1  258.37   15.60
   6  -6   1  292.47   12.80
  -6  -6  -1  251.87   16.40
   6  -6   1  283.67   13.80
  -6  -6  -1  286.57   14.80
  -6  -6  -1  261.27   14.60
  -6  -6  -1  284.77   14.40
  -6  -6  -1  254.37   15.40
   6  -6   1  283.27   15.60
  -6  -6  -1  261.27   15.20
  -6  -6  -1  279.77   15.70
  -6  -6  -1  269.77   16.00
   6  -6   1  288.47   13.70
   6  -6   1  275.77   10.50
  -6   6  -1  257.57   12.30
  -6   6  -1  286.17   15.20
   6   6   1  257.77   16.40
   6   6   1  279.27   16.30
  -6   6  -1  286.47   13.70
   6   6   1  270.67   15.80
  -6   6  -1  274.47   11.40
   6   6   1  282.57   14.70
   6   6   1  273.37   15.00
  -6   6  -1  286.77   16.70
   6   6   1  280.97   14.90
   6   6   1  275.97   15.30
   6   6   1  267.17   11.30
   6   6   1  273.27   15.90
  -6   6  -1  277.37   15.10
  -6   6  -1  267.97   16.50
   7  -6   1    2.60    3.00
  -7  -6  -1    3.10    4.10
  -7  -6  -1    3.00    3.30
  -7  -6  -1    7.30    4.50
  -7  -6  -1    0.60    3.20
   7  -6   1    4.00    3.50
  -7  -6  -1    6.40    4.30
  -7  -6  -1    0.60    4.50
  -7  -6  -1    5.40    4.40
   7  -6   1    4.60    5.00
   7  -6   1    0.60    4.00
  -7  -6  -1    5.50    4.10
   7  -6   1    4.70    2.90
  -7  -6  -1    9.70    4.10
   7   6   1    3.20    3.50
   7   6   1    6.60    2.30
  -7   6  -1   -3.40    3.60
  -7   6  -1    5.80    3.30
  -7   6  -1    2.90    1.90
   7   6   1   -3.00    3.20
  -7   6  -1   10.70    4.90
   7   6   1    0.60    4.60
  -7   6  -1   -0.10    2.60
   7   6   1    1.60    3.60
   7   6   1    6.70    4.60
  -7   6  -1    7.00    2.40
  -7   6  -1    6.50    2.40
   7   6   1   -2.80    3.80
  -7   6  -1    2.20    3.30
  -8  -6  -1    3.30    5.80
   8  -6   1    4.70    3.40
   8  -6   1    5.40    3.90
  -8  -6  -1    5.50    4.60
   8  -6   1    1.10    4.10
   8  -6   1    8.90    3.20
  -8  -6  -1    8.20    5.00
   8  -6   1    2.70    5.10
  -8  -6  -1    5.20    4.10
  -8   6  -1    5.20    4.70
  -8   6  -1    2.00    5.10
   8   6   1    4.50    4.50
   8   6   1    4.40    4.80
   8   6   1    2.10    4.20
  -8   6  -1    8.00    3.80
  -8   6  -1    4.40    2.70
   8   6   1    0.40    5.10
   8   6   1    4.70    4.30
  -8   6  -1    6.40    3.40
  -9  -6  -1  147.69   14.00
  -9  -6  -1  116.99   10.00
   9  -6   1  129.39    9.40
   9  -6   1  123.89   12.30
  -9  -6  -1  120.79   11.80
  -9  -6  -1  142.49   12.80
   9  -6   1  124.49   10.90
   9   6   1  120.39   12.80
  -9   6  -1  114.09    9.10
  -9   6  -1  142.39    9.70
   9   6   1  131.09   11.60
  -9   6  -1  133.79   12.30
   9   6   1  117.89   12.10
  -9   6  -1  127.49   12.80
  -9   6  -1  126.09    8.30
   9   6   1  133.39   11.40
 -10  -6  -1   54.79    9.60
  10  -6   1   37.10    8.20
 -10  -6  -1   36.50    9.00
 -10  -6  -1   38.80    8.30
  10  -6   1   52.59    8.40
 -10  -6  -1   35.60    6.70
  10  -6   1   45.00    6.80
 -10   6  -1   47.30    6.40
  10   6   1   41.10    9.70
 -10   6  -1   38.00    9.00
 -10   6  -1   30.50    8.10
 -10   6  -1   53.69    7.10
  10   6   1   35.30    7.50
  10   6   1   39.60    9.20
  10   6   1   38.80    8.10
 -11  -6  -1   22.90    5.60
 -11  -6  -1   30.50    7.70
 -11  -6  -1   17.80    8.00
  11  -6   1   15.70    5.60
 -11  -6  -1    8.00    6.10
  11  -6   1   26.10    7.20
  11  -6   1   23.20    7.20
  11  -6   1   15.00    4.90
  11   6   1    9.00    5.80
  11   6   1   26.50    7.20
 -11   6  -1   16.10    4.30
  11   6   1    9.60    6.90
 -11   6  -1   29.60    8.50
 -12  -6  -1   28.10    8.00
 -12  -6  -1   25.40    9.00
  12  -6   1   25.00    5.50
  12  -6   1   31.30    7.10
  12  -6   1   23.40    8.30
  12  -6   1   13.60    6.80
 -12  -6  -1   22.80    7.50
  12   6   1   30.80    7.40
 -12   6  -1   15.70    7.60
  12   6   1   15.40    7.60
  12   6   1   33.90    9.90
 -12   6  -1   17.20    8.20
 -12   6  -1   27.60    5.50
  12   6   1   27.50    7.50
 -13  -6  -1   -0.20    6.30
  13  -6   1   10.00   11.10
 -13  -6  -1    7.70    6.20
  13  -6   1   12.10    5.20
 -13  -6  -1   14.50   10.90
  13  -6   1   11.20    6.20
 -13   6  -1    6.10    7.00
  13   6   1    3.40    7.50
  13   6   1    9.10    6.10
 -13   6  -1   13.40   12.80
  13   6   1    5.30    6.10
 -13   6  -1   10.40    4.90
  13   6   1   21.70    8.50
  14  -6   1  286.77   15.50
  14  -6   1  259.77   20.20
 -14  -6  -1  278.17   21.60
 -14  -6  -1  297.07   21.50
 -14  -6  -1  239.18   19.40
  14   6   1  275.67   20.60
  14   6   1  300.97   19.50
 -14   6  -1  338.17   22.90
  14   6   1  299.67   22.20
 -14   6  -1  271.17   21.90
 -14   6  -1  279.17   15.50
  15  -6   1   51.09    8.10
  15  -6   1   49.10   11.20
 -15  -6  -1   34.30   11.00
 -15  -6  -1   43.30   10.90
  15  -6   1   70.19   11.90
  15   6   1   53.19   12.10
 -15   6  -1   59.79   13.00
  15   6   1   39.90   12.10
 -15   6  -1   60.89   13.40
 -15   6  -1   50.49    8.20
  15   6   1   52.99   11.60
 -16  -6  -1   47.60   11.10
  16  -6   1   45.70    7.90
  16  -6   1   30.20    9.60
 -16  -6  -1   23.10   10.00
 -16  -6  -1   39.50   12.40
  16  -6   1   43.90    9.80
 -16   6  -1   24.20   10.40
  16   6   1   55.19   12.40
 -16   6  -1   60.39   13.30
 -16   6  -1   36.70    7.20
  16   6   1   31.50   11.00
  16   6   1   42.90   10.60
  17  -6   1   14.40    8.50
 -17  -6  -1    4.70    8.30
 -17  -6  -1    0.20    6.30
  17  -6   1    5.80    4.80
 -17  -6  -1  -11.70    7.50
  17   6   1    5.30    7.60
  17   6   1   -1.20   10.10
 -17   6  -1   -2.60    8.10
 -17   6  -1   11.90    5.70
  17   6   1   11.40    8.70
 -18  -6  -1   12.50    9.50
 -18  -6  -1    6.10    9.40
 -18  -6  -1   -1.90    6.40
  18  -6   1    0.60    3.90
  18  -6   1   11.00   11.20
  18   6   1   11.80    9.70
 -18   6  -1    1.10    4.40
  18   6   1    7.90    7.10
 -18   6  -1   -2.90    7.50
 -18   6  -1    3.60    8.60
 -17  -7   1   32.00   11.30
 -17  -7   1   33.10   12.40
  17  -7  -1   21.50    8.30
  17   7  -1   30.00   11.60
 -17   7   1   17.30    9.90
 -16  -7   1    0.80    7.50
  16  -7  -1    5.50    7.90
  16  -7  -1    2.80    7.00
  16  -7  -1    7.10    5.40
 -16  -7   1   11.40    9.60
  16   7  -1   -3.70    8.10
 -16   7   1    3.10    8.40
  16   7  -1    4.60    7.00
 -16   7   1    8.10    8.90
 -16   7   1    8.60    5.60
  15  -7  -1    3.50    7.00
 -15  -7   1    2.60    7.40
  15  -7  -1    4.80    5.30
 -15  -7   1    5.60    7.60
 -15  -7   1    0.90    6.50
  15  -7  -1   -2.80    5.90
 -15   7   1    7.30    8.30
  15   7  -1    9.60    8.20
  15   7  -1    8.40    7.60
  15   7  -1   -1.90    5.90
  15   7  -1   -2.40    5.80
 -15   7   1   -1.80    4.90
 -15   7   1    1.30    7.70
  14  -7  -1   13.70    8.00
  14  -7  -1   12.40    7.60
  14  -7  -1    1.20    4.90
 -14  -7   1   14.50    7.90
 -14  -7   1   23.10    8.80
 -14  -7   1   23.50    9.90
 -14   7   1    4.60    7.60
  14   7  -1   16.40    8.00
  14   7  -1   23.40    9.50
 -14   7   1    6.10    5.00
 -14   7   1   17.00    9.10
  14   7  -1   20.60    9.60
  13  -7  -1   51.99   11.10
 -13  -7   1   30.40   10.30
  13  -7  -1   69.49   12.80
  13  -7  -1   40.90    8.10
 -13  -7   1   52.49   17.00
  13   7  -1   45.10   10.40
 -13   7   1   63.39   12.30
  13   7  -1   51.69   11.60
  13   7  -1   37.20    9.40
 -13   7   1   52.09   11.70
 -13   7   1   58.59    9.50
  13   7  -1   44.00   10.00
 -12  -7   1   58.49   18.10
  12  -7  -1   69.39   13.10
 -12  -7   1   94.79   13.10
 -12  -7   1   71.49   11.70
  12  -7  -1   53.49    8.90
  12   7  -1   80.89   21.70
 -12   7   1   65.19   11.70
 -12   7   1   78.19   10.10
  12   7  -1   80.29   11.50
 -12   7   1   79.19   14.10
  12   7  -1   89.69   12.30
 -11  -7   1   20.80    5.80
  11  -7  -1   17.90    5.90
 -11  -7   1   22.20    7.90
 -11  -7   1   12.30    7.70
  11  -7  -1   17.00    6.90
 -11  -7   1   14.60    6.90
  11  -7  -1   13.60    5.70
  11   7  -1   13.10    6.40
 -11   7   1   20.00    6.10
  11   7  -1    9.90    6.20
 -11   7   1   36.10    9.20
  11   7  -1   10.20    7.80
 -11   7   1    7.90    6.90
  11   7  -1    8.60    6.70
 -10  -7   1    5.00    6.60
  10  -7  -1   14.60    5.90
 -10  -7   1   14.30    6.40
  10  -7  -1   15.40    5.30
 -10  -7   1   12.70    6.50
 -10  -7   1   20.10    5.80
  10  -7  -1   13.20    6.40
  10   7  -1    3.70    5.30
  10   7  -1    6.90    5.50
 -10   7   1   13.30    5.20
 -10   7   1   13.00    7.60
  10   7  -1   12.90    6.60
  10   7  -1    8.20    6.40
 -10   7   1   11.60   11.00
  -9  -7   1  210.48   15.50
   9  -7  -1  245.38   17.10
   9  -7  -1  235.48   14.50
   9  -7  -1  228.18   15.30
  -9  -7   1  231.48   18.00
  -9  -7   1  231.58   16.50
  -9  -7   1  231.48   14.30
  -9   7   1  223.28   16.60
   9   7  -1  225.38   17.00
  -9   7   1  240.48   17.80
   9   7  -1  217.98   16.20
   9   7  -1  262.67   15.40
  -9   7   1  243.28   14.80
  -8  -7   1  128.19   10.80
  -8  -7   1  118.49   13.50
  -8  -7   1  123.69   12.50
  -8  -7   1  110.79   12.00
  -8  -7   1  137.79   12.20
   8  -7  -1  113.39   11.30
   8  -7  -1  134.99   12.60
   8  -7  -1  109.29   10.10
   8   7  -1  134.89   13.00
   8   7  -1  117.69   12.70
  -8   7   1  136.99   10.90
  -8   7   1  120.19   12.20
  -8   7   1  119.99   13.00
   8   7  -1  114.19   12.10
   8   7  -1  127.99   10.70
  -7  -7   1   28.80    7.50
  -7  -7   1   45.60    7.90
   7  -7  -1   36.20    8.00
  -7  -7   1   34.40    6.90
   7  -7  -1   42.20    7.20
  -7  -7   1   37.30    8.70
   7  -7  -1   40.50    8.70
  -7  -7   1   36.90    7.90
  -7   7   1   28.10    7.40
   7   7  -1   53.69    7.40
   7   7  -1   59.29    9.70
  -7   7   1   29.40    6.20
   7   7  -1   33.40    8.10
  -7   7   1   36.80    7.80
  -7   7   1   43.50    9.40
   7   7  -1   36.30    8.20
   7   7  -1   44.10    5.90
   7   7  -1   41.00    8.20
  -6  -7   1  420.66   21.20
   6  -7  -1  423.86   16.50
  -6  -7   1  413.06   21.80
   6  -7  -1  429.56   21.60
  -6  -7   1  423.36   22.90
  -6  -7   1  425.36   20.40
   6  -7  -1  410.96   20.80
   6  -7  -1  420.46   19.90
  -6  -7   1  422.76   21.10
  -6  -7   1  454.35   19.70
  -6   7   1  427.96   19.90
   6   7  -1  429.96   22.00
   6   7  -1  433.16   22.00
  -6   7   1  447.86   21.40
   6   7  -1  442.06   22.50
  -6   7   1  437.36   22.50
   6   7  -1  440.86   21.40
   6   7  -1  437.06   18.60
  -6   7   1  431.16   22.70
   6   7  -1  438.76   21.80
   6   7  -1  423.66   17.90
   5  -7  -1   97.19   10.60
   5  -7  -1   99.49    9.50
  -5  -7   1  102.89    8.80
  -5  -7   1   85.29    9.70
   5  -7  -1   97.59   10.20
   5  -7  -1   96.29    7.50
  -5  -7   1  101.79   10.50
  -5  -7   1   99.29    9.80
  -5  -7   1   80.99    9.50
  -5  -7   1   97.59   11.30
   5   7  -1   98.69   10.90
  -5   7   1   94.99    9.00
  -5   7   1   90.59    9.20
   5   7  -1   96.69   10.50
  -5   7   1   97.29    9.90
  -5   7   1  112.99   11.30
   5   7  -1   87.69   10.60
   5   7  -1  101.99    8.40
   5   7  -1   97.09   10.30
   5   7  -1   91.29    9.70
   5   7  -1  105.59    8.40
  -5   7   1   79.69   10.40
   5   7  -1   97.89   10.20
  -5   7   1  100.69    7.10
  -4  -7   1    7.00    3.50
   4  -7  -1    4.80    4.40
  -4  -7   1    4.70    5.40
  -4  -7   1    9.90    5.30
   4  -7  -1    2.60    4.70
   4  -7  -1    3.10    4.10
  -4  -7   1    7.30    4.10
  -4  -7   1    6.80    4.50
   4  -7  -1    9.20    3.70
  -4  -7   1   11.10    5.10
  -4   7   1    7.70    3.40
   4   7  -1   14.40    5.80
   4   7  -1    8.70    5.40
  -4   7   1    7.40    5.10
   4   7  -1    6.80    4.20
  -4   7   1    5.80    4.60
   4   7  -1   10.90    4.10
   4   7  -1   11.40    4.20
   4   7  -1    0.90    4.20
  -4   7   1    8.20    4.10
  -4   7   1    5.90    5.10
   4   7  -1   15.00    5.20
  -4   7   1    7.80    4.40
   4   7  -1    6.50    3.80
  -4   7   1    9.10    4.60
   4   7  -1    5.20    4.50
  -3  -7   1  539.95   25.00
   3  -7  -1  584.94   24.90
  -3  -7   1  581.04   24.60
  -3  -7   1  629.14   26.50
  -3  -7   1  568.04   24.30
   3  -7  -1  579.84   22.30
   3  -7  -1  620.54   25.70
  -3  -7   1  548.95   24.50
  -3  -7   1  553.64   20.60
   3  -7  -1  571.74   24.40
   3   7  -1  603.04   25.70
  -3   7   1  574.54   23.70
   3   7  -1  585.14   25.00
  -3   7   1  567.64   23.20
   3   7  -1  602.44   21.30
   3   7  -1  602.14   25.40
  -3   7   1  595.24   25.70
   3   7  -1  566.34   25.70
   3   7  -1  509.85   24.00
  -3   7   1  583.94   23.70
   3   7  -1  583.24   24.60
  -3   7   1  589.34   26.20
  -3   7   1  599.84   24.60
   3   7  -1  576.94   25.30
  -3   7   1  596.04   22.00
  -2  -7   1   90.19    8.90
   2  -7  -1   93.79    9.50
   2  -7  -1  104.39   10.00
   2  -7  -1   96.29    8.80
   2  -7  -1   96.79   10.30
  -2  -7   1   98.49    8.20
  -2  -7   1   95.89   10.30
  -2  -7   1  105.99   10.90
  -2  -7   1   94.49    9.00
  -2  -7   1   83.19    6.40
  -2  -7   1   67.39    9.00
  -2  -7   1  100.29   10.10
  -2   7   1   98.79    9.00
  -2   7   1  101.59   10.70
  -2   7   1   87.09    9.60
   2   7  -1   96.59    9.50
  -2   7   1  109.49    9.40
   2   7  -1   76.09    9.70
   2   7  -1   91.99   10.00
  -2   7   1  108.89    8.70
   2   7  -1   84.49   10.30
   2   7  -1   84.29    8.90
   2   7  -1   88.09    9.00
  -2   7   1   94.89    9.40
   2   7  -1   83.69    8.40
  -2   7   1   96.99   10.10
   1  -7  -1  739.53   30.60
  -1  -7   1  824.92   31.30
  -1  -7   1  779.42   25.40
   1  -7  -1  758.12   28.90
  -1  -7   1  841.22   31.40
   1  -7  -1  819.92   29.50
  -1  -7   1  812.02   34.40
  -1  -7   1  842.12   33.60
   1  -7  -1  797.82   31.20
  -1  -7   1  811.32   29.60
  -1  -7   1  845.82   29.90
  -1  -7   1  818.52   24.00
   1  -7  -1  812.62   30.90
   1   7  -1  797.12   30.70
  -1   7   1  807.02   30.10
  -1   7   1  758.32   28.50
  -1   7   1  800.42   31.90
   1   7  -1  817.32   30.20
   1   7  -1  789.92   31.20
  -1   7   1  707.03   29.90
   1   7  -1  768.62   28.80
  -1   7   1  826.72   30.80
  -1   7   1  774.12   31.40
   1   7  -1  742.03   31.20
  -1   7   1  797.62   31.20
  -1   7   1  772.22   30.00
   1   7  -1  802.72   30.30
   1   7  -1  818.12   26.90
   1   7  -1  775.02   29.70
   0  -7   1   -0.40    4.30
   0  -7   1    4.30    4.40
   0  -7  -1    6.30    4.30
   0  -7   1    5.50    4.90
   0  -7  -1   10.90    5.10
   0  -7  -1    8.10    5.00
   0  -7  -1    6.60    4.80
   0  -7   1   -4.30    5.80
   0  -7  -1    2.80    4.10
   0  -7   1    9.50    4.90
   0  -7  -1    5.80    5.00
   0   7  -1    7.80    4.80
   0   7   1    4.90    4.20
   0   7  -1    9.10    5.50
   0   7  -1    1.30    3.50
   0   7  -1   -4.20    3.90
   0   7  -1    0.70    4.40
   0   7   1    0.10    4.00
   0   7   1    6.40    4.40
   0   7   1   10.20    5.90
   0   7   1   -2.90    4.00
   0   7   1    2.10    3.70
   0   7   1    4.00    3.90
   0   7  -1    4.20    4.00
   0   7  -1    7.70    5.40
   0   7  -1    5.30    3.80
   0   7   1    7.00    4.40
   0   7   1   -0.10    3.60
  -1  -7  -1 1300.37   44.70
  -1  -7  -1 1314.17   44.60
   1  -7   1 1280.87   44.30
  -1  -7  -1 1242.88   42.50
  -1  -7  -1 1337.47   44.30
  -1  -7  -1 1254.17   43.80
  -1  -7  -1 1403.16   39.10
  -1  -7  -1 1315.17   45.30
   1  -7   1 1318.87   44.30
  -1  -7  -1 1293.97   37.70
   1  -7   1 1309.27   45.30
  -1  -7  -1 1395.76   45.90
   1  -7   1 1267.37   42.30
   1  -7   1 1244.38   44.40
   1  -7   1 1308.07   43.90
  -1   7  -1 1317.37   45.80
  -1   7  -1 1279.47   43.10
   1   7   1 1395.66   44.40
  -1   7  -1 1304.57   44.20
   1   7   1 1376.76   45.50
  -1   7  -1 1292.97   43.10
  -1   7  -1 1382.66   46.20
   1   7   1 1318.17   46.40
   1   7   1 1250.87   44.00
  -1   7  -1 1266.87   43.20
   1   7   1 1404.26   45.50
   1   7   1 1398.56   42.60
   1   7   1 1361.76   45.40
   1   7   1 1302.17   42.60
   1   7   1 1263.07   44.40
  -2  -7  -1 1190.68   42.10
   2  -7   1 1192.68   39.90
  -2  -7  -1 1238.48   42.40
  -2  -7  -1 1031.00   37.90
   2  -7   1 1203.08   41.20
  -2  -7  -1 1179.28   35.50
  -2  -7  -1 1231.38   41.10
   2  -7   1 1188.28   41.70
   2  -7   1 1136.79   40.40
   2  -7   1 1223.28   44.60
  -2  -7  -1 1165.98   40.20
  -2  -7  -1 1199.38   40.90
  -2  -7  -1 1203.58   41.70
   2   7   1 1210.18   41.90
  -2   7  -1 1190.08   37.90
   2   7   1 1189.88   41.70
   2   7   1 1140.09   40.60
  -2   7  -1 1145.39   42.40
   2   7   1 1191.48   41.50
  -2   7  -1 1162.08   42.40
  -2   7  -1 1215.68   42.90
   2   7   1 1186.08   41.70
   2   7   1 1173.28   42.70
  -2   7  -1 1250.47   40.70
  -2   7  -1 1165.18   39.10
  -2   7  -1 1158.58   39.60
   2   7   1 1209.38   38.80
  -3  -7  -1 1723.73   55.99
   3  -7   1 1811.02   54.69
   3  -7   1 1772.12   57.39
  -3  -7  -1 1774.02   56.79
  -3  -7  -1 1830.72   56.69
   3  -7   1 1746.73   56.89
  -3  -7  -1 1747.43   51.59
  -3  -7  -1 1771.22   53.39
   3  -7   1 1825.92   55.89
  -3  -7  -1 1632.04   56.39
  -3  -7  -1 1798.32   57.89
  -3  -7  -1 1781.82   57.49
  -3  -7  -1 1685.43   55.09
   3   7   1 1812.42   57.09
  -3   7  -1 1784.12   53.59
  -3   7  -1 1724.03   57.79
   3   7   1 1679.63   55.89
  -3   7  -1 1689.13   54.29
  -3   7  -1 1694.13   53.39
   3   7   1 1669.73   52.79
  -3   7  -1 1803.42   55.39
   3   7   1 1697.33   56.69
   3   7   1 1721.33   57.09
  -3   7  -1 1675.83   53.49
   3   7   1 1766.42   58.29
   3   7   1 1795.32   53.99
   3   7   1 1792.12   57.29
  -3   7  -1 1791.42   58.09
  -4  -7  -1   63.89    8.80
   4  -7   1   57.19    9.00
   4  -7   1   56.19    7.40
  -4  -7  -1   54.39    6.50
  -4  -7  -1   43.90    6.20
   4  -7   1   56.69    8.30
  -4  -7  -1   56.59    7.80
  -4  -7  -1   53.99    8.30
  -4  -7  -1   61.19    8.30
   4  -7   1   48.20    6.80
  -4  -7  -1   40.50    7.90
  -4  -7  -1   68.69    9.80
  -4  -7  -1   61.09    8.70
   4   7   1   43.30    8.30
  -4   7  -1   55.29    7.50
   4   7   1   44.90    8.00
  -4   7  -1   45.00    8.20
   4   7   1   40.70    7.20
   4   7   1   48.30    7.90
  -4   7  -1   43.20    7.30
   4   7   1   52.49    7.10
  -4   7  -1   55.29    7.30
  -4   7  -1   56.29    8.80
  -4   7  -1   45.20    6.10
   4   7   1   54.29    8.30
  -4   7  -1   51.09    6.90
   5  -7   1  303.27   15.80
  -5  -7  -1  312.97   18.60
  -5  -7  -1  319.47   15.30
   5  -7   1  297.37   17.50
  -5  -7  -1  289.87   16.50
   5  -7   1  310.17   17.60
  -5  -7  -1  310.07   17.10
   5  -7   1  295.27   14.50
  -5  -7  -1  331.47   18.40
  -5  -7  -1  298.97   18.40
  -5  -7  -1  331.77   17.90
   5   7   1  303.07   18.40
  -5   7  -1  298.67   14.30
  -5   7  -1  316.37   18.40
  -5   7  -1  297.67   15.20
  -5   7  -1  346.17   19.10
   5   7   1  291.47   15.30
   5   7   1  271.37   16.20
   5   7   1  308.57   17.30
  -5   7  -1  310.97   16.00
   5   7   1  305.37   17.80
  -5   7  -1  295.27   15.60
   5   7   1  310.57   18.00
  -6  -7  -1   26.80    6.10
   6  -7   1   15.10    5.60
  -6  -7  -1   24.00    6.10
   6  -7   1   19.30    6.10
   6  -7   1   17.00    4.70
  -6  -7  -1   23.10    5.90
   6  -7   1   16.30    4.90
  -6  -7  -1   57.49   13.50
  -6  -7  -1   25.50    6.70
  -6  -7  -1   36.90    8.80
   6   7   1   17.20    6.00
   6   7   1   16.10    6.70
  -6   7  -1   38.20    8.30
   6   7   1   36.20    8.50
  -6   7  -1   18.60    5.00
   6   7   1   24.80    6.30
  -6   7  -1   25.30    5.60
  -6   7  -1   26.50    6.50
   6   7   1   21.50    6.10
   6   7   1   20.50    4.00
  -6   7  -1   25.40    7.20
  -7  -7  -1    6.30    6.10
  -7  -7  -1   -3.50    3.80
  -7  -7  -1    4.10    4.50
   7  -7   1    7.20    4.10
   7  -7   1    7.60    5.30
  -7  -7  -1    4.70    5.00
  -7  -7  -1    3.30    4.40
   7  -7   1    5.00    3.20
   7  -7   1    1.10    4.80
  -7   7  -1    1.10    5.10
   7   7   1    4.80    3.80
  -7   7  -1   -2.60    4.40
   7   7   1    5.70    5.30
   7   7   1   -2.50    4.30
  -7   7  -1   -0.60    2.80
  -7   7  -1   -7.90    3.80
   7   7   1    4.00    4.50
  -8  -7  -1   61.29   10.20
   8  -7   1   69.99   10.30
  -8  -7  -1   92.19   12.30
   8  -7   1   61.89    7.70
   8  -7   1   41.40    8.00
  -8  -7  -1   55.19    8.80
  -8  -7  -1   68.39    9.90
  -8   7  -1   66.49   10.50
  -8   7  -1   69.49    8.00
   8   7   1   63.19   10.40
   8   7   1   63.29    9.10
   8   7   1   82.39    9.80
  -8   7  -1   48.30    9.10
   8   7   1   50.29   10.40
  -8   7  -1   46.40    9.10
  -9  -7  -1   71.29   12.10
  -9  -7  -1   62.59    9.00
   9  -7   1   73.89   10.80
  -9  -7  -1   60.59    9.80
   9  -7   1   77.29    9.90
  -9  -7  -1   61.29   10.50
   9  -7   1   52.79    7.60
  -9   7  -1   72.39   12.20
   9   7   1   66.59    9.70
   9   7   1   82.79   10.50
  -9   7  -1   65.99   10.00
  -9   7  -1   65.59    8.20
  -9   7  -1   73.59   11.50
   9   7   1   85.39   12.00
   9   7   1   73.79   10.90
 -10  -7  -1   37.80    8.30
 -10  -7  -1   44.30    8.80
  10  -7   1   44.80    9.20
 -10  -7  -1   33.00    7.30
  10  -7   1   38.60    7.00
 -10  -7  -1   37.60    9.80
  10  -7   1   36.60    8.20
  10   7   1   45.70    9.20
  10   7   1   43.40    9.90
  10   7   1   52.99    9.40
  10   7   1   32.00    7.10
 -10   7  -1   50.09    9.60
 -10   7  -1   33.40    8.90
 -10   7  -1   43.70    7.40
 -11  -7  -1   -0.10    6.00
 -11  -7  -1   -4.70    3.40
  11  -7   1    4.80    4.10
  11  -7   1    4.80    4.90
  11  -7   1   -5.40    4.90
 -11  -7  -1   -5.60    4.70
 -11  -7  -1    6.00    6.00
 -11   7  -1   -5.80    4.70
 -11   7  -1   -0.30    3.70
  11   7   1  -10.30    4.10
  11   7   1    3.80    4.90
  11   7   1    6.00    6.40
  11   7   1    2.60    5.20
 -11   7  -1    4.40    6.30
 -12  -7  -1  251.47   18.80
  12  -7   1  216.98   13.70
 -12  -7  -1  232.78   19.70
  12  -7   1  224.98   22.80
 -12  -7  -1  228.98   18.10
  12  -7   1  227.68   23.70
  12   7   1  231.48   19.20
 -12   7  -1  209.28   19.00
  12   7   1  236.18   17.80
  12   7   1  208.18   16.30
 -12   7  -1  235.58   14.20
 -12   7  -1  197.98   17.70
  12   7   1  216.38   18.20
 -13  -7  -1   -0.30    5.90
 -13  -7  -1    7.40    6.80
 -13  -7  -1    4.90    8.00
  13  -7   1   14.70    7.30
  13  -7   1    5.70    4.60
 -13   7  -1    7.50    7.40
 -13   7  -1    3.50    4.50
  13   7   1   12.50    7.00
  13   7   1   -2.80    6.00
  13   7   1   -4.50    6.60
 -13   7  -1    0.20    7.40
  13   7   1    1.00    5.60
 -14  -7  -1   85.29   13.50
  14  -7   1   57.19    8.30
 -14  -7  -1   77.99   14.80
 -14  -7  -1   83.49   13.20
  14  -7   1   89.89   13.30
 -14   7  -1   94.59   16.50
  14   7   1   67.59   13.10
 -14   7  -1   57.89    8.70
  14   7   1   57.19   11.90
 -14   7  -1   67.39   13.70
  15  -7   1  174.58   12.70
 -15  -7  -1  160.38   17.90
  15  -7   1  199.48   17.80
 -15  -7  -1  179.88   19.30
  15   7   1  184.98   19.40
 -15   7  -1  167.88   18.50
  15   7   1  162.38   17.50
  15   7   1  143.49   17.10
 -15   7  -1  165.78   18.80
 -15   7  -1  173.58   13.00
  16  -7   1   34.10    6.90
 -16  -7  -1   29.30   11.40
 -16  -7  -1   32.40   12.20
 -16  -7  -1   20.10    9.10
  16  -7   1   38.10   10.30
 -16   7  -1   36.90   11.40
  16   7   1   27.20   11.10
 -16   7  -1   33.10    7.20
  16   7   1   30.40   10.40
  16   7   1   18.30    9.60
 -16   7  -1   22.80   11.10
 -17  -7  -1  184.38   19.20
  17  -7   1  134.09   16.70
  17  -7   1  127.19   13.80
 -17  -7  -1  139.09   20.00
 -17  -7  -1  136.79   23.20
  17   7   1  137.29   17.40
 -17   7  -1  150.38   20.20
  17   7   1  181.38   19.60
 -17   7  -1  168.28   16.10
  17   7   1  158.18   19.50
 -17   7  -1  159.58   19.30
 -16  -8   1    0.80   11.70
  16  -8  -1   11.90    8.20
  16  -8  -1   -2.00    5.70
 -16  -8   1   -9.10    6.80
 -16   8   1    4.70   14.00
 -16   8   1   12.90    9.80
 -16   8   1   16.40    9.30
  15  -8  -1   24.80    8.70
 -15  -8   1   25.60   10.00
 -15  -8   1   23.40   10.80
  15  -8  -1   38.10    8.70
  15   8  -1   39.20   11.50
 -15   8   1   22.10   10.20
 -15   8   1   12.70    6.60
 -15   8   1   21.80   10.60
 -14  -8   1  182.88   18.50
 -14  -8   1  194.58   20.30
  14  -8  -1  160.48   17.20
  14  -8  -1  174.58   14.30
  14   8  -1  174.78   17.10
  14   8  -1  180.98   19.30
 -14   8   1  177.88   19.30
  14   8  -1  157.38   16.30
 -14   8   1  178.18   14.60
 -14   8   1  159.98   18.50
  13  -8  -1  158.38   16.60
 -13  -8   1  123.69   16.80
 -13  -8   1  121.69   15.60
  13  -8  -1  144.59   12.80
  13   8  -1  148.09   17.20
  13   8  -1  126.99   17.40
 -13   8   1  131.09   16.90
 -13   8   1  134.69   16.50
  13   8  -1  145.89   14.40
  13   8  -1  117.29   14.80
 -13   8   1  160.78   13.60
 -12  -8   1  167.08   16.20
 -12  -8   1  149.49   17.50
  12  -8  -1  136.29   15.30
  12  -8  -1  153.88   13.10
 -12   8   1  135.89   16.30
 -12   8   1  137.89   12.80
 -12   8   1  184.48   18.30
  12   8  -1  152.58   15.30
  12   8  -1  141.99   14.30
  12   8  -1  169.58   17.30
 -11  -8   1   51.89   12.20
  11  -8  -1   66.19    9.80
 -11  -8   1   76.79   12.00
  11  -8  -1   57.59   11.00
  11  -8  -1   87.89   11.20
  11   8  -1   54.39   11.30
  11   8  -1   83.79   12.30
 -11   8   1   76.99   12.90
  11   8  -1   61.59   12.10
 -11   8   1   62.29   12.60
 -11   8   1   61.79    9.60
 -11   8   1   65.39   12.70
  11   8  -1   68.49   13.00
  10  -8  -1  543.25   30.40
 -10  -8   1  495.95   23.70
  10  -8  -1  559.84   39.50
 -10  -8   1  527.05   26.20
  10  -8  -1  506.25   25.30
  10   8  -1  511.25   24.20
 -10   8   1  494.75   26.90
  10   8  -1  548.55   27.20
 -10   8   1  608.84   43.00
  10   8  -1  475.35   28.10
 -10   8   1  520.25   39.50
  10   8  -1  496.85   27.90
 -10   8   1  483.85   32.10
  -9  -8   1   26.90    7.30
  -9  -8   1   38.50   10.70
   9  -8  -1   20.60    7.50
  -9  -8   1   32.20    8.30
   9  -8  -1   28.10    8.10
   9  -8  -1   37.20    7.30
  -9   8   1   25.20    8.80
  -9   8   1   18.90    6.20
   9   8  -1   19.90    6.50
   9   8  -1   35.30    8.70
   9   8  -1   41.90    9.90
  -9   8   1   32.30    8.50
   9   8  -1   30.80    7.60
  -8  -8   1   32.10    7.20
   8  -8  -1   30.70    6.70
   8  -8  -1   27.30    7.40
  -8  -8   1   29.70    9.20
  -8  -8   1   32.30    7.50
   8  -8  -1   31.10    8.10
   8   8  -1   26.20    7.80
   8   8  -1   28.20    6.60
  -8   8   1   45.00   10.10
   8   8  -1   36.40    9.10
   8   8  -1   28.00    8.30
  -8   8   1   25.60    6.30
  -8   8   1   45.90    9.70
  -8   8   1   27.90    8.40
  -7  -8   1   32.00    7.60
   7  -8  -1   25.70    6.80
   7  -8  -1   35.50    7.90
  -7  -8   1   17.60    6.50
   7  -8  -1   27.50    8.00
  -7  -8   1   20.60    6.50
  -7  -8   1   21.00    8.20
  -7   8   1   37.80    9.80
   7   8  -1   19.60    7.20
   7   8  -1   16.60    7.10
  -7   8   1   35.70    8.20
  -7   8   1   33.70    8.40
   7   8  -1   38.00   13.10
  -7   8   1   21.90    6.20
   7   8  -1   34.00    6.40
  -6  -8   1    1.00    4.90
   6  -8  -1   -9.00    3.00
   6  -8  -1    1.30    5.30
  -6  -8   1   -1.20    4.00
   6  -8  -1   -6.00    4.10
  -6  -8   1   -5.40    5.30
  -6  -8   1    3.70    4.90
  -6   8   1   -5.70    4.40
  -6   8   1   -6.70    3.30
   6   8  -1   -3.10    4.70
   6   8  -1   -3.10    4.20
   6   8  -1    0.20    3.50
  -6   8   1   -4.10    4.90
   6   8  -1    3.10    4.30
  -6   8   1   -1.40    4.60
   6   8  -1   -1.00    4.90
   6   8  -1   -2.50    3.50
   5  -8  -1  175.68   14.40
  -5  -8   1  194.88   15.80
   5  -8  -1  177.98   13.50
  -5  -8   1  204.88   15.40
   5  -8  -1  199.08   11.70
  -5  -8   1  210.18   14.80
   5  -8  -1  219.78   15.80
  -5  -8   1  187.68   12.10
   5   8  -1  204.28   15.70
   5   8  -1  198.58   12.50
  -5   8   1  204.68   15.90
   5   8  -1  213.88   15.70
  -5   8   1  223.58   14.50
   5   8  -1  208.98   15.30
   5   8  -1  203.28   11.90
  -5   8   1  189.98   15.10
   5   8  -1  217.68   15.90
  -5   8   1  218.38   14.50
   4  -8  -1   -8.70    4.10
  -4  -8   1    7.10    5.40
   4  -8  -1   -5.50    3.50
   4  -8  -1    2.30    3.80
   4  -8  -1    2.20    5.00
  -4  -8   1   -4.80    4.30
  -4  -8   1   -2.90    3.00
  -4  -8   1   -0.80    4.20
   4   8  -1    8.50    4.30
  -4   8   1    1.70    4.90
   4   8  -1   -3.00    4.40
   4   8  -1    0.00    3.20
   4   8  -1    1.20    4.60
  -4   8   1    9.40    4.90
   4   8  -1   -0.70    3.10
  -4   8   1   -6.50    3.50
   4   8  -1   -2.40    4.40
  -4   8   1   -3.00    3.90
   3  -8  -1   20.60    6.60
   3  -8  -1   37.10    7.70
   3  -8  -1   28.50    6.10
  -3  -8   1   38.20    8.90
   3  -8  -1   28.10    6.60
  -3  -8   1   35.90    8.40
  -3  -8   1   31.20    7.60
  -3   8   1   39.70    7.40
   3   8  -1   31.80    5.60
   3   8  -1   23.30    7.50
   3   8  -1   31.50    7.90
   3   8  -1   39.30    8.00
  -3   8   1   28.10    7.90
   3   8  -1   44.30    9.10
  -3   8   1   37.80    7.60
  -3   8   1   42.30    8.70
  -2  -8   1  104.19   11.50
   2  -8  -1  130.69   12.40
  -2  -8   1  113.29   11.40
  -2  -8   1  100.79   10.00
  -2  -8   1   92.39   11.00
   2  -8  -1  116.79   11.40
   2  -8  -1   91.29   10.10
   2  -8  -1  111.69   10.00
  -2   8   1  109.69    9.90
  -2   8   1   99.09   11.10
  -2   8   1  104.09    9.20
  -2   8   1   83.59   10.50
   2   8  -1  127.99   11.80
   2   8  -1  107.39    8.20
   2   8  -1   96.79   11.90
  -2   8   1  109.69   12.00
   2   8  -1  104.89   10.50
   2   8  -1  126.09   12.30
  -1  -8   1  483.95   23.60
   1  -8  -1  490.95   23.90
  -1  -8   1  504.15   23.70
   1  -8  -1  466.75   24.80
   1  -8  -1  494.75   22.60
   1  -8  -1  483.55   23.40
  -1  -8   1  513.25   24.30
  -1  -8   1  493.05   22.30
   1   8  -1  471.65   18.90
   1   8  -1  508.85   24.90
   1   8  -1  437.46   24.80
  -1   8   1  503.95   24.00
   1   8  -1  499.85   24.10
  -1   8   1  467.75   23.00
   1   8  -1  534.15   24.00
  -1   8   1  488.45   21.00
  -1   8   1  481.85   24.70
  -1   8   1  475.25   21.50
   0  -8   1   44.20    7.80
   0  -8   1   51.69    8.80
   0  -8  -1   35.90    7.10
   0  -8   1   50.29    8.70
   0  -8   1   53.59    9.20
   0  -8  -1   36.30    7.50
   0  -8  -1   31.50    7.50
   0  -8  -1   51.89    9.50
   0   8   1   46.40    9.00
   0   8   1   37.20    8.70
   0   8  -1   42.00    8.40
   0   8  -1   52.49    6.70
   0   8   1   52.09    7.60
   0   8   1   46.40    9.00
   0   8  -1   50.89    9.60
   0   8   1   47.40    8.40
   0   8  -1   54.19    9.10
   1  -8   1 1067.79   39.90
   1  -8   1 1052.79   39.40
   1  -8   1 1092.89   39.30
  -1  -8  -1 1083.89   40.80
   1  -8   1 1047.40   40.50
  -1  -8  -1 1055.09   39.70
  -1  -8  -1 1084.49   38.40
  -1  -8  -1 1121.19   41.20
  -1   8  -1 1197.78   42.50
  -1   8  -1 1113.99   41.90
   1   8   1 1101.89   42.20
   1   8   1 1047.40   39.80
   1   8   1 1106.59   40.50
   1   8   1 1137.49   41.00
   1   8   1 1112.49   37.50
  -1   8  -1 1141.89   40.20
  -1   8  -1 1101.29   35.90
  -2  -8  -1  110.69   11.60
   2  -8   1  114.89   12.00
  -2  -8  -1  126.29   12.40
  -2  -8  -1   96.39   11.50
   2  -8   1  112.29   11.30
   2  -8   1  114.79   10.90
   2   8   1  132.39   14.90
   2   8   1  127.29   11.70
  -2   8  -1  115.29    9.20
   2   8   1  121.99   10.10
   2   8   1  150.28   13.60
  -2   8  -1  100.39   10.70
  -2   8  -1  149.49   13.30
  -2   8  -1  109.79   12.40
   2   8   1  113.89   11.60
  -2   8  -1  106.19   10.80
  -3  -8  -1  420.66   22.30
  -3  -8  -1  405.56   18.20
   3  -8   1  401.56   21.10
   3  -8   1  431.66   20.90
   3  -8   1  425.66   19.70
  -3  -8  -1  380.66   21.00
  -3  -8  -1  434.36   22.40
  -3  -8  -1  400.26   18.60
   3  -8   1  423.06   21.90
  -3   8  -1  385.06   21.90
  -3   8  -1  399.26   18.20
  -3   8  -1  378.96   19.50
  -3   8  -1  432.56   22.80
   3   8   1  458.35   21.90
  -3   8  -1  415.06   20.50
   3   8   1  427.06   18.90
   3   8   1  418.06   21.80
   3   8   1  426.36   22.80
   3   8   1  400.56   21.40
  -4  -8  -1   27.20    5.30
  -4  -8  -1   25.50    7.50
  -4  -8  -1   22.60    6.70
   4  -8   1   17.30    6.40
   4  -8   1   46.60    7.50
  -4  -8  -1   20.80    8.10
   4  -8   1   22.40    6.90
   4  -8   1   29.00    6.80
  -4  -8  -1   36.10    8.40
  -4   8  -1   25.40    6.50
   4   8   1   30.60    8.10
   4   8   1   24.80    6.90
  -4   8  -1   24.50    8.00
  -4   8  -1   43.80    7.20
  -4   8  -1   30.80    8.30
   4   8   1   31.00    7.40
   4   8   1   42.60    7.40
   4   8   1   30.90    7.60
   5  -8   1  508.75   25.00
  -5  -8  -1  512.95   21.20
  -5  -8  -1  481.75   24.90
   5  -8   1  489.35   22.90
  -5  -8  -1  520.85   24.40
  -5  -8  -1  529.05   26.30
   5  -8   1  502.65   21.30
   5  -8   1  467.85   24.40
  -5  -8  -1  549.54   25.90
  -5   8  -1  498.05   25.90
   5   8   1  513.65   25.30
   5   8   1  497.65   25.10
  -5   8  -1  515.75   22.50
   5   8   1  518.65   22.40
  -5   8  -1  494.05   25.50
   5   8   1  483.55   25.70
   5   8   1  558.54   24.90
  -5   8  -1  494.45   22.70
   5   8   1  526.95   20.70
   6  -8   1  106.69   12.10
  -6  -8  -1  120.19   10.40
  -6  -8  -1  137.39   13.00
   6  -8   1  138.09   13.10
  -6  -8  -1  123.89   12.50
   6  -8   1  113.39   10.70
  -6  -8  -1  111.99   11.80
  -6  -8  -1  116.19   13.30
   6   8   1  157.08   13.80
  -6   8  -1  118.39   10.80
  -6   8  -1  124.69   11.20
   6   8   1  133.79   11.20
   6   8   1  128.39   12.20
  -6   8  -1  100.19   12.60
  -6   8  -1  107.39   12.60
   6   8   1  119.99   13.50
   7  -8   1  479.75   22.10
  -7  -8  -1  462.25   25.90
  -7  -8  -1  470.45   22.30
  -7  -8  -1  496.55   23.90
  -7  -8  -1  452.85   24.80
   7  -8   1  483.45   25.30
   7  -8   1  474.15   24.50
  -7   8  -1  489.65   23.40
   7   8   1  481.55   23.70
  -7   8  -1  501.75   22.30
  -7   8  -1  499.25   26.30
   7   8   1  496.45   26.00
   7   8   1  481.95   22.40
   7   8   1  431.96   25.00
  -7   8  -1  475.55   25.80
   8  -8   1    1.00    5.10
  -8  -8  -1    5.90    5.30
   8  -8   1   -3.90    5.10
  -8  -8  -1   13.30    7.50
  -8  -8  -1    3.00    5.00
  -8  -8  -1   -2.20    4.40
   8  -8   1   -2.50    4.20
   8   8   1    3.50   10.80
   8   8   1    2.80    5.70
  -8   8  -1   -0.60    4.10
   8   8   1   -0.90    4.70
   8   8   1   -0.60    5.10
  -8   8  -1   -7.20    5.00
  -8   8  -1    0.50    5.20
  -8   8  -1   -0.50    4.80
   9  -8   1   36.30    8.90
   9  -8   1   30.20    7.00
  -9  -8  -1   37.00    8.80
  -9  -8  -1   34.90   10.50
  -9  -8  -1   30.20    7.30
   9  -8   1   24.70    7.70
  -9  -8  -1   19.00    7.00
   9   8   1   37.00    8.60
  -9   8  -1   35.60    9.30
  -9   8  -1   31.80    6.80
   9   8   1   18.10    7.60
  -9   8  -1   37.80    9.60
   9   8   1   16.60    7.10
  -9   8  -1   25.30    7.90
   9   8   1   33.10    8.30
  10  -8   1   83.49   10.70
  10  -8   1   82.99   11.40
 -10  -8  -1   99.69   16.10
 -10  -8  -1  101.29   10.90
 -10  -8  -1   70.69   12.00
 -10  -8  -1   68.69   11.30
  10   8   1   64.19   14.10
  10   8   1   83.19   11.30
 -10   8  -1   93.89   12.60
  10   8   1   79.49   12.10
 -10   8  -1   78.79   14.80
 -10   8  -1   81.89   11.00
  10   8   1   96.29   12.00
 -10   8  -1   72.49   17.10
 -11  -8  -1   52.89   12.80
  11  -8   1   33.00    9.30
  11  -8   1   47.10    8.10
  11  -8   1   64.69   10.60
 -11  -8  -1   88.19   12.20
 -11  -8  -1   55.79    9.30
 -11  -8  -1   55.59   12.70
  11   8   1   42.10    8.80
 -11   8  -1   71.09   11.90
  11   8   1   50.19    9.70
 -11   8  -1   61.69   12.00
  11   8   1   42.30   10.80
  11   8   1   42.60    9.80
 -11   8  -1   39.30   10.70
 -11   8  -1   57.69    8.90
  12  -8   1  278.97   16.30
 -12  -8  -1  296.17   22.80
  12  -8   1  247.98   19.80
 -12  -8  -1  263.17   23.40
 -12   8  -1  307.57   22.80
 -12   8  -1  263.77   16.00
  12   8   1  273.57   19.30
  12   8   1  230.78   20.50
 -12   8  -1  266.97   22.10
 -12   8  -1  277.47   20.70
  12   8   1  248.88   20.60
 -13  -8  -1   37.40   10.00
  13  -8   1   38.00   10.60
  13  -8   1   47.30    8.30
 -13  -8  -1   39.90   11.70
 -13   8  -1   52.09   12.50
  13   8   1   38.40   11.80
  13   8   1   21.50   12.90
 -13   8  -1   32.20   10.70
 -13   8  -1   43.10    7.90
 -13   8  -1   67.19   14.40
  13   8   1   29.10    9.20
 -14  -8  -1   11.60    9.70
 -14  -8  -1   -3.30    6.40
  14  -8   1    8.60    8.20
  14  -8   1    1.40    4.60
 -14   8  -1    5.30    8.70
  14   8   1   10.40    7.90
 -14   8  -1    9.30    8.90
 -14   8  -1   -5.00    3.90
 -14   8  -1    0.50    6.90
  14   8   1   -0.60    7.10
 -15  -8  -1   19.70   10.30
  15  -8   1   21.60    6.30
 -15  -8  -1   37.60   11.10
  15  -8   1   38.00   10.80
 -15   8  -1   36.30   11.40
  15   8   1   18.20    8.70
 -15   8  -1   22.90   10.00
 -15   8  -1   24.50   10.40
 -15   8  -1   17.50    6.10
  15   8   1   36.00   12.30
  15   8   1   44.00   11.70
 -16  -8  -1   28.80   15.20
  16  -8   1   61.29   12.60
 -16  -8  -1   63.99   14.10
  16  -8   1   75.19    9.50
 -16   8  -1   56.29    9.20
 -16   8  -1   55.79   13.70
  16   8   1   63.09   13.90
  16   8   1   78.99   16.10
  16   8   1   41.70   15.30
 -16   8  -1   89.09   16.20
 -16   8  -1   58.39   13.80
  15  -9  -1   91.39   11.60
 -15  -9   1   54.39   13.40
 -15   9   1   71.19   15.20
 -15   9   1   69.69   15.40
  15   9  -1   69.19   15.30
 -15   9   1  102.99   17.50
 -15   9   1   76.79   11.40
  14  -9  -1   76.09   11.10
 -14  -9   1   80.19   15.40
  14  -9  -1   84.19   14.00
 -14   9   1   64.49   14.30
  14   9  -1   54.99   13.40
 -14   9   1   95.49   16.90
 -14   9   1   57.19   13.20
 -14   9   1   76.29   11.20
  13  -9  -1    3.00    6.90
 -13  -9   1   14.90   10.30
  13  -9  -1   -1.40    4.80
 -13   9   1    3.50    5.70
  13   9  -1    0.30    7.80
 -13   9   1    6.00    7.80
 -13   9   1   11.00    8.70
 -13   9   1   12.00    8.50
  12  -9  -1   18.40    8.80
 -12  -9   1    5.60    8.50
  12  -9  -1   12.00    6.20
 -12   9   1   10.40    8.40
 -12   9   1    7.20    7.40
  12   9  -1    0.70    6.30
 -12   9   1    5.10    8.60
  12   9  -1   10.10    8.40
 -12   9   1    7.30    5.80
 -11  -9   1  170.98   18.70
  11  -9  -1  160.68   14.00
  11  -9  -1  140.89   16.20
  11  -9  -1  161.58   15.40
 -11   9   1  162.18   17.70
 -11   9   1  164.58   14.30
 -11   9   1  132.99   17.30
 -11   9   1  204.98   17.90
  11   9  -1  143.49   16.70
  10  -9  -1  115.39   13.60
  10  -9  -1  123.59   14.60
  10  -9  -1  134.29   12.70
 -10  -9   1  104.59   12.20
 -10  -9   1  128.89   16.00
  10   9  -1  134.09   14.80
  10   9  -1  142.09   16.20
 -10   9   1  130.29   14.70
 -10   9   1  125.19   12.50
 -10   9   1  111.89   15.00
 -10   9   1  126.29   15.90
   9  -9  -1    3.80    6.10
  -9  -9   1    3.00    7.20
   9  -9  -1   -6.70    5.10
   9  -9  -1   -1.30    4.80
  -9  -9   1    2.00    5.40
  -9   9   1    4.10    6.90
  -9   9   1   -3.00    4.20
  -9   9   1    1.50    6.50
  -9   9   1   12.00    7.00
   9   9  -1    7.40    7.30
   9   9  -1   -1.90    5.30
   8  -9  -1   86.39   14.10
  -8  -9   1   90.49   11.60
  -8  -9   1  100.79   21.90
   8  -9  -1   79.79   11.80
  -8   9   1   99.79   19.50
   8   9  -1  101.79   13.20
  -8   9   1   83.59   13.60
   7  -9  -1   36.30    8.80
   7  -9  -1   39.80    8.80
  -7  -9   1   32.60    8.40
  -7  -9   1   30.30    9.50
   7  -9  -1   31.00    8.60
  -7   9   1   19.60    8.70
   7   9  -1   32.40    9.90
  -7   9   1   46.90   10.60
  -7   9   1   26.00    7.70
   7   9  -1   50.69   10.10
  -7   9   1   25.20    7.40
   6  -9  -1   -1.70    4.10
  -6  -9   1   -1.40    4.70
  -6  -9   1    2.30    6.20
  -6  -9   1    2.70    4.70
   6  -9  -1    1.20    6.00
   6  -9  -1    7.30    5.70
   6   9  -1    2.90    5.80
  -6   9   1    1.50    4.90
  -6   9   1    0.50    6.40
   6   9  -1    8.70    7.20
  -6   9   1    4.90    5.10
  -6   9   1    0.10    6.10
   5  -9  -1   64.49    9.50
   5  -9  -1   52.89    9.80
  -5  -9   1   65.49   10.60
  -5  -9   1   49.70    9.40
  -5  -9   1   32.50    9.00
   5  -9  -1   52.79   10.00
  -5   9   1   52.39    8.90
   5   9  -1   44.20    9.60
  -5   9   1   54.49   10.70
   5   9  -1   66.19   11.40
  -5   9   1   39.80    8.80
   5   9  -1   46.60    9.70
  -5   9   1   43.00    8.00
   5   9  -1   61.29    8.80
   4  -9  -1  153.88   13.20
  -4  -9   1  120.09   13.30
  -4  -9   1  125.19   13.20
   4  -9  -1  124.19   12.70
   4  -9  -1  136.39   13.50
  -4  -9   1  125.29   13.40
   4   9  -1  101.19   13.20
  -4   9   1  127.79   14.10
   4   9  -1  154.18   14.80
  -4   9   1  138.59   12.80
   4   9  -1  129.09   13.60
   4   9  -1  113.49   10.90
   4   9  -1  131.49   13.90
  -4   9   1  133.39   14.40
  -4   9   1  120.19   11.40
  -3  -9   1   70.99   10.80
   3  -9  -1   60.19   10.60
   3  -9  -1   56.99    9.90
  -3  -9   1   50.99    9.90
  -3  -9   1   46.40    9.50
   3  -9  -1   51.09    8.30
   3  -9  -1   65.59   10.60
  -3   9   1   59.49   11.50
  -3   9   1   44.10    8.20
   3   9  -1   66.69    8.30
  -3   9   1   58.49    9.80
   3   9  -1   72.59   11.20
   3   9  -1   56.69   10.10
  -3   9   1   54.19   10.20
   3   9  -1   68.99   11.20
   2  -9  -1   85.49   10.70
   2  -9  -1  103.19   12.00
  -2  -9   1   95.79   11.50
  -2  -9   1   77.69   10.90
   2  -9  -1   94.89   10.20
   2  -9  -1   75.29   10.10
  -2  -9   1  105.49   12.20
  -2   9   1   91.89    9.50
  -2   9   1   77.69   12.20
  -2   9   1  101.89   11.90
  -2   9   1   93.69   11.30
   2   9  -1   75.99    8.00
   2   9  -1   83.29   11.90
   2   9  -1   81.79   12.30
   2   9  -1   81.29   11.00
  -1  -9   1  270.77   18.20
   1  -9  -1  280.27   18.30
   1  -9  -1  299.47   17.90
   1  -9  -1  301.57   17.60
   1  -9  -1  303.67   19.50
  -1  -9   1  282.27   17.20
  -1  -9   1  295.87   19.00
  -1  -9   1  308.37   19.20
  -1   9   1  294.57   18.80
  -1   9   1  304.57   16.30
   1   9  -1  302.07   14.50
   1   9  -1  334.27   20.70
   1   9  -1  337.17   20.50
   1   9  -1  355.86   19.90
  -1   9   1  311.87   19.50
  -1   9   1  340.07   21.00
   0  -9   1  378.96   21.90
   0  -9   1  377.66   21.00
   0  -9   1  392.56   21.80
   0  -9  -1  397.06   22.20
   0  -9  -1  397.96   20.80
   0  -9   1  367.76   20.40
   0  -9  -1  389.16   21.70
   0  -9  -1  396.16   20.40
   0   9  -1  433.06   23.10
   0   9   1  375.16   21.40
   0   9   1  380.56   21.40
   0   9  -1  365.96   21.10
   0   9   1  414.06   23.40
   0   9  -1  381.76   16.80
   0   9   1  393.16   18.60
   0   9  -1  382.86   22.70
  -1  -9  -1   -1.60    4.50
   1  -9   1    1.90    5.40
  -1  -9  -1   13.20    6.30
   1  -9   1   -1.60    4.90
  -1  -9  -1    1.10    5.60
   1  -9   1    7.00    5.50
   1  -9   1   -1.20    4.20
  -1  -9  -1   11.90    5.20
  -1   9  -1   16.60    6.90
   1   9   1    1.00    4.70
   1   9   1    1.50    4.20
   1   9   1   -2.20    5.10
  -1   9  -1    7.00    4.90
  -1   9  -1    8.50    4.40
  -1   9  -1   -2.30    5.10
   1   9   1   -4.50    4.30
  -2  -9  -1   11.80    6.30
  -2  -9  -1    3.70    5.90
   2  -9   1   11.10    5.10
   2  -9   1   10.90    5.90
   2  -9   1    8.70    5.80
   2  -9   1   19.30    6.90
  -2  -9  -1    7.70    5.20
  -2  -9  -1   11.90    5.90
   2   9   1    1.30    5.30
  -2   9  -1   10.50    7.00
  -2   9  -1    7.00    4.10
  -2   9  -1    9.80    5.70
   2   9   1    9.40    5.30
   2   9   1   10.10    5.40
  -2   9  -1    5.60    6.10
   2   9   1    7.30    6.10
  -3  -9  -1   -0.40    5.80
  -3  -9  -1    7.20    6.30
   3  -9   1   -0.10    5.10
  -3  -9  -1    6.60    4.70
  -3  -9  -1    9.40    6.20
   3  -9   1    5.60    5.90
   3  -9   1    2.20    5.10
   3  -9   1   10.10    4.60
   3   9   1    2.50    4.40
   3   9   1    4.00    5.40
   3   9   1   -2.00    5.10
   3   9   1    1.40    5.90
  -3   9  -1   12.10    5.60
  -3   9  -1    4.00    4.20
  -3   9  -1    2.00    5.90
  -3   9  -1    9.60    6.10
   4  -9   1  100.89   12.00
  -4  -9  -1  108.29   12.80
  -4  -9  -1  113.49   13.30
   4  -9   1  110.59   10.40
  -4  -9  -1  104.29   12.60
   4  -9   1   97.09   11.00
   4  -9   1  100.29   12.20
  -4   9  -1  113.79   11.60
   4   9   1  119.59   12.90
   4   9   1  115.19   10.30
  -4   9  -1   99.29   12.90
  -4   9  -1   70.89   11.70
   4   9   1  103.69   12.20
   4   9   1  104.79   13.30
  -4   9  -1   95.09    9.60
   5  -9   1  341.47   21.00
   5  -9   1  344.17   19.50
  -5  -9  -1  328.87   20.40
  -5  -9  -1  322.77   22.00
  -5  -9  -1  334.07   21.60
   5  -9   1  335.57   20.90
   5   9   1  343.57   20.30
  -5   9  -1  332.57   21.90
  -5   9  -1  315.37   17.40
   5   9   1  357.46   22.40
  -5   9  -1  361.36   22.30
   5   9   1  336.97   17.80
  -5   9  -1  334.87   19.00
   6  -9   1  474.05   25.70
   6  -9   1  474.55   25.50
  -6  -9  -1  498.45   25.00
   6  -9   1  513.25   24.10
  -6  -9  -1  452.35   26.20
   6   9   1  470.55   22.30
  -6   9  -1  454.85   23.00
  -6   9  -1  493.45   22.80
  -6   9  -1  445.36   26.10
   6   9   1  500.05   25.20
  -6   9  -1  503.55   27.20
   6   9   1  487.05   27.20
  -7  -9  -1   10.90    8.10
   7  -9   1   17.50    8.20
  -7  -9  -1   12.20    6.80
   7  -9   1   22.50    6.50
   7  -9   1   10.80    6.80
  -7   9  -1   24.00    7.10
  -7   9  -1   17.50    7.70
  -7   9  -1   17.60    7.60
   7   9   1   19.20    7.10
  -7   9  -1   19.60    6.10
   7   9   1   14.30    6.10
   7   9   1   20.30    8.20
  -8  -9  -1  135.59   13.30
  -8  -9  -1  115.89   17.20
   8  -9   1  120.69   13.80
   8  -9   1  114.19   11.60
   8  -9   1  130.49   15.00
   8   9   1  111.09   14.60
   8   9   1  115.99   11.90
  -8   9  -1  115.09   14.30
   8   9   1  103.49   12.50
  -8   9  -1  128.79   12.30
  -8   9  -1  111.99   12.20
   9  -9   1   60.49   10.00
  -9  -9  -1   61.59   10.30
  -9  -9  -1   38.90   11.10
   9  -9   1   59.29   11.20
   9  -9   1   54.99   10.60
  -9   9  -1   51.59   11.40
  -9   9  -1   51.59    9.10
   9   9   1   51.59   11.50
   9   9   1   59.49   10.50
   9   9   1   54.59   10.20
  -9   9  -1   51.89   11.40
  -9   9  -1   45.60   11.10
  10  -9   1   11.80    7.60
  10  -9   1   19.50    7.80
 -10  -9  -1   27.60   10.90
 -10  -9  -1   -6.40    4.60
  10  -9   1    1.30    4.70
  10   9   1    8.30    6.90
 -10   9  -1    1.00    5.90
 -10   9  -1   -4.80    7.00
  10   9   1    2.30    5.80
  10   9   1   -2.10    6.70
 -10   9  -1   20.20    6.30
 -10   9  -1   10.40    8.00
  11  -9   1   28.00    8.90
  11  -9   1   25.50   10.80
  11  -9   1   29.00    7.40
 -11  -9  -1   23.10   10.60
  11   9   1   20.70    9.00
 -11   9  -1   33.40    9.50
 -11   9  -1   34.10   10.80
 -11   9  -1   22.10    8.70
 -11   9  -1   19.00    6.20
  11   9   1   15.30    8.00
  12  -9   1  193.08   18.30
 -12  -9  -1  137.99   19.00
  12  -9   1  174.48   13.90
 -12   9  -1  142.49   16.10
 -12   9  -1  158.78   18.90
 -12   9  -1  181.58   19.50
  12   9   1  170.18   18.80
 -12   9  -1  173.68   14.00
  12   9   1  173.28   16.20
 -13  -9  -1  104.49   16.70
  13  -9   1  119.39   12.20
  13  -9   1  118.59   15.70
 -13   9  -1  134.49   16.30
 -13   9  -1  142.59   18.70
 -13   9  -1  146.39   17.90
 -13   9  -1  106.09   11.70
  13   9   1  101.29   16.50
  14  -9   1   -0.50    5.20
 -14  -9  -1   -7.10    7.40
  14  -9   1    7.10    7.90
  14   9   1    4.90    8.10
 -14   9  -1    5.90   13.40
 -14   9  -1  -10.30    6.50
 -14   9  -1    4.90    8.50
 -14   9  -1    2.90    5.20
  15  -9   1   12.60    6.10
 -15  -9  -1   22.10   11.00
  15  -9   1   38.10   12.00
 -15   9  -1   18.80    6.40
  15   9   1   13.40   10.30
 -15   9  -1   24.50   11.00
 -15   9  -1   31.90   12.40
  13 -10  -1   45.60   11.10
 -13 -10   1   52.59   20.10
 -13  10   1   49.70   20.70
 -13  10   1   40.20   13.90
 -13  10   1   49.90   21.50
  12 -10  -1   58.39   10.70
 -12 -10   1   44.60   12.40
  12 -10  -1   69.99   14.10
 -12  10   1   44.20    9.30
 -12  10   1   49.60   12.50
 -12  10   1   52.09   12.60
  12  10  -1   47.70   13.00
 -11 -10   1   -9.90    6.60
  11 -10  -1    3.80    6.00
  11 -10  -1    0.10    6.50
  11 -10  -1    9.20    7.80
  11  10  -1    2.90    8.10
 -11  10   1   -4.20    4.80
 -11  10   1    6.30    7.40
  11  10  -1    6.30    9.80
 -11  10   1   -2.10    7.10
  10 -10  -1    8.10    7.20
  10 -10  -1   10.40    6.90
  10 -10  -1    5.40    7.80
 -10 -10   1  -15.70    6.10
 -10  10   1    0.40    7.40
 -10  10   1   12.80    8.10
 -10  10   1    2.80    7.60
  10  10  -1    6.70    7.50
 -10  10   1    2.10    5.70
  10  10  -1    0.70    8.30
  -9 -10   1   29.90   11.40
   9 -10  -1   11.30    8.10
   9 -10  -1   26.40    8.90
   9 -10  -1   25.60    8.00
   9  10  -1   21.00    8.60
  -9  10   1   17.70    8.80
  -9  10   1   13.70    6.90
   9  10  -1   21.50    9.20
  -9  10   1   29.00   10.30
  -9  10   1   31.50    9.20
  -8 -10   1   27.90    9.20
   8 -10  -1   21.60    8.40
   8 -10  -1   14.70    8.60
   8 -10  -1    6.40    5.50
  -8 -10   1   22.10    9.80
   8  10  -1    8.30    7.70
  -8  10   1   11.20    8.50
  -8  10   1   35.00   10.30
  -8  10   1   30.50    7.80
  -8  10   1   20.90    7.60
  -7 -10   1   79.99   13.40
   7 -10  -1   62.69   10.60
   7 -10  -1   58.99   11.20
  -7 -10   1   70.99   11.60
   7 -10  -1   72.79   12.10
  -7  10   1   63.49   12.00
  -7  10   1   67.49   13.20
  -7  10   1   50.29   10.00
   7  10  -1   49.50   11.60
   7  10  -1   81.09   13.30
  -7  10   1   75.29   11.10
   6 -10  -1    0.90    5.90
   6 -10  -1   -2.50    4.50
  -6 -10   1    2.40    6.70
  -6 -10   1    8.60    6.40
   6 -10  -1   13.90    8.00
   6  10  -1   18.00    8.00
  -6  10   1   13.50    6.50
   6  10  -1   20.50    8.60
  -6  10   1   12.00    7.80
  -6  10   1    4.60    6.80
  -6  10   1    2.90    5.40
   5 -10  -1   40.10    9.20
   5 -10  -1   46.30   16.10
  -5 -10   1   54.49   10.60
  -5 -10   1   42.00    9.60
  -5 -10   1   49.80   11.40
   5  10  -1   60.79   13.00
  -5  10   1   62.79   12.30
  -5  10   1   34.80   11.70
  -5  10   1   61.59   10.60
  -5  10   1   59.59    9.90
   5  10  -1   71.39   11.50
  -4 -10   1   27.10    9.00
   4 -10  -1   25.10    8.30
  -4 -10   1   32.30    9.40
   4 -10  -1   17.70   13.00
   4 -10  -1   28.60    7.30
  -4 -10   1   38.20    9.60
  -4  10   1   38.10    8.10
   4  10  -1   32.40    9.40
   4  10  -1   37.80    9.30
   4  10  -1    7.10    7.80
   4  10  -1   28.30    7.40
  -4  10   1   41.80    9.00
  -4  10   1   38.10   10.00
   3 -10  -1  261.67   18.40
  -3 -10   1  274.67   19.70
   3 -10  -1  298.07   19.50
  -3 -10   1  258.57   19.10
   3 -10  -1  257.37   19.30
  -3 -10   1  251.17   19.30
   3  10  -1  246.78   19.00
  -3  10   1  239.88   18.10
   3  10  -1  250.37   19.90
   3  10  -1  277.17   19.90
  -3  10   1  283.37   19.90
  -3  10   1  255.07   16.20
   3  10  -1  243.38   16.50
  -3  10   1  271.87   21.00
   2 -10  -1   10.90    5.60
   2 -10  -1    3.30    5.30
  -2 -10   1   13.90    7.30
   2 -10  -1   15.00    6.90
  -2 -10   1   15.10    7.40
  -2 -10   1   14.00    6.20
   2 -10  -1   15.60    7.00
  -2  10   1   11.90    7.30
  -2  10   1    5.30    6.00
  -2  10   1   21.90    9.40
   2  10  -1   21.70    7.90
   2  10  -1   31.40    9.80
  -2  10   1   23.40    6.90
   2  10  -1   13.60    7.10
   1 -10  -1  437.06   22.90
  -1 -10   1  420.26   24.40
   1 -10  -1  422.86   23.10
  -1 -10   1  422.96   22.50
   1 -10  -1  467.55   25.00
  -1 -10   1  434.06   24.20
  -1 -10   1  426.26   24.90
   1 -10  -1  427.06   24.90
   1  10  -1  471.05   26.30
  -1  10   1  407.36   21.40
  -1  10   1  432.26   25.80
   1  10  -1  455.35   25.40
  -1  10   1  436.16   24.30
   1  10  -1  463.95   25.20
  -1  10   1  460.45   25.30
   0 -10   1   22.80    7.20
   0 -10  -1   23.00    7.10
   0 -10   1   26.70    8.00
   0 -10   1   19.80    8.30
   0 -10  -1   19.50    6.90
   0 -10   1   11.60    6.20
   0 -10  -1   12.20    7.30
   0 -10  -1   21.80    7.30
   0  10   1   21.10    8.40
   0  10  -1   32.80    8.60
   0  10   1   18.40    7.40
   0  10  -1   22.20    7.60
   0  10   1    3.10    6.20
   0  10   1   17.90    7.10
   0  10  -1   20.40    7.90
   1 -10   1    7.60    5.10
   1 -10   1    6.80    6.70
  -1 -10  -1    6.10    5.80
  -1 -10  -1   17.60    7.20
   1 -10   1   21.10    7.10
   1 -10   1   15.00    7.10
  -1 -10  -1   18.40    8.20
  -1 -10  -1   17.60    6.20
   1  10   1    8.40    6.20
  -1  10  -1   24.20    9.20
   1  10   1   33.10    9.70
   1  10   1   15.00    7.40
  -1  10  -1   19.50    7.10
  -1  10  -1   12.10    7.30
  -2 -10  -1   36.20    9.40
   2 -10   1   23.60    7.30
   2 -10   1   53.79   10.30
  -2 -10  -1   40.60    9.10
  -2 -10  -1   49.30    8.80
   2 -10   1   53.99   10.40
   2 -10   1   41.60    9.50
  -2 -10  -1   44.70   10.30
   2  10   1   57.79   10.80
   2  10   1   40.10    9.90
  -2  10  -1   72.89   12.80
  -2  10  -1   49.40   10.70
   2  10   1   51.79   10.40
  -2  10  -1   32.00    7.90
  -3 -10  -1  127.09   14.20
   3 -10   1  114.59   12.50
  -3 -10  -1  124.99   14.00
   3 -10   1   89.29   15.10
   3 -10   1  114.09   13.10
  -3 -10  -1  120.09   13.70
   3  10   1  115.09   13.80
  -3  10  -1  137.59   15.20
   3  10   1  128.19   16.70
  -3  10  -1  124.19   15.10
   3  10   1   98.09   12.40
  -3  10  -1  156.88   14.30
   4 -10   1  168.48   14.60
  -4 -10  -1  181.48   16.20
  -4 -10  -1  184.18   17.00
  -4 -10  -1  158.68   15.90
   4 -10   1  183.98   16.40
  -4  10  -1  161.08   21.50
   4  10   1  185.08   20.30
   4  10   1  191.48   16.30
  -4  10  -1  180.98   15.30
  -4  10  -1  178.08   21.90
  -5 -10  -1   50.49   10.80
   5 -10   1   56.29   11.30
   5 -10   1   50.89   10.30
  -5 -10  -1   49.00   11.20
   5 -10   1   43.70    9.70
  -5  10  -1   56.89   11.80
  -5  10  -1   42.40   10.90
   5  10   1   74.29   11.70
  -5  10  -1   52.29   12.60
   5  10   1   59.99   11.70
   6 -10   1   43.40    9.20
  -6 -10  -1   52.99   11.80
   6 -10   1   46.20    9.90
  -6 -10  -1   50.49   12.10
   6 -10   1   37.80    9.70
  -6  10  -1   47.40   11.30
  -6  10  -1   56.79   12.20
   6  10   1   56.89   11.30
   6  10   1   66.49   11.70
  -6  10  -1   53.79    9.80
  -7 -10  -1   -4.00    6.20
   7 -10   1    4.80    6.40
   7 -10   1   18.80    8.00
   7 -10   1    7.60    5.60
   7  10   1    5.50    7.80
  -7  10  -1    6.50    7.40
  -7  10  -1    9.10    7.50
  -7  10  -1   10.10    6.00
   7  10   1   -0.70    5.30
  -8 -10  -1  104.09   21.30
   8 -10   1  107.09   14.40
   8 -10   1   81.19   11.20
   8 -10   1  101.99   13.90
  -8 -10  -1   94.99   15.30
  -8  10  -1  101.49   12.20
   8  10   1   74.39   13.60
   8  10   1   94.09   13.20
  -8  10  -1  109.19   15.70
  -8  10  -1   96.39   14.40
   9 -10   1   -4.80    6.10
   9 -10   1   -4.30    5.60
   9 -10   1    0.20    5.00
  -9 -10  -1   12.50    6.90
  -9 -10  -1    7.00    8.10
  -9  10  -1    4.20    5.50
  -9  10  -1   -2.30    6.60
  -9  10  -1   -4.10    6.10
   9  10   1   -6.30    6.50
  10 -10   1   -1.10    6.00
  10 -10   1    5.60    5.80
 -10 -10  -1    5.40    8.00
  10 -10   1    7.80    8.30
 -10 -10  -1   -9.70    4.70
 -10  10  -1   -3.30    4.60
 -10  10  -1   11.20    8.90
 -10  10  -1    1.60    7.50
  10  10   1    6.40    8.50
 -11 -10  -1   -8.90    7.60
  11 -10   1    0.50    7.20
  11 -10   1   -0.60    5.10
  11 -10   1   -3.50    5.90
 -11  10  -1   -3.50    6.50
  11  10   1    9.60    8.70
 -11  10  -1   -0.40    7.50
 -11  10  -1   -2.00    4.80
  12 -10   1  124.79   17.40
 -12 -10  -1  142.29   18.90
  12 -10   1  167.48   14.50
 -12  10  -1  162.18   14.50
 -12  10  -1  203.48   20.50
  12  10   1  100.69   17.30
 -12  10  -1  158.48   19.20
  13 -10   1   -3.00    5.00
 -13 -10  -1   -5.70    8.00
  13 -10   1    3.70    7.00
 -13  10  -1   18.10   11.80
  13  10   1  -12.00    7.50
 -13  10  -1   -4.20    6.80
 -13  10  -1    2.90    5.00
  11 -11  -1   71.79   13.90
 -11 -11   1   44.80   14.60
  11 -11  -1   31.90   10.10
 -11  11   1   10.50   13.10
 -11  11   1   36.50   11.20
 -11  11   1   36.50   12.80
 -10 -11   1   15.50    9.80
  10 -11  -1   25.70    8.40
  10 -11  -1   31.70   10.70
  10 -11  -1   10.00    7.80
 -10  11   1    4.80    6.10
 -10  11   1   26.70   11.10
 -10  11   1   14.80    9.70
  10  11  -1   18.40    9.90
   9 -11  -1  101.89   14.80
   9 -11  -1  133.49   17.30
   9 -11  -1  108.29   14.00
  -9 -11   1  108.89   14.30
  -9 -11   1  129.79   18.90
  -9  11   1  124.29   15.00
  -9  11   1  125.19   17.50
   9  11  -1  106.39   17.10
  -9  11   1  115.49   17.40
   9  11  -1  108.29   17.40
  -8 -11   1  127.39   17.60
   8 -11  -1  135.99   17.30
  -8 -11   1  127.49   15.20
   8 -11  -1  121.99   14.40
   8 -11  -1  101.29   15.00
  -8  11   1   77.19   14.70
   8  11  -1  114.79   16.80
  -8  11   1   94.59   13.80
  -8  11   1  108.89   16.70
   8  11  -1   91.39   14.10
  -7 -11   1    8.40    7.10
   7 -11  -1   -6.80    6.30
   7 -11  -1   -3.90    5.90
   7 -11  -1   -0.10    5.10
  -7 -11   1    7.50    7.80
   7  11  -1    2.40    7.80
  -7  11   1    9.10    7.30
   7  11  -1   10.30    7.60
  -7  11   1    7.40    6.10
  -7  11   1    1.60    8.10
   6 -11  -1  105.09   14.70
  -6 -11   1   95.79   15.20
  -6 -11   1  102.99   13.90
   6 -11  -1  104.39   13.40
   6 -11  -1   95.09   14.00
   6  11  -1  111.69   16.40
  -6  11   1  108.19   15.80
   6  11  -1  103.09   14.90
  -6  11   1  107.89   14.00
  -6  11   1  103.19   15.60
  -5 -11   1   15.10    8.70
  -5 -11   1   -5.40    5.70
   5 -11  -1   -0.50    6.30
   5 -11  -1   -8.80    5.00
   5 -11  -1   -0.30    5.60
   5  11  -1    9.00    7.20
   5  11  -1   -2.90    6.70
  -5  11   1   -6.30    6.50
  -5  11   1    3.90    6.00
  -5  11   1    2.60    7.30
   4 -11  -1   -0.50    4.60
   4 -11  -1    6.40    6.60
  -4 -11   1    4.10    6.80
  -4 -11   1    9.00    7.40
   4 -11  -1   -3.40    6.20
  -4 -11   1  -11.50    5.30
  -4  11   1    2.50    5.30
  -4  11   1    7.30    7.80
   4  11  -1    4.00    6.70
   4  11  -1    5.40    6.80
  -4  11   1    1.80    7.10
  -3 -11   1   18.20    8.00
   3 -11  -1   28.50    7.70
  -3 -11   1   33.90   10.00
  -3 -11   1   30.40    9.50
   3 -11  -1   25.90    8.40
   3 -11  -1   22.60    8.70
   3  11  -1   27.40    9.60
   3  11  -1   39.20   11.50
  -3  11   1   47.60   11.30
  -3  11   1   27.00    8.60
  -3  11   1   46.20   11.90
   2 -11  -1   13.40    7.50
  -2 -11   1    6.90    5.90
  -2 -11   1    4.30    7.30
  -2 -11   1   27.40   10.50
   2 -11  -1   21.30    7.00
   2  11  -1   11.00    7.30
  -2  11   1    6.80    7.80
   2  11  -1    9.10    8.10
   2  11  -1    1.60    6.30
  -2  11   1   23.60    8.90
  -1 -11   1   21.00    8.80
  -1 -11   1   13.90    8.30
  -1 -11   1   25.80    8.60
   1 -11  -1   13.60    7.80
   1 -11  -1   27.20    9.20
   1 -11  -1   20.80    7.60
  -1  11   1   24.90    9.70
   1  11  -1   22.30   10.10
   1  11  -1   28.80    9.60
  -1  11   1    3.80    7.00
   1  11  -1   19.80    8.00
  -1  11   1   28.30    8.60
   0 -11   1   17.50    7.90
   0 -11   1   27.20    8.90
   0 -11  -1   10.90    5.90
   0 -11  -1   19.40    8.20
   0 -11   1   17.60    6.90
   0 -11  -1   32.90    8.90
   0 -11  -1   31.80    8.40
   0  11  -1   22.80    8.70
   0  11  -1   23.80    8.80
   0  11   1   28.80    9.60
   0  11   1   20.80    7.70
   0  11  -1   27.40   10.40
   1 -11   1  187.88   20.50
  -1 -11  -1  213.48   17.40
   1 -11   1  208.28   26.00
   1 -11   1  212.68   19.20
  -1 -11  -1  186.68   15.60
   1 -11   1  186.98   17.20
  -1 -11  -1  185.48   17.50
  -1 -11  -1  210.78   18.40
  -1  11  -1  209.08   18.70
   1  11   1  206.98   19.30
   1  11   1  213.38   18.40
   1  11   1  240.08   27.90
  -1  11  -1  208.68   19.30
  -2 -11  -1  318.67   21.50
   2 -11   1  309.67   21.20
   2 -11   1  321.77   21.60
   2 -11   1  321.97   22.80
  -2 -11  -1  266.17   21.00
  -2 -11  -1  280.17   21.40
  -2  11  -1  264.07   22.00
  -2  11  -1  344.87   23.60
   2  11   1  304.57   24.00
   2  11   1  302.17   22.90
  -2  11  -1  320.37   21.30
   3 -11   1   69.89   11.70
  -3 -11  -1   67.19   16.40
   3 -11   1   51.99   10.70
  -3 -11  -1   56.49   13.20
   3 -11   1   49.70   11.80
  -3 -11  -1   56.99   11.70
  -3  11  -1   69.99   12.00
  -3  11  -1   52.89   11.60
   3  11   1   63.29   13.00
  -3  11  -1   67.59   12.80
   3  11   1   99.89   15.70
   4 -11   1    9.60    7.30
  -4 -11  -1    6.20    7.40
   4 -11   1   -4.60    4.90
   4 -11   1    8.80    7.90
  -4 -11  -1    1.50    6.70
   4  11   1   -8.40    6.00
   4  11   1   11.50   12.90
  -4  11  -1  -11.30    5.30
  -4  11  -1   -1.70    5.80
  -4  11  -1   12.10    8.50
   5 -11   1  321.07   23.00
  -5 -11  -1  298.57   21.80
  -5 -11  -1  325.57   23.30
   5 -11   1  284.67   22.10
   5 -11   1  343.67   21.80
   5  11   1  344.27   25.10
  -5  11  -1  322.17   21.50
  -5  11  -1  341.97   24.40
  -5  11  -1  342.27   24.40
   6 -11   1   60.59   12.80
   6 -11   1   15.50    8.30
  -6 -11  -1   53.49   11.20
   6 -11   1   42.80    9.30
  -6 -11  -1   48.10   11.90
  -6  11  -1   49.70   10.50
   6  11   1   41.80   10.50
   6  11   1   43.50   11.80
  -6  11  -1   43.60   12.10
  -6  11  -1   49.10   12.30
  -7 -11  -1   11.10    7.90
  -7 -11  -1    1.10    7.10
   7 -11   1    7.70    5.60
   7 -11   1    4.30    6.60
   7 -11   1    6.50    7.60
   7  11   1    2.50    7.30
  -7  11  -1    6.50    8.50
  -7  11  -1   -2.80    7.70
  -7  11  -1    0.70    5.90
   8 -11   1  309.47   23.50
  -8 -11  -1  329.77   22.30
  -8 -11  -1  349.87   25.80
   8 -11   1  292.57   20.50
   8 -11   1  326.07   24.50
  -8  11  -1  328.17   25.10
  -8  11  -1  309.77   20.90
   8  11   1  273.77   23.80
  -8  11  -1  313.47   25.20
  -9 -11  -1    8.00    9.90
   9 -11   1    1.00    7.70
   9 -11   1    6.00    7.70
   9 -11   1    5.20    6.00
  -9 -11  -1    1.10    6.60
  -9  11  -1    9.80    9.30
  -9  11  -1   15.20    7.20
  -9  11  -1    3.00    8.20
   9  11   1   18.80    9.90
 -10 -11  -1   -9.50    7.10
  10 -11   1   -6.70    4.10
  10 -11   1   -7.70    6.20
  10 -11   1  -10.30    5.70
 -10  11  -1    2.50    8.00
 -10  11  -1    4.10    5.60
 -10  11  -1   -1.10    7.70
  10  11   1   -5.10    8.20
 -11 -11  -1   51.29   14.00
  11 -11   1   70.29   11.50
  11 -11   1   53.59   13.00
 -11  11  -1   46.70   10.10
 -11  11  -1   41.90   13.70
  11  11   1   48.30   13.30
 -11  11  -1   54.29   14.00
   9 -12  -1   -9.20   10.20
   9 -12  -1    7.00    8.30
  -9 -12   1    0.60    8.10
   9 -12  -1    5.40    6.30
   9  12  -1   13.40   10.10
  -9  12   1   11.50    7.20
  -9  12   1    2.70    8.10
  -9  12   1    2.00    9.10
   8 -12  -1  265.47   32.20
  -8 -12   1  235.58   20.70
   8 -12  -1  215.58   20.50
  -8 -12   1  231.48   30.10
   8 -12  -1  196.68   26.20
  -8  12   1  184.08   23.10
  -8  12   1  169.48   25.70
  -8  12   1  238.88   33.30
   7 -12  -1   29.80   10.40
  -7 -12   1   64.79   13.10
   7 -12  -1   60.99   12.90
  -7 -12   1   39.90   12.40
   7 -12  -1   62.69   13.70
  -7  12   1   52.09   13.50
   7  12  -1   61.99   13.60
  -7  12   1   90.69   14.10
  -7  12   1   63.59   14.30
   7  12  -1   40.50   15.00
   6 -12  -1   12.30    7.20
   6 -12  -1   -2.10    7.20
  -6 -12   1   11.60    8.20
   6 -12  -1   -6.70    6.40
  -6 -12   1   -4.90    7.00
   6  12  -1   -0.70    6.30
  -6  12   1    5.30    6.60
   6  12  -1   -4.70    7.50
  -6  12   1    3.00    8.00
  -6  12   1    1.40    8.60
  -5 -12   1  160.48   18.40
  -5 -12   1  118.59   16.10
   5 -12  -1  107.89   15.20
   5 -12  -1  100.69   15.40
   5 -12  -1  107.69   14.40
   5  12  -1  137.39   17.80
   5  12  -1  116.49   15.90
  -5  12   1  113.19   18.00
  -5  12   1  140.39   18.20
  -5  12   1  114.59   15.50
   4 -12  -1   46.80   12.50
   4 -12  -1   56.59   11.50
   4 -12  -1   32.70    9.30
  -4 -12   1   54.89   12.20
  -4 -12   1   57.49   12.50
   4  12  -1   46.40   11.40
  -4  12   1   60.79   13.20
  -4  12   1   51.69   10.80
   4  12  -1   67.69   14.20
  -4  12   1   39.10   11.90
   3 -12  -1    4.20    6.50
  -3 -12   1    9.80    7.90
   3 -12  -1   15.10    7.90
   3 -12  -1   -4.60    6.10
  -3 -12   1    9.00    7.70
  -3  12   1    6.00    7.00
  -3  12   1   -7.50    5.70
   3  12  -1   -3.00    7.10
  -3  12   1   -1.40    7.20
   3  12  -1   11.60    8.50
  -2 -12   1   46.40   11.30
   2 -12  -1   23.10    7.90
   2 -12  -1   32.60   10.10
   2 -12  -1   22.30    9.60
  -2 -12   1   25.80   10.30
  -2 -12   1   34.60   10.10
   2  12  -1   33.60   10.50
  -2  12   1   36.80    9.90
  -2  12   1   37.60   10.50
  -2  12   1   48.90   12.10
   2  12  -1   22.80   10.40
   1 -12  -1  144.39   17.00
  -1 -12   1  101.89   15.10
   1 -12  -1  107.19   13.70
   1 -12  -1  130.39   15.70
  -1 -12   1   87.59   14.90
  -1 -12   1  143.49   16.30
  -1  12   1  120.39   16.00
   1  12  -1  141.49   16.20
   1  12  -1  131.09   15.80
  -1  12   1  100.09   14.40
   1  12  -1  103.79   16.40
  -1  12   1  106.09   16.80
   0 -12  -1   44.60    9.80
   0 -12   1   72.89   13.10
   0 -12  -1   48.30   12.00
   0 -12   1   58.39   12.10
   0 -12  -1   64.39   11.40
   0  12  -1   47.60   12.90
   0  12   1   60.19   13.10
   0  12  -1   66.29   12.60
   0  12   1   57.19   11.70
   0  12  -1   41.90   10.30
  -1 -12  -1  103.39   15.00
   1 -12   1  120.79   15.40
  -1 -12  -1  141.39   16.80
   1 -12   1  131.89   16.50
  -1  12  -1  128.69   15.80
  -1  12  -1  126.09   17.30
  -1  12  -1  144.69   17.00
   1  12   1  148.09   18.00
   1  12   1  122.19   15.50
  -2 -12  -1   70.69   13.80
   2 -12   1   47.40   12.30
   2 -12   1   88.99   13.50
   2 -12   1   48.40   10.10
  -2 -12  -1   86.09   13.40
  -2  12  -1   79.49   15.10
  -2  12  -1   67.19   14.20
  -2  12  -1   81.29   13.40
   2  12   1   76.49   13.80
   2  12   1   65.79   14.10
  -3 -12  -1  309.67   22.50
  -3 -12  -1  274.47   22.60
   3 -12   1  342.97   23.40
   3 -12   1  278.67   21.70
   3 -12   1  270.97   22.40
   3  12   1  319.57   22.80
  -3  12  -1  302.27   22.00
  -3  12  -1  299.97   24.10
  -3  12  -1  305.67   24.40
   3  12   1  283.37   23.80
  -4 -12  -1   44.00   11.50
   4 -12   1   90.99   14.40
  -4 -12  -1   57.59   13.00
   4 -12   1   79.09   15.40
   4 -12   1   42.30   11.40
  -4  12  -1   80.09   15.20
  -4  12  -1   51.39   13.40
  -4  12  -1   62.49   12.10
   4  12   1   64.39   13.90
  -5 -12  -1    0.90    7.70
   5 -12   1   16.30    8.80
  -5 -12  -1    1.60    6.80
   5 -12   1    8.30    7.00
   5 -12   1    7.30    8.10
  -5  12  -1    6.40    7.30
  -5  12  -1    9.40   10.00
   5  12   1    8.90    9.10
  -5  12  -1   14.40    8.90
  -6 -12  -1  277.37   23.30
   6 -12   1  196.68   19.90
   6 -12   1  208.58   18.60
   6 -12   1  201.58   20.10
  -6 -12  -1  204.28   19.40
  -6  12  -1  215.98   21.80
   6  12   1  224.08   22.00
  -6  12  -1  222.28   21.80
  -6  12  -1  246.28   19.70
   7 -12   1   23.30    8.70
  -7 -12  -1   19.90   11.10
  -7 -12  -1   39.40   11.20
   7 -12   1   22.50   11.10
   7 -12   1   13.00    9.30
  -7  12  -1   33.30   12.20
  -7  12  -1   19.60    7.70
  -7  12  -1   37.60   11.70
   7  12   1   40.00   13.70
   8 -12   1  264.27   20.70
  -8 -12  -1  239.28   20.90
   8 -12   1  272.27   23.40
   8 -12   1  236.68   22.30
  -8  12  -1  221.88   22.40
   8  12   1  244.48   23.80
  -8  12  -1  224.48   24.80
  -9 -12  -1   71.59   15.30
   9 -12   1   55.09   13.40
   9 -12   1   52.29   19.70
   9 -12   1   80.29   12.40
  -9  12  -1   64.59   14.90
  -9  12  -1   69.39   12.10
   9  12   1   55.09   13.90
  -9  12  -1   58.89   14.10
  -5 -13   1   45.90   11.70
   5 -13  -1   26.20   10.80
   5 -13  -1   40.10   11.80
   5  13  -1   23.70   11.60
  -5  13   1   37.70   12.40
  -5  13   1   39.40   13.80
  -5  13   1    1.50   11.40
   4 -13  -1  199.08   25.60
   4 -13  -1  201.88   21.30
  -4 -13   1  203.28   22.20
  -4 -13   1  218.28   21.50
   4 -13  -1  240.48   21.30
  -4  13   1  244.08   21.60
  -4  13   1  230.38   33.10
   4  13  -1  204.88   20.90
   4  13  -1  244.48   23.20
  -4  13   1  233.28   23.40
   3 -13  -1   62.99   13.90
  -3 -13   1   70.49   15.70
   3 -13  -1  112.89   15.70
   3 -13  -1   74.59   14.50
  -3  13   1  115.39   16.10
  -3  13   1  115.09   18.30
   3  13  -1   94.29   20.30
   3  13  -1   65.09   14.10
  -3  13   1   97.49   16.60
   2 -13  -1   49.70   11.60
   2 -13  -1   63.79   13.60
   2 -13  -1   77.79   14.10
  -2 -13   1   56.29   17.20
  -2  13   1  104.49   16.70
  -2  13   1   68.79   17.20
   2  13  -1   58.69   13.60
  -1 -13   1  167.88   24.70
   1 -13  -1  280.97   28.40
   1 -13  -1  197.88   18.40
   1 -13  -1  211.38   20.40
  -1  13   1  208.48   36.10
   1  13  -1  201.28   20.80
  -1  13   1  200.98   20.10
   0 -13  -1   69.09   17.90
   0 -13   1   57.39   12.70
   0 -13   1   69.89   18.10
   0  13  -1   98.69   15.90
   0  13   1   94.09   15.80
   0  13  -1   93.39   28.30
   0  13   1   96.79   23.50
   1 -13   1  137.39   19.60
   1 -13   1  140.59   17.10
  -1 -13  -1  127.39   25.30
  -1  13  -1  136.69   17.90
   1  13   1  158.08   32.20
  -1  13  -1  184.08   19.90
   1  13   1  137.49   19.90
   2 -13   1  195.38   19.50
  -2 -13  -1  180.08   22.10
   2 -13   1  163.18   19.60
   2  13   1  161.68   20.10
  -2  13  -1  186.78   19.30
  -2  13  -1  219.08   21.80
   3 -13   1  112.39   16.10
  -3 -13  -1  133.09   18.90
   3 -13   1  138.69   18.60
  -3  13  -1  123.49   19.90
   3  13   1  147.19   19.40
  -3  13  -1  121.59   16.70
   4 -13   1   53.79   18.10
   4 -13   1   48.50   13.50
   4 -13   1   42.90   18.00
  -4 -13  -1   36.40   11.40
  -4  13  -1   70.59   15.50
   4  13   1   55.59   15.00
  -4  13  -1   45.60   13.30
 -20   0   2  371.16   23.40
 -20   0   2  325.47   26.60
 -20   0   2  321.67   26.00
  20   0  -2  321.27   22.50
  20   0  -2  343.37   26.50
  20   0  -2  328.37   25.00
  19   0  -2  119.09   16.80
 -19   0   2  110.29   13.80
 -19   0   2  126.09   17.60
  19   0  -2   86.49   15.10
  19   0  -2  114.29   13.80
  18   0  -2   32.70   10.10
 -18   0   2   39.80   11.70
 -18   0   2   27.10    9.50
  18   0  -2   25.80    8.20
  18   0  -2   21.80    9.10
 -18   0   2   19.80    7.60
 -17   0   2  -10.90    4.90
 -17   0   2   -8.80    4.20
  17   0  -2   -3.40    6.00
 -17   0   2    0.60    6.60
  17   0  -2    0.80    5.60
  17   0  -2   -4.30    6.20
  16   0  -2   45.00    9.50
 -16   0   2   42.50    9.70
  16   0  -2   23.90    9.90
 -16   0   2   44.10    8.40
  16   0  -2   28.80    8.50
 -16   0   2   24.30    9.60
  15   0  -2   56.19   10.50
 -15   0   2   82.59   10.10
 -15   0   2   65.29   11.30
 -15   0   2   66.39   12.80
  15   0  -2   71.19   10.00
 -15   0   2   56.59   11.70
  15   0  -2   54.69   10.80
  14   0  -2  208.68   14.80
 -14   0   2  215.08   13.50
  14   0  -2  240.38   17.30
 -14   0   2  234.28   14.90
  14   0  -2  220.88   12.40
  14   0  -2  206.48   15.90
 -14   0   2  194.88   16.50
 -14   0   2  214.68   17.00
 -13   0   2  426.26   19.90
 -13   0   2  347.27   27.10
 -13   0   2  391.06   18.00
  13   0  -2  376.16   16.80
  13   0  -2  361.46   21.20
  13   0  -2  401.66   19.90
  13   0  -2  410.16   21.30
 -13   0   2  405.66   21.90
 -12   0   2  271.97   15.00
 -12   0   2  276.27   17.50
  12   0  -2  273.57   17.00
  12   0  -2  275.47   13.30
 -12   0   2  258.87   14.50
 -12   0   2  284.97   14.20
  12   0  -2  283.47   16.90
 -12   0   2  253.77   13.30
  12   0  -2  270.77   15.30
 -12   0   2  265.07   14.60
 -12   0   2  268.77   17.20
 -11   0   2   15.90    6.20
 -11   0   2   17.30    4.30
  11   0  -2   18.60    5.70
  11   0  -2   13.50    4.60
 -11   0   2   11.10    5.70
 -11   0   2   30.80    5.50
 -11   0   2   23.60    5.20
  11   0  -2   13.00    4.30
 -11   0   2   18.10    4.70
 -11   0   2   27.80    5.20
  11   0  -2   22.30    4.50
  11   0  -2   18.80    5.80
  10   0  -2  418.76   24.60
 -10   0   2  394.56   19.20
  10   0  -2  443.96   19.30
 -10   0   2  420.16   20.00
 -10   0   2  463.45   20.90
  10   0  -2  431.36   16.80
  10   0  -2  433.36   17.00
 -10   0   2  442.36   20.00
  10   0  -2  434.16   16.90
  10   0  -2  446.36   19.70
  10   0  -2  405.06   18.00
 -10   0   2  454.15   18.60
 -10   0   2  437.26   17.40
 -10   0   2  421.26   18.40
 -10   0   2  427.16   17.50
  10   0  -2  445.36   20.10
 -10   0   2  432.46   17.20
 -10   0   2  436.76   18.80
  -9   0   2 2323.27   65.49
   9   0  -2 2171.38   66.69
   9   0  -2 2185.38   64.39
  -9   0   2 2225.58   67.69
  -9   0   2 2299.37   68.99
  -9   0   2 2339.17   68.59
  -9   0   2 2139.59   67.99
  -9   0   2 2280.47   66.39
   9   0  -2 2340.17   64.99
  -9   0   2 2099.89   64.69
  -9   0   2 2334.17   65.89
   9   0  -2 2265.67   65.09
   9   0  -2 2150.38   67.99
  -9   0   2 2320.67   66.69
   9   0  -2 2263.77   67.59
   9   0  -2 2264.27   64.79
   9   0  -2 2379.36   68.59
  -9   0   2 2299.17   65.29
  -8   0   2  112.29    8.80
   8   0  -2  112.79    8.60
   8   0  -2  101.89    8.50
  -8   0   2  114.19    7.60
   8   0  -2  111.89    7.00
   8   0  -2  110.59    7.00
   8   0  -2  114.09    6.80
   8   0  -2  112.39    8.00
  -8   0   2  115.19    7.70
  -8   0   2  110.89    7.10
   8   0  -2  113.29    8.50
   8   0  -2  114.29    6.80
  -8   0   2  124.69    7.70
  -8   0   2  106.49    7.10
  -8   0   2  123.89    9.10
  -8   0   2  125.79    7.40
  -8   0   2  110.39    8.50
  -8   0   2  100.59    8.10
  -7   0   2 1279.37   37.70
  -7   0   2 1286.87   40.00
   7   0  -2 1300.87   39.00
  -7   0   2 1262.07   39.70
   7   0  -2 1246.58   37.40
  -7   0   2 1206.88   39.40
  -7   0   2 1285.47   38.00
   7   0  -2 1232.28   37.20
  -7   0   2 1283.27   37.30
   7   0  -2 1238.08   39.50
   7   0  -2 1262.87   36.90
  -7   0   2 1212.18   39.00
   7   0  -2 1230.18   39.40
  -7   0   2 1239.98   41.70
  -7   0   2 1260.37   38.20
  -7   0   2 1190.18   38.00
   7   0  -2 1216.58   37.60
   7   0  -2 1271.27   39.30
  -7   0   2 1204.88   38.10
   4   0  -2 1112.99   32.70
   4   0  -2 1100.19   33.10
  -4   0   2 1116.69   32.30
  -4   0   2 1083.59   31.20
   4   0  -2 1074.69   31.00
   4   0  -2 1083.49   31.90
  -4   0   2 1107.99   32.40
   4   0  -2 1112.59   32.90
  -4   0   2 1127.39   33.00
  -4   0   2 1063.49   32.70
   4   0  -2 1103.59   32.50
  -4   0   2 1096.89   32.30
   4   0  -2 1096.49   32.50
  -4   0   2 1091.79   32.00
   4   0  -2 1060.59   32.40
  -4   0  -2  181.38    5.80
   4   0   2  172.18    6.50
  -4   0  -2  167.98    8.00
  -4   0  -2  162.98    7.30
  -4   0  -2  152.18    6.90
  -4   0  -2  175.68    8.20
   4   0   2  177.68    8.40
   4   0   2  177.68    8.20
   4   0   2  169.98    6.30
  -4   0  -2  167.78    8.10
  -4   0  -2  171.78    7.90
  -4   0  -2  165.98    7.80
  -4   0  -2  179.18    6.20
   4   0   2  165.48    7.30
   4   0   2  173.18    6.40
  -4   0  -2  169.78    5.60
  -4   0  -2  164.68    6.40
  -4   0  -2  173.38    6.30
   5   0   2  126.49    5.50
  -5   0  -2  110.49    5.70
   5   0   2  124.39    6.80
   5   0   2  124.59    4.10
  -5   0  -2  120.59    5.30
   5   0   2  123.59    6.60
  -5   0  -2  108.09    5.60
  -5   0  -2  126.59    5.50
  -5   0  -2  124.79    7.20
  -5   0  -2  119.79    6.80
  -5   0  -2  113.79    6.40
   5   0   2  125.69    7.50
  -5   0  -2  113.89    6.90
  -5   0  -2  129.39    4.70
  -5   0  -2  125.69    4.80
   5   0   2  122.79    7.30
   5   0   2  114.39    5.40
  -5   0  -2  126.49    7.30
  -5   0  -2  123.39    7.30
  -5   0  -2  106.79    5.70
   7   0   2  100.59    4.00
   7   0   2   95.09    3.80
  -7   0  -2  121.19    7.40
  -7   0  -2  103.19    5.80
   7   0   2   89.29    6.80
   7   0   2   95.09    5.40
   7   0   2  104.99    7.90
  -7   0  -2  103.49    6.60
  -7   0  -2  102.69    7.90
  -7   0  -2   98.89    4.70
  -7   0  -2   86.79    5.40
  -7   0  -2   97.49    7.10
   7   0   2   93.89    7.80
  -7   0  -2   84.69    7.10
  -7   0  -2   91.89    4.50
   7   0   2   96.69    5.80
   7   0   2   91.39    5.70
  -7   0  -2   98.39    7.30
   7   0   2   96.09    7.00
  -7   0  -2   90.49    5.40
  -8   0  -2  466.75   16.70
  -8   0  -2  466.25   14.60
   8   0   2  466.45   16.50
  -8   0  -2  461.85   15.70
   8   0   2  478.85   18.50
  -8   0  -2  396.86   18.40
   8   0   2  464.35   13.40
  -8   0  -2  484.45   21.70
   8   0   2  467.35   15.70
  -8   0  -2  464.55   15.80
   8   0   2  447.86   17.90
   8   0   2  487.65   20.10
  -8   0  -2  461.55   14.30
  -8   0  -2  437.96   16.00
  -8   0  -2  463.95   18.30
   8   0   2  449.86   16.40
  -8   0  -2  430.96   16.10
   8   0   2  448.66   19.30
  -8   0  -2  419.86   17.70
  -9   0  -2 7352.86  197.88
  -9   0  -2 7417.16  199.88
   9   0   2 7504.35  199.78
  -9   0  -2 7280.57  204.48
   9   0   2 7695.83  203.78
  -9   0  -2 7528.55  200.98
  -9   0  -2 7440.46  203.78
   9   0   2 7626.74  205.58
   9   0   2 7590.74  206.28
  -9   0  -2 7211.68  204.18
   9   0   2 7349.56  200.98
  -9   0  -2 7365.26  199.08
  -9   0  -2 7620.04  198.18
 -10   0  -2  325.97   11.20
 -10   0  -2  314.37   11.90
 -10   0  -2  323.57   11.00
 -10   0  -2  331.97   14.10
 -10   0  -2  334.27   15.70
  10   0   2  313.87   15.90
  10   0   2  293.77   16.80
 -10   0  -2  290.17   15.40
  10   0   2  330.37   17.80
  10   0   2  306.77   13.90
 -10   0  -2  330.97   17.10
  10   0   2  319.27   12.90
 -10   0  -2  321.67   13.00
 -10   0  -2  311.97   12.10
  10   0   2  319.77   14.00
  11   0   2 5392.26  146.29
  11   0   2 5389.46  148.69
  11   0   2 5679.73  154.28
 -11   0  -2 5628.54  153.78
 -11   0  -2 5384.36  145.09
  11   0   2 5300.37  148.19
 -11   0  -2 5240.18  147.79
 -11   0  -2 5148.78  146.49
 -11   0  -2 5375.96  150.48
  11   0   2 5320.07  162.78
 -11   0  -2 5249.77  144.79
  11   0   2 5451.85  154.58
 -11   0  -2 5487.05  148.29
 -12   0  -2 1444.46   48.70
  12   0   2 1385.06   46.40
  12   0   2 1417.16   44.00
  12   0   2 1510.25   52.29
 -12   0  -2 1462.55   50.89
 -12   0  -2 1460.65   42.30
 -12   0  -2 1481.45   46.20
  12   0   2 1568.94   52.29
 -12   0  -2 1470.05   46.20
  12   0   2 1499.35   49.10
  12   0   2 1529.35   49.70
 -13   0  -2  364.26   20.60
  13   0   2  351.66   20.90
  13   0   2  348.47   17.30
 -13   0  -2  374.76   17.20
 -13   0  -2  363.06   18.60
  13   0   2  356.96   19.40
  14   0   2  183.68   16.00
 -14   0  -2  183.88   13.70
  14   0   2  214.38   15.50
  14   0   2  203.98   13.20
 -14   0  -2  218.08   13.10
 -14   0  -2  196.88   16.20
  15   0   2    1.40    4.90
 -15   0  -2   10.80    4.80
  15   0   2    6.40    5.50
 -15   0  -2   -0.70    4.70
  15   0   2   -2.20    5.20
 -15   0  -2    1.60    5.20
 -16   0  -2   53.79   10.00
 -16   0  -2   54.49    9.10
  16   0   2   82.29   11.80
  16   0   2   76.89    9.90
  16   0   2   59.79   11.90
 -16   0  -2   65.89   13.60
 -17   0  -2   30.40    9.90
 -17   0  -2   21.70    6.90
  17   0   2   23.70    6.90
  17   0   2   36.00   10.40
 -17   0  -2   15.00    8.20
 -18   0  -2   22.90   10.30
  18   0   2   15.30    9.40
  18   0   2   42.20    8.90
 -18   0  -2   53.09    9.30
  18   0   2   46.50   10.40
 -18   0  -2   23.00    9.70
 -19   0  -2   -7.20    6.00
  19   0   2   -1.70    6.20
  19   0   2  -10.00    7.10
 -19   0  -2    7.70    8.90
 -19   0  -2   -2.20    5.20
  19   0   2   -7.60    4.70
  20   0   2   29.50   11.40
  20   0   2   13.20    6.40
 -20   0  -2   22.00   10.90
 -20   0  -2   21.10    7.50
 -20  -1   2   21.50    8.30
 -20  -1   2   12.90    9.20
 -20  -1   2   18.20   10.40
  20  -1  -2    5.30    9.90
  20  -1  -2    9.10    6.50
  20  -1  -2   19.40    9.60
  20   1  -2   17.70    8.40
  20   1  -2   33.40   11.00
 -20   1   2   20.90    8.10
  20   1  -2   11.30    9.10
 -20   1   2   15.80    9.30
 -20   1   2   15.80    9.70
  19  -1  -2    7.60    6.50
  19  -1  -2    2.60    8.00
 -19  -1   2   -7.80    5.10
  19  -1  -2   -0.10    6.60
 -19  -1   2    3.80    7.80
 -19   1   2    0.10    7.60
 -19   1   2   -3.40    4.90
  19   1  -2    7.00    7.60
  19   1  -2   23.20    9.90
  19   1  -2   -6.80    6.50
 -19   1   2   -7.10    9.10
 -18  -1   2    4.20    7.70
 -18  -1   2    4.60    6.00
  18  -1  -2   10.50    8.00
 -18  -1   2    1.10    8.50
  18  -1  -2    4.10    5.40
  18  -1  -2   -2.70    7.00
  18   1  -2   14.20    7.20
  18   1  -2   10.70    8.10
 -18   1   2    0.90    7.10
  18   1  -2    6.20    8.50
 -18   1   2   -6.10    7.20
 -18   1   2    6.10    6.20
 -17  -1   2   59.39   11.90
 -17  -1   2   82.29   11.90
 -17  -1   2   64.89   14.20
  17  -1  -2   46.90    9.40
  17  -1  -2   57.99   12.30
  17  -1  -2   60.59   12.10
  17   1  -2   56.89   12.00
 -17   1   2   65.59   12.60
  17   1  -2   45.00   10.30
 -17   1   2   49.60    9.40
 -17   1   2   41.50   11.20
  17   1  -2   77.29   11.80
  16  -1  -2   43.60    9.90
  16  -1  -2   74.79   16.10
 -16  -1   2   68.19   10.40
 -16  -1   2   65.29   13.30
 -16  -1   2   68.19   10.00
 -16  -1   2   45.00   11.50
 -16   1   2   47.50   11.00
  16   1  -2   63.69   11.40
 -16   1   2   51.69   10.70
  16   1  -2   73.69   10.80
 -16   1   2   61.49   14.80
  16   1  -2   67.79   18.40
  15  -1  -2  153.08   11.80
  15  -1  -2  151.78   14.70
 -15  -1   2  143.59   15.30
 -15  -1   2  119.69   11.90
 -15  -1   2  159.68   15.60
  15  -1  -2  130.59   12.20
  15  -1  -2  179.78   16.10
 -15  -1   2  154.88   13.30
  15   1  -2  130.09   13.80
  15   1  -2  160.78   15.30
 -15   1   2  122.09   13.80
 -15   1   2  169.78   16.20
  15   1  -2  146.09   13.40
 -15   1   2  152.18   12.90
  14  -1  -2   27.50    7.70
  14  -1  -2   13.30    5.10
  14  -1  -2   30.00    6.30
 -14  -1   2   31.00    7.20
  14  -1  -2   35.60    9.10
 -14  -1   2   35.80    7.70
 -14  -1   2   35.00    8.90
 -14  -1   2   31.10    9.00
  14   1  -2   28.60    7.40
 -14   1   2   19.40    5.80
 -14   1   2   31.40    8.40
 -14   1   2   23.90    8.00
  14   1  -2   33.60    7.70
 -14   1   2   33.20    6.30
  14   1  -2   23.00    8.10
  13  -1  -2  229.68   14.30
 -13  -1   2  228.88   17.10
 -13  -1   2  219.68   16.60
 -13  -1   2  226.48   14.60
  13  -1  -2  222.68   16.50
 -13  -1   2  248.88   15.30
  13  -1  -2  281.37   17.10
  13  -1  -2  239.28   13.30
 -13   1   2  214.18   15.90
  13   1  -2  222.68   14.90
  13   1  -2  236.18   16.40
 -13   1   2  231.68   12.40
  13   1  -2  218.28   11.50
 -13   1   2  224.78   14.20
 -13   1   2  243.18   25.10
  13   1  -2  270.67   17.60
 -12  -1   2    2.20    3.40
 -12  -1   2   11.70    6.30
  12  -1  -2    1.50    4.20
 -12  -1   2    5.40    4.30
  12  -1  -2    5.70    4.00
 -12  -1   2    3.30    5.00
 -12  -1   2    5.70    4.90
  12  -1  -2    0.90    4.20
  12  -1  -2    8.40    5.60
 -12  -1   2    4.00    3.00
 -12   1   2    9.60    3.90
 -12   1   2    0.20    3.20
  12   1  -2    5.10    4.40
 -12   1   2    0.80    5.10
 -12   1   2    3.00    3.20
  12   1  -2    9.80    5.10
  12   1  -2    4.90    4.00
 -12   1   2    4.40    4.10
 -12   1   2   -2.90    5.20
  12   1  -2   14.40    6.70
  12   1  -2    5.00    3.20
 -12   1   2    7.20    3.80
 -11  -1   2  443.56   19.00
  11  -1  -2  450.95   17.10
  11  -1  -2  479.55   19.10
 -11  -1   2  466.05   20.20
 -11  -1   2  423.06   21.40
 -11  -1   2  412.86   17.00
  11  -1  -2  462.85   19.90
  11  -1  -2  440.66   21.50
 -11  -1   2  435.76   19.60
  11  -1  -2  461.15   19.60
 -11  -1   2  437.56   19.40
 -11  -1   2  434.46   21.70
  11  -1  -2  489.45   21.90
  11  -1  -2  453.75   17.00
 -11   1   2  470.65   19.60
 -11   1   2  503.95   23.10
  11   1  -2  429.06   21.40
 -11   1   2  459.75   21.40
 -11   1   2  468.05   19.70
  11   1  -2  454.85   22.20
 -11   1   2  460.65   17.80
 -11   1   2  455.45   19.20
  11   1  -2  421.36   18.60
  11   1  -2  423.26   20.90
 -11   1   2  448.46   17.40
  11   1  -2  430.96   16.80
  11   1  -2  445.26   20.40
 -10  -1   2 3547.34  106.49
 -10  -1   2 3553.64   99.59
  10  -1  -2 3329.47  104.99
 -10  -1   2 3675.13   99.99
  10  -1  -2 3389.76   98.49
 -10  -1   2 3386.46  101.09
  10  -1  -2 3327.47   99.59
  10  -1  -2 3492.55   96.29
  10  -1  -2 3471.65   95.79
 -10  -1   2 3467.95   96.49
 -10  -1   2 3514.15   98.79
 -10  -1   2 3431.86  100.79
 -10  -1   2 3463.25  101.09
  10  -1  -2 3567.84   98.09
 -10  -1   2 3428.86   98.69
 -10   1   2 3544.85   98.69
 -10   1   2 3452.95   98.39
  10   1  -2 3370.16   99.89
  10   1  -2 3611.94  101.49
 -10   1   2 3528.75  101.79
 -10   1   2 3024.90  106.49
 -10   1   2 3459.45  102.29
 -10   1   2 3549.54  101.09
 -10   1   2 3483.15   95.99
  10   1  -2 3483.95   98.19
  10   1  -2 3445.56   98.29
  10   1  -2 3379.56  102.99
  10   1  -2 3462.65   95.89
 -10   1   2 3487.65  105.49
   9  -1  -2 3465.35  105.49
   9  -1  -2 3712.53  102.09
  -9  -1   2 3726.53  106.39
   9  -1  -2 3735.23  103.29
  -9  -1   2 3689.73  105.39
   9  -1  -2 3772.92  103.89
  -9  -1   2 3714.03  101.79
  -9  -1   2 3666.13  103.29
   9  -1  -2 3473.15  103.59
  -9  -1   2 3781.72  104.49
   9  -1  -2 3623.94  100.69
  -9  -1   2 3772.92  105.79
  -9  -1   2 3800.62  104.29
   9  -1  -2 3504.75  104.69
  -9  -1   2 3677.63  104.29
  -9  -1   2 3592.24  103.59
   9  -1  -2 3450.65  100.89
   9  -1  -2 3857.81  106.19
  -9   1   2 3600.04  105.69
  -9   1   2 3807.22  103.69
   9   1  -2 3657.93  105.49
  -9   1   2 3636.54  106.69
   9   1  -2 3703.93  105.99
  -9   1   2 3709.23  105.59
   9   1  -2 3644.84  103.19
  -9   1   2 3683.43  103.59
   9   1  -2 3658.03  103.39
  -9   1   2 3388.86  104.79
   9   1  -2 3839.22  101.59
  -9   1   2 3770.92  103.59
   9   1  -2 3683.93  104.89
   9   1  -2 3623.94  102.49
  -9   1   2 3816.42  101.09
  -9   1   2 3607.24  101.89
  -9   1   2 3819.12  102.59
   9   1  -2 3734.93  104.69
   9   1  -2 3808.02  106.09
   8  -1  -2 2884.41   85.99
   8  -1  -2 3236.18   86.29
   8  -1  -2 2997.10   80.39
   8  -1  -2 3050.49   85.29
  -8  -1   2 3087.49   86.39
   8  -1  -2 3030.50   87.49
  -8  -1   2 3015.60   87.19
  -8  -1   2 3037.70   86.19
   8  -1  -2 2999.80   85.59
   8  -1  -2 2858.11   83.39
  -8  -1   2 3078.19   87.09
  -8  -1   2 3030.60   85.59
   8  -1  -2 3022.70   83.09
  -8  -1   2 3001.00   85.59
  -8  -1   2 3007.90   83.89
  -8  -1   2 3089.49   86.19
   8  -1  -2 3113.69   87.59
  -8  -1   2 3041.70   87.79
  -8   1   2 2959.20   80.39
   8   1  -2 2954.20   86.89
  -8   1   2 3111.89   83.09
  -8   1   2 3098.39   88.39
  -8   1   2 3080.19   84.79
   8   1  -2 3086.09   87.59
   8   1  -2 3099.19   83.79
  -8   1   2 2968.50   85.19
   8   1  -2 2992.60   86.39
  -8   1   2 3002.00   85.49
  -8   1   2 2986.60   85.29
   8   1  -2 2959.50   84.69
  -8   1   2 2994.90   87.29
   8   1  -2 3008.80   85.49
   8   1  -2 3223.48   87.79
  -8   1   2 2746.53   86.29
   8   1  -2 2936.61   85.09
  -8   1   2 2986.10   86.99
  -7  -1   2  978.20   28.80
   7  -1  -2  934.11   32.90
  -7  -1   2  905.31   30.60
  -7  -1   2  979.10   30.80
  -7  -1   2  960.60   31.20
  -7  -1   2  965.30   30.30
   7  -1  -2  930.91   31.50
   7  -1  -2  865.21   30.30
  -7  -1   2  908.51   31.60
   7  -1  -2  937.71   31.40
  -7  -1   2 1006.00   30.90
  -7  -1   2  997.80   30.80
   7  -1  -2  881.41   27.40
   7  -1  -2  969.30   30.40
   7  -1  -2  940.71   29.90
  -7  -1   2  844.32   29.70
  -7  -1   2  947.41   31.40
   7  -1  -2  907.81   26.10
  -7   1   2  914.61   29.10
  -7   1   2  900.01   30.00
   7   1  -2  926.51   31.40
   7   1  -2 1003.60   31.60
   7   1  -2  991.70   28.80
  -7   1   2  947.21   31.20
  -7   1   2  928.61   32.00
  -7   1   2  892.51   31.10
  -7   1   2  881.91   26.10
   7   1  -2  965.90   31.50
  -7   1   2  915.41   29.80
  -7   1   2  954.50   29.50
   7   1  -2  945.51   29.70
  -7   1   2  961.80   31.20
   7   1  -2  909.51   29.80
   7   1  -2  949.01   30.90
  -7   1   2  916.61   29.80
   7   1  -2 1025.20   31.50
  -7   1   2  916.21   27.60
  -6  -1   2 1303.47   40.80
   6  -1  -2 1360.66   41.70
   6  -1  -2 1374.46   37.80
   6  -1  -2 1385.86   37.20
  -6  -1   2 1374.36   40.90
   6  -1  -2 1385.16   41.60
  -6  -1   2 1388.16   41.80
   6  -1  -2 1287.37   39.10
  -6  -1   2 1340.67   40.60
   6  -1  -2 1313.67   40.60
  -6  -1   2 1372.46   40.60
  -6  -1   2 1388.46   40.90
  -6  -1   2 1347.17   40.90
  -6  -1   2 1354.36   41.90
  -6  -1   2 1363.86   41.00
   6  -1  -2 1364.46   40.50
   6  -1  -2 1361.86   39.60
  -6  -1   2 1319.97   41.00
   6  -1  -2 1391.96   40.60
  -6   1   2 1255.67   41.20
   6   1  -2 1391.86   41.90
  -6   1   2 1356.56   40.60
   6   1  -2 1335.77   40.10
  -6   1   2 1329.67   41.00
  -6   1   2 1374.76   40.30
  -6   1   2 1321.47   40.20
   6   1  -2 1414.56   41.60
   6   1  -2 1323.47   41.20
  -6   1   2 1365.36   42.20
  -6   1   2 1339.67   41.50
  -6   1   2 1340.87   39.80
  -6   1   2 1316.37   41.20
   6   1  -2 1399.06   39.30
   6   1  -2 1356.76   41.40
   6   1  -2 1337.37   40.20
  -6   1   2 1372.26   37.20
  -6   1   2 1301.87   37.80
   6   1  -2 1348.86   41.40
  -6   1   2 1413.46   40.20
   5  -1  -2 3330.57   90.99
  -5  -1   2 3396.26   91.19
  -5  -1   2 3351.56   91.99
   5  -1  -2 3319.77   91.59
  -5  -1   2 3392.56   90.89
   5  -1  -2 3282.27   89.99
   5  -1  -2 3223.08   87.89
   5  -1  -2 3272.07   90.69
  -5  -1   2 3319.77   89.69
   5  -1  -2 3301.37   90.79
   5  -1  -2 3269.17   87.99
   5  -1  -2 3245.08   89.79
  -5  -1   2 3291.37   91.69
  -5  -1   2 3272.27   90.89
  -5  -1   2 3308.57   91.19
  -5   1   2 3367.56   91.09
   5   1  -2 3289.97   90.59
   5   1  -2 3317.77   89.69
  -5   1   2 3304.77   90.39
  -5   1   2 3244.18   88.09
   5   1  -2 3285.67   87.29
  -5   1   2 3339.07   91.19
  -5   1   2 3280.47   92.19
  -5   1   2 3217.68   91.19
  -5   1   2 3075.49   87.89
   5   1  -2 3323.67   91.49
   5   1  -2 3317.87   90.59
  -5   1   2 3332.37   91.69
   5   1  -2 3231.58   91.39
   5   1  -2 3356.96   91.89
  -4  -1   2    2.80    2.10
  -4  -1   2    0.20    1.60
  -4  -1   2   -1.30    1.40
  -4  -1   2    1.70    1.30
  -4  -1   2    2.10    1.80
  -4  -1   2   -0.90    1.70
  -4  -1   2    0.10    1.50
   4  -1  -2   -2.50    1.50
  -4  -1   2   -2.50    1.80
   4  -1  -2    7.20    2.40
   4  -1  -2    0.80    0.80
  -4  -1   2    3.30    1.00
   4  -1  -2    0.40    1.60
   4  -1  -2    2.70    1.20
   4  -1  -2    2.70    2.00
   4  -1  -2    1.60    1.90
   4  -1  -2    3.20    1.70
   4  -1  -2   -0.20    1.30
   4  -1  -2    1.20    1.40
  -4   1   2   -1.80    1.30
  -4   1   2    1.40    2.20
   4   1  -2    1.10    1.50
  -4   1   2    4.10    1.60
   4   1  -2    3.50    1.00
  -4   1   2    1.80    1.60
   4   1  -2    2.50    2.10
   4   1  -2    3.20    1.50
   4   1  -2    0.40    2.00
  -4   1   2   -1.10    1.50
  -4   1   2    0.70    1.10
   4   1  -2    1.80    1.60
  -4   1   2   -3.60    1.60
  -4   1   2    2.50    0.90
  -4   1   2    4.90    1.70
   4   1  -2    1.60    1.70
   4   1  -2    2.00    2.00
   4   1  -2    3.20    1.80
  -4   1   2    3.40    2.00
  -4   1   2    5.70    1.80
  -3  -1   2  460.45   15.30
  -3  -1   2  485.05   15.40
  -3  -1   2  459.75   14.50
   3  -1  -2  440.36   15.40
  -3  -1   2  464.05   14.80
   3  -1  -2  440.76   12.50
   3  -1  -2  432.06   14.60
   3  -1  -2  447.36   13.80
   3  -1  -2  462.25   14.70
  -3  -1   2  431.36   13.40
   3  -1  -2  435.66   14.90
  -3  -1   2  486.05   15.30
  -3  -1   2  507.95   15.90
   3  -1  -2  405.16   14.90
  -3  -1   2  457.45   15.40
  -3  -1   2  456.05   15.50
   3  -1  -2  452.55   15.10
  -3  -1   2  470.65   14.50
  -3   1   2  476.15   15.30
  -3   1   2  446.76   15.10
  -3   1   2  443.86   15.60
  -3   1   2  418.86   12.50
   3   1  -2  489.45   15.50
   3   1  -2  463.65   13.40
   3   1  -2  464.15   16.90
  -3   1   2  457.65   15.00
   3   1  -2  476.05   15.10
  -3   1   2  438.66   14.80
  -3   1   2  410.76   14.70
  -3   1   2  443.26   15.00
   3   1  -2  466.05   14.80
  -3   1   2  445.16   15.00
   3   1  -2  427.76   15.30
   3   1  -2  473.85   15.10
  -3   1   2  427.16   14.70
   3   1  -2  461.15   15.30
  -3   1   2  446.56   13.80
   3   1  -2  480.15   15.50
   1  -1  -2  595.64   17.40
   1  -1  -2  603.04   17.90
  -1  -1   2  616.94   17.80
   1  -1  -2  571.94   18.00
   1  -1  -2  574.74   17.60
   1  -1  -2  590.34   18.40
  -1  -1   2  590.84   17.90
  -1  -1   2  617.74   18.10
   1  -1  -2  595.34   17.70
  -1  -1   2  590.54   18.00
  -1  -1   2  638.84   17.30
   1  -1  -2  580.44   17.00
  -1  -1   2  635.24   18.30
  -1  -1   2  601.54   18.00
   1  -1  -2  589.74   18.00
  -1  -1   2  587.84   18.00
   1   1  -2  625.54   18.10
  -1   1   2  575.44   17.70
  -1   1   2  600.54   18.20
   1   1  -2  612.04   17.80
  -1   1   2  598.94   17.70
  -1   1   2  606.54   18.20
  -1   1   2  582.54   17.90
  -1   1   2  593.84   18.10
   1   1  -2  578.84   18.00
   1   1  -2  606.54   18.30
  -1   1   2  591.84   17.40
   1   1  -2  603.24   17.80
   1   1  -2  610.84   18.00
   1   1  -2  616.94   18.00
   1   1  -2  619.74   17.20
  -1   1   2  592.24   18.10
   1   1  -2  607.74   16.60
   1   1  -2  600.04   18.00
   0  -1   2  498.55   15.80
   0  -1  -2  527.75   14.60
   0  -1  -2  461.25   15.80
   0  -1  -2  528.55   15.60
   0  -1   2  518.15   15.60
   0  -1   2  541.95   15.40
   0  -1   2  530.15   15.10
   0  -1  -2  546.35   16.10
   0  -1  -2  532.65   15.60
   0  -1   2  538.25   15.00
   0  -1  -2  527.95   15.90
   0  -1  -2  540.55   16.30
   0  -1  -2  483.15   15.70
   0  -1   2  536.05   15.20
   0  -1   2  524.45   15.90
   0  -1  -2  530.35   15.60
   0  -1  -2  533.45   15.60
   0   1  -2  463.35   15.10
   0   1   2  528.65   15.60
   0   1  -2  517.55   15.20
   0   1  -2  537.35   16.00
   0   1  -2  550.74   16.00
   0   1  -2  519.85   15.60
   0   1  -2  511.95   16.10
   0   1   2  528.75   15.60
   0   1  -2  537.75   15.00
   0   1   2  514.25   15.50
   0   1   2  525.25   16.00
   0   1   2  539.35   16.30
   0   1   2  518.55   15.90
   0   1   2  525.85   15.90
   0   1   2  515.95   14.50
   0   1   2  525.05   16.00
   0   1   2  548.65   15.70
   0   1  -2  502.45   15.30
   0   1  -2  484.55   15.90
   0   1  -2  533.45   15.20
  -3  -1  -2   23.30    2.40
   3  -1   2   15.90    2.80
  -3  -1  -2   17.60    2.50
  -3  -1  -2   24.80    3.20
  -3  -1  -2   19.60    2.40
  -3  -1  -2   25.80    3.30
  -3  -1  -2   21.50    1.40
   3  -1   2   15.70    2.70
  -3  -1  -2   22.60    2.60
   3  -1   2   15.80    2.60
   3  -1   2   18.60    2.80
  -3  -1  -2   23.70    1.30
   3  -1   2   30.20    3.30
  -3  -1  -2   17.70    3.10
   3  -1   2   14.70    2.60
  -3  -1  -2   22.60    2.70
   3  -1   2   19.70    2.80
  -3  -1  -2   23.90    2.80
   3   1   2   20.00    2.60
   3   1   2   23.60    2.80
  -3   1  -2   14.60    2.50
  -3   1  -2   12.40    2.30
   3   1   2   23.30    3.20
   3   1   2   23.00    2.50
   3   1   2   25.40    2.60
  -3   1  -2   15.10    2.50
   3   1   2   23.60    3.10
   3   1   2   25.10    2.50
   3   1   2   19.50    3.30
  -3   1  -2   16.20    2.80
  -3   1  -2   16.10    2.50
  -3   1  -2   15.10    2.50
  -3   1  -2   21.30    2.90
  -5  -1  -2 1649.63   48.10
   5  -1   2 1847.52   50.79
  -5  -1  -2 1761.62   52.49
  -5  -1  -2 1815.12   52.59
  -5  -1  -2 1802.82   52.49
   5  -1   2 1717.63   52.49
  -5  -1  -2 1798.12   50.69
   5  -1   2 1813.02   52.69
  -5  -1  -2 1831.82   50.59
  -5  -1  -2 1822.32   50.59
   5  -1   2 1814.32   50.99
  -5  -1  -2 1824.52   52.59
  -5  -1  -2 1785.92   52.79
  -5  -1  -2 1764.02   50.29
  -5  -1  -2 1777.92   51.09
  -5  -1  -2 1742.93   50.79
   5  -1   2 1775.62   48.70
   5  -1   2 1742.93   51.69
  -5   1  -2 1803.72   51.79
  -5   1  -2 1784.42   52.29
  -5   1  -2 1855.71   51.99
  -5   1  -2 1800.52   51.99
   5   1   2 1825.72   51.09
   5   1   2 1805.32   50.49
  -5   1  -2 1843.52   48.60
  -5   1  -2 1795.42   50.79
   5   1   2 1798.02   50.99
  -5   1  -2 1794.92   48.40
  -5   1  -2 1812.12   52.69
   5   1   2 1841.72   52.79
  -5   1  -2 1800.52   51.39
   5   1   2 1811.02   50.29
   5   1   2 1762.72   49.90
   5   1   2 1792.82   52.39
   5   1   2 1886.41   51.29
  -5   1  -2 1835.62   52.09
  -5   1  -2 1812.72   51.39
   6  -1   2 1288.87   35.40
  -6  -1  -2 1220.58   37.70
  -6  -1  -2 1265.37   36.80
   6  -1   2 1221.18   39.40
  -6  -1  -2 1293.47   36.60
  -6  -1  -2 1255.37   37.10
   6  -1   2 1242.38   35.30
  -6  -1  -2 1275.47   37.30
  -6  -1  -2 1247.38   39.00
  -6  -1  -2 1240.88   39.10
   6  -1   2 1331.57   39.70
  -6  -1  -2 1244.18   36.50
   6  -1   2 1277.17   37.30
  -6  -1  -2 1249.28   34.50
  -6  -1  -2 1257.27   39.00
   6  -1   2 1247.68   38.40
  -6  -1  -2 1272.97   39.50
   6   1   2 1235.78   35.90
  -6   1  -2 1205.08   38.70
  -6   1  -2 1304.37   38.90
   6   1   2 1243.98   39.30
  -6   1  -2 1266.17   35.00
  -6   1  -2 1271.37   37.70
  -6   1  -2 1239.98   37.10
  -6   1  -2 1256.77   35.20
   6   1   2 1224.78   38.70
   6   1   2 1223.18   36.40
   6   1   2 1270.57   37.50
  -6   1  -2 1250.97   36.70
   6   1   2 1234.98   36.30
   6   1   2 1264.07   37.40
   6   1   2 1299.17   37.90
  -6   1  -2 1233.08   38.30
   6   1   2 1283.67   34.50
  -6   1  -2 1254.17   38.40
  -6   1  -2 1294.17   37.90
  -6   1  -2 1190.98   38.80
  -7  -1  -2    1.40    1.90
  -7  -1  -2    4.90    3.00
  -7  -1  -2    3.60    2.10
  -7  -1  -2    2.70    1.30
  -7  -1  -2   -0.90    2.60
   7  -1   2    0.20    2.60
  -7  -1  -2    1.30    1.80
   7  -1   2    0.90    1.50
   7  -1   2    3.30    2.90
  -7  -1  -2    3.10    2.00
  -7  -1  -2    1.50    2.50
  -7  -1  -2    3.60    3.20
   7  -1   2    2.40    2.20
   7  -1   2    5.70    3.50
   7  -1   2    1.60    1.60
  -7  -1  -2    1.10    1.90
  -7  -1  -2   -1.40    2.00
  -7   1  -2    5.50    2.90
  -7   1  -2    5.20    2.80
   7   1   2   -1.40    1.60
  -7   1  -2    4.60    1.70
   7   1   2    3.60    1.80
  -7   1  -2   -1.90    1.60
   7   1   2    5.90    3.20
  -7   1  -2   -0.20    1.70
   7   1   2    5.50    2.90
  -7   1  -2   -1.20    2.20
  -7   1  -2    1.00    2.30
   7   1   2   11.60    3.70
  -7   1  -2    1.70    2.20
   7   1   2    3.20    2.30
  -7   1  -2    5.20    3.20
  -7   1  -2    1.50    2.10
   7   1   2    4.50    1.50
   7   1   2    3.10    2.20
   7   1   2    3.30    2.00
   7   1   2   -1.10    2.30
  -8  -1  -2  243.18   15.00
   8  -1   2  241.48   12.40
  -8  -1  -2  242.28   12.00
   8  -1   2  241.28   13.50
  -8  -1  -2  229.58   12.40
   8  -1   2  253.47   13.40
  -8  -1  -2  235.58    9.80
  -8  -1  -2  237.98    8.70
  -8  -1  -2  232.28   13.00
  -8  -1  -2  241.98   10.20
   8  -1   2  243.08   11.00
  -8  -1  -2  276.27   15.20
   8  -1   2  247.58    9.90
  -8  -1  -2  234.28   11.00
  -8  -1  -2  244.48   13.00
  -8  -1  -2  249.88   11.10
   8  -1   2  231.38    9.80
  -8   1  -2  238.48    9.70
   8   1   2  219.38   13.00
  -8   1  -2  231.68   10.10
  -8   1  -2  246.58    9.60
   8   1   2  240.58   10.00
  -8   1  -2  224.48   12.10
  -8   1  -2  251.07   12.40
   8   1   2  236.28   11.20
   8   1   2  248.78   12.00
  -8   1  -2  237.98    9.90
   8   1   2  216.58   10.90
  -8   1  -2  234.58   11.30
  -8   1  -2  231.48   10.60
  -8   1  -2  231.48   11.30
   8   1   2  231.68   13.00
  -8   1  -2  257.67   13.00
   8   1   2  223.08   12.00
   9  -1   2    4.10    2.40
  -9  -1  -2    6.90    4.10
  -9  -1  -2    2.60    2.50
  -9  -1  -2   -2.90    2.00
   9  -1   2    1.00    2.60
  -9  -1  -2    3.10    3.40
  -9  -1  -2    6.20    2.30
   9  -1   2    2.70    2.20
   9  -1   2    4.90    5.00
  -9  -1  -2   -2.40    2.00
  -9  -1  -2    2.10    3.10
  -9  -1  -2   -1.60    3.20
   9  -1   2   -2.60    3.10
   9  -1   2   -2.20    3.30
  -9  -1  -2    4.30    2.70
  -9  -1  -2    1.50    2.50
  -9  -1  -2    2.50    1.90
  -9  -1  -2    0.00    2.90
  -9   1  -2    4.20    2.20
  -9   1  -2    1.30    2.70
  -9   1  -2    4.60    3.20
  -9   1  -2   -4.30    2.40
   9   1   2    1.50    2.50
   9   1   2    9.40    3.50
   9   1   2   -0.90    1.70
   9   1   2    1.40    3.90
   9   1   2    9.20    2.50
   9   1   2   -2.40    3.60
  -9   1  -2    4.90    3.60
  -9   1  -2    0.10    4.00
  -9   1  -2    2.90    3.20
  -9   1  -2    0.40    2.40
   9   1   2    1.30    3.20
   9   1   2    0.20    1.70
   9   1   2    5.30    3.30
  -9   1  -2    2.80    2.20
  -9   1  -2    9.40    2.80
  -9   1  -2    4.40    2.40
 -10  -1  -2  209.98   11.30
 -10  -1  -2  189.98   12.10
  10  -1   2  206.28   10.30
 -10  -1  -2  223.58    9.30
 -10  -1  -2  197.58   11.00
  10  -1   2  228.98   14.20
  10  -1   2  190.48   10.50
 -10  -1  -2  215.68   13.90
 -10  -1  -2  206.98    8.60
 -10  -1  -2  211.88    9.00
 -10  -1  -2  211.48   10.00
 -10  -1  -2  216.78   13.00
  10  -1   2  212.88   13.10
  10  -1   2  190.28   10.20
 -10   1  -2  198.78    9.60
  10   1   2  203.38   11.40
 -10   1  -2  212.28   10.90
 -10   1  -2  212.38   11.70
  10   1   2  227.88    8.60
 -10   1  -2  182.98    9.70
 -10   1  -2  202.58   14.90
 -10   1  -2  195.98   10.00
 -10   1  -2  202.88    9.30
  10   1   2  194.08   12.30
 -10   1  -2  199.68   11.30
 -10   1  -2  213.38   12.80
 -10   1  -2  219.38   13.00
  10   1   2  215.08   12.80
  10   1   2  208.48    9.30
  10   1   2  217.18   14.30
  10   1   2  208.68   11.60
  10   1   2  218.18   14.20
 -11  -1  -2   65.19    8.30
 -11  -1  -2   56.19    7.30
 -11  -1  -2   65.79    5.10
 -11  -1  -2   69.09    8.90
 -11  -1  -2   74.09    7.30
  11  -1   2   66.99    9.00
 -11  -1  -2   73.59    6.10
  11  -1   2   79.49    7.20
  11  -1   2   73.19    6.70
  11  -1   2   70.29   10.00
  11  -1   2   67.69    6.80
 -11  -1  -2   57.49    8.90
 -11  -1  -2   63.49    5.20
  11   1   2   67.29    8.50
  11   1   2   71.49    5.00
  11   1   2   85.09    7.80
 -11   1  -2   66.19    6.40
 -11   1  -2   83.69    9.10
 -11   1  -2   64.39    6.40
 -11   1  -2   66.49    5.30
  11   1   2   67.29    9.70
  11   1   2   71.99    6.00
 -11   1  -2   83.99    9.50
  11   1   2   50.59    8.30
 -11   1  -2   63.69    5.70
 -11   1  -2   80.59    7.90
  11   1   2   58.59    9.20
 -11   1  -2   76.49    7.10
  12  -1   2   -4.70    2.90
 -12  -1  -2   -1.50    4.10
  12  -1   2   -3.80    3.00
  12  -1   2   -3.00    2.50
 -12  -1  -2   -1.60    4.50
 -12  -1  -2    1.70    2.20
  12  -1   2    6.60    5.20
  12  -1   2   -2.20    5.00
 -12  -1  -2    8.10    3.90
  12   1   2    6.60    5.20
 -12   1  -2    7.00    3.40
 -12   1  -2    6.00    3.50
 -12   1  -2    1.60    2.60
  12   1   2    2.60    5.80
  12   1   2    6.80    5.00
  12   1   2   -1.30    3.50
 -12   1  -2   -2.60    3.40
 -12   1  -2    0.60    4.50
 -12   1  -2    7.00    4.00
  13  -1   2  195.28   15.50
 -13  -1  -2  191.38   12.50
  13  -1   2  207.78   12.20
 -13  -1  -2  190.98   14.00
  13  -1   2  225.98   12.10
 -13  -1  -2  195.08   15.50
  13  -1   2  202.08   14.80
 -13   1  -2  211.98   13.20
  13   1   2  186.38   14.00
  13   1   2  192.18   16.30
 -13   1  -2  186.48   15.10
  13   1   2  188.78   12.90
  13   1   2  188.58   15.50
 -13   1  -2  190.58   11.50
 -13   1  -2  211.88   12.00
 -14  -1  -2   36.70    8.20
 -14  -1  -2   47.30   10.20
  14  -1   2   40.00    8.40
  14  -1   2   29.70    8.90
  14  -1   2   32.30    6.20
[truncated: 2,697,718 more chars]
