# Supplementary material for: Crystal structure and Hirshfeld surface analysis of N-(2,6-di­methyl­phen­yl)-2-[3-hy­droxy-2-oxo-3-(2-oxoprop­yl)indolin-1-yl]acetamide
Source: Acta Crystallogr E Crystallogr Commun. 2022 Aug 18;78(Pt 9):922–5. doi: 10.1107/S2056989022007848 (PMC9443800; doi:10.1107/S2056989022007848)
Supplement: Supplementary file 2 [file e-78-00922-Isup2.hkl]

data_I                                                                          
_shelx_title ' JTM1529_0m_a.res in P2(1)/c'                                     
_shelx_refln_list_code          4                                               
_shelx_F_calc_maximum       64.79                                               
_exptl_crystal_F_000       776.00                                               
_reflns_d_resolution_high  0.6588                                               
                                                                                
loop_                                                                           
 _space_group_symop_operation_xyz                                               
 'x, y, z'                                                                      
 '-x, y+1/2, -z+1/2'                                                            
 '-x, -y, -z'                                                                   
 'x, -y-1/2, z-1/2'                                                             
                                                                                
_cell_length_a    13.8608                                                       
_cell_length_b     8.8352                                                       
_cell_length_c    15.5411                                                       
_cell_angle_alpha  90.000                                                       
_cell_angle_beta   98.468                                                       
_cell_angle_gamma  90.000                                                       
                                                                                
_shelx_F_squared_multiplier     1.000                                           
                                                                                
loop_                                                                           
 _refln_index_h                                                                 
 _refln_index_k                                                                 
 _refln_index_l                                                                 
 _refln_F_squared_calc                                                          
 _refln_F_squared_meas                                                          
 _refln_F_squared_sigma                                                         
 _refln_observed_status                                                         
   2   0   0        336.99        350.21         3.27 o                         
   6   0   0       1365.80       1651.30         9.88 o                         
   7   0   0       1293.75       1504.81         9.11 o                         
   8   0   0       1240.23       1387.94         8.51 o                         
   9   0   0         66.76         60.79         0.82 o                         
  10   0   0        514.38        560.12         4.41 o                         
  11   0   0         89.61         83.61         1.42 o                         
  12   0   0         61.67         65.70         1.59 o                         
  13   0   0         65.90         52.29         2.29 o                         
  14   0   0        561.44        505.87         7.26 o                         
  15   0   0          9.17         12.77         1.39 o                         
  16   0   0          0.96          4.60         1.34 o                         
  17   0   0        267.71        273.32         5.87 o                         
  18   0   0         11.04          8.94         1.60 o                         
  19   0   0         83.44        101.55         3.74 o                         
  20   0   0         34.31         45.36         6.18 o                         
   5   1   0       2285.43       2323.74        36.37 o                         
   6   1   0       2426.25       2529.01        20.68 o                         
   8   1   0        420.66        502.04         2.62 o                         
   9   1   0        863.16        954.41         4.50 o                         
  10   1   0        803.41        770.15         4.17 o                         
  11   1   0          2.19          2.61         0.39 o                         
  12   1   0        147.15        144.44         1.81 o                         
  13   1   0         17.76         13.22         1.07 o                         
  14   1   0         40.23         44.61         1.36 o                         
  15   1   0         32.78         33.17         1.39 o                         
  16   1   0         29.99         21.95         1.57 o                         
  17   1   0         13.80         15.80         1.27 o                         
  18   1   0          1.12          1.08         0.88 o                         
  19   1   0         23.20         20.11         1.50 o                         
  20   1   0          9.08         11.22         2.02 o                         
   1   2   0         68.35         60.33         0.48 o                         
   4   2   0        473.27        579.23         2.58 o                         
   5   2   0        324.97        386.48         1.90 o                         
   6   2   0        713.03        827.32         3.71 o                         
   7   2   0        670.10        809.78         3.66 o                         
   8   2   0         22.67         30.30         0.43 o                         
   9   2   0        656.09        592.33         3.21 o                         
  10   2   0         71.00         77.12         0.95 o                         
  11   2   0        455.83        475.52         3.37 o                         
  12   2   0        400.12        397.41         3.45 o                         
  13   2   0         55.79         55.03         1.36 o                         
  14   2   0          0.53          1.81         0.67 o                         
  15   2   0         45.91         45.58         1.58 o                         
  16   2   0         15.63         15.55         1.23 o                         
  17   2   0         60.68         65.49         2.48 o                         
  18   2   0         30.34         32.31         1.75 o                         
  19   2   0         52.62         61.74         2.30 o                         
  20   2   0         35.85         40.75         2.45 o                         
   1   3   0        325.56        352.42         1.80 o                         
   2   3   0         71.91         76.29         0.59 o                         
   3   3   0         77.44         98.21         0.68 o                         
   4   3   0        807.53        918.55         4.27 o                         
   5   3   0        120.65        130.74         1.05 o                         
   6   3   0        577.75        583.18         2.80 o                         
   7   3   0       1315.61       1413.32         6.66 o                         
   8   3   0          0.00          0.22         0.21 o                         
   9   3   0        615.25        616.34         3.85 o                         
  10   3   0        103.42         83.28         1.01 o                         
  11   3   0        265.67        289.30         2.48 o                         
  12   3   0         99.10         99.73         1.64 o                         
  13   3   0          0.57          3.34         0.72 o                         
  14   3   0         38.76         45.66         1.53 o                         
  15   3   0        440.06        430.21         5.14 o                         
  16   3   0        219.95        219.18         3.65 o                         
  17   3   0          9.23          6.95         1.13 o                         
  18   3   0          6.98          5.63         1.09 o                         
  19   3   0         39.32         30.02         1.79 o                         
  20   3   0         10.76         11.14         1.52 o                         
   0   4   0       1481.74       1815.73        12.93 o                         
   1   4   0        820.49        898.69         4.42 o                         
   2   4   0       1743.07       1981.21         9.97 o                         
   3   4   0        427.05        448.97         2.29 o                         
   4   4   0        529.78        479.79         2.38 o                         
   5   4   0        326.31        354.20         1.86 o                         
   6   4   0          1.77          0.68         0.17 o                         
   7   4   0        422.33        468.61         2.44 o                         
   8   4   0        271.26        304.12         1.95 o                         
   9   4   0         30.62         24.56         0.64 o                         
  10   4   0          1.39          3.93         0.44 o                         
  11   4   0         54.52         58.08         1.11 o                         
  12   4   0         80.27         76.64         1.64 o                         
  13   4   0         46.01         53.03         1.59 o                         
  14   4   0          0.61          1.87         0.78 o                         
  15   4   0          7.92          6.79         0.88 o                         
  16   4   0          0.66          0.70         0.78 o                         
  17   4   0        161.04        164.35         3.28 o                         
  18   4   0          0.10         -0.93         0.93 o                         
  19   4   0         48.20         45.96         2.90 o                         
   1   5   0         92.58         98.22         0.80 o                         
   2   5   0         54.78         52.09         0.58 o                         
   3   5   0        198.49        211.23         1.40 o                         
   4   5   0         20.83         16.94         0.40 o                         
   5   5   0          8.20          8.89         0.36 o                         
   6   5   0        163.41        139.25         1.12 o                         
   7   5   0          1.40          0.39         0.22 o                         
   8   5   0        691.76        653.68         4.12 o                         
   9   5   0        409.74        370.57         2.98 o                         
  10   5   0         43.96         47.86         1.04 o                         
  11   5   0         67.31         62.79         1.35 o                         
  12   5   0          0.64          0.75         0.60 o                         
  13   5   0        129.40        134.86         2.45 o                         
  14   5   0        154.69        151.97         3.52 o                         
  15   5   0         94.65         93.80         2.40 o                         
  16   5   0         25.55         21.43         1.65 o                         
  17   5   0          1.63          0.25         0.93 o                         
  18   5   0          4.32          5.26         1.36 o                         
  19   5   0          7.76          8.96         1.43 o                         
   0   6   0        516.86        460.30         3.64 o                         
   1   6   0        118.93        119.07         0.98 o                         
   2   6   0        746.07        748.58         3.67 o                         
   3   6   0        218.34        227.70         1.48 o                         
   4   6   0          1.92          0.24         0.27 o                         
   5   6   0          0.00          0.28         0.26 o                         
   6   6   0          6.66          4.90         0.36 o                         
   7   6   0          7.33          4.41         0.37 o                         
   8   6   0         20.81         25.19         0.81 o                         
   9   6   0         43.94         39.87         1.04 o                         
  10   6   0         96.83         86.91         1.63 o                         
  11   6   0          0.00         -0.50         0.54 o                         
  12   6   0          0.00         -0.24         0.74 o                         
  13   6   0         36.93         34.97         2.15 o                         
  14   6   0          4.71          5.58         0.99 o                         
  15   6   0          0.00         -0.39         0.80 o                         
  16   6   0         18.33         16.62         1.34 o                         
  17   6   0          0.75         -0.07         0.93 o                         
  18   6   0         50.33         51.21         2.74 o                         
   1   7   0        739.45        732.24         4.86 o                         
   2   7   0         12.72         12.57         0.51 o                         
   3   7   0        357.17        321.30         2.46 o                         
   4   7   0         36.36         29.30         0.85 o                         
   5   7   0         49.57         49.15         0.96 o                         
   6   7   0          9.83         14.14         0.86 o                         
   7   7   0        209.11        152.79         2.12 o                         
   8   7   0        249.47        223.87         2.79 o                         
   9   7   0          2.16          0.62         0.62 o                         
  10   7   0        113.44        115.37         2.15 o                         
  11   7   0          0.25         -0.60         0.60 o                         
  12   7   0          0.00         -0.71         0.71 o                         
  13   7   0        236.27        236.10         4.04 o                         
  14   7   0          4.47          4.70         1.08 o                         
  15   7   0         13.22         16.66         1.43 o                         
  16   7   0         16.54         20.77         1.55 o                         
  17   7   0          3.46          0.42         1.50 o                         
   0   8   0         37.69         46.02         1.69 o                         
   1   8   0         25.53         22.94         1.02 o                         
   2   8   0        298.75        295.64         3.01 o                         
   3   8   0        131.19        146.47         1.96 o                         
   4   8   0         92.11         86.16         1.60 o                         
   5   8   0          4.15          3.61         0.58 o                         
   6   8   0        111.98        109.34         1.83 o                         
   7   8   0         77.60         67.59         1.61 o                         
   8   8   0          0.76          0.39         0.63 o                         
   9   8   0        190.91        177.46         2.85 o                         
  10   8   0          0.00         -1.17         1.17 o                         
  11   8   0         11.19         11.77         1.03 o                         
  12   8   0         29.88         33.44         1.65 o                         
  13   8   0          1.49          1.17         0.95 o                         
  14   8   0         17.97         13.86         1.41 o                         
  15   8   0          3.32          4.13         1.43 o                         
  16   8   0          0.40          1.68         1.23 o                         
   1   9   0         48.24         49.24         1.37 o                         
   2   9   0        274.49        241.99         2.95 o                         
   3   9   0        226.76        227.39         2.97 o                         
   4   9   0         40.20         46.42         1.48 o                         
   5   9   0          3.71          1.45         0.66 o                         
   6   9   0          3.25          2.38         0.76 o                         
   7   9   0         55.36         45.84         1.66 o                         
   8   9   0        195.18        187.84         3.67 o                         
   9   9   0        115.19        115.66         2.51 o                         
  10   9   0         43.59         46.37         1.81 o                         
  11   9   0         40.67         35.68         1.90 o                         
  12   9   0          1.59          0.01         1.06 o                         
  13   9   0         45.74         47.67         2.46 o                         
  14   9   0          2.77          1.34         1.20 o                         
  15   9   0         48.20         49.33         2.72 o                         
   0  10   0        180.16        191.88         4.75 o                         
   1  10   0        137.22        121.12         2.36 o                         
   2  10   0        102.69        109.03         2.74 o                         
   3  10   0         35.70         35.89         1.72 o                         
   4  10   0         32.95         33.75         1.95 o                         
   5  10   0         15.63         20.11         1.70 o                         
   6  10   0         37.97         42.95         2.06 o                         
   7  10   0          1.99         -0.03         0.88 o                         
   8  10   0         37.49         43.81         2.45 o                         
   9  10   0          2.02          1.26         1.08 o                         
  10  10   0          0.33          0.04         1.02 o                         
  11  10   0          0.04         -0.49         1.10 o                         
  12  10   0          9.14         10.65         1.73 o                         
  13  10   0          6.67          5.82         1.80 o                         
   1  11   0         48.12         53.77         2.12 o                         
   2  11   0          0.83          0.97         0.89 o                         
   3  11   0          6.26          7.77         1.25 o                         
   4  11   0          0.47         -0.70         0.92 o                         
   5  11   0         16.81         15.71         1.52 o                         
   6  11   0         82.80         88.37         2.76 o                         
   7  11   0          2.62          1.99         1.10 o                         
   8  11   0         86.95         91.08         3.02 o                         
   9  11   0          5.05          5.56         1.33 o                         
  10  11   0          2.43          1.26         1.19 o                         
  11  11   0        211.91        229.56         6.09 o                         
   0  12   0          5.86          3.75         1.74 o                         
   1  12   0          0.18          1.37         1.06 o                         
   2  12   0          1.50         -0.02         0.95 o                         
   3  12   0         17.67         15.33         1.56 o                         
   4  12   0        131.03        129.04         3.52 o                         
   5  12   0         55.87         63.69         2.56 o                         
   6  12   0         15.47         13.79         1.68 o                         
   7  12   0         33.64         30.30         2.15 o                         
   8  12   0         25.17         25.18         3.06 o                         
   9  12   0          0.03          0.13         1.31 o                         
   1  13   0         10.54         12.94         2.40 o                         
   2  13   0          3.23          3.12         1.57 o                         
   3  13   0          2.38          1.23         1.47 o                         
   4  13   0          0.71         -1.35         1.47 o                         
   5  13   0         78.53         92.97         6.88 o                         
 -20   1   1          6.81          8.06         1.31 o                         
 -19   1   1         92.12         99.77         2.73 o                         
 -18   1   1        211.82        229.34         4.33 o                         
 -17   1   1        129.12        149.17         3.70 o                         
 -16   1   1         18.77         26.20         1.80 o                         
 -15   1   1        135.04        137.56         2.52 o                         
 -14   1   1         22.02         18.82         0.99 o                         
 -13   1   1        285.95        267.55         3.12 o                         
 -12   1   1       1209.88       1106.16         7.61 o                         
 -11   1   1         36.96         40.73         0.79 o                         
 -10   1   1        735.63        697.52         4.12 o                         
  -9   1   1       3103.87       3241.54        16.66 o                         
  -8   1   1        669.98        699.18         3.53 o                         
  -7   1   1        335.17        392.56         2.02 o                         
  -5   1   1       1265.40       1400.50         6.17 o                         
  -3   1   1        294.79        345.78         1.65 o                         
   1   1   1        438.76        438.21         2.31 o                         
   2   1   1       1171.04       1256.84        33.88 o                         
   4   1   1       1729.15       1966.25        30.72 o                         
   5   1   1          0.01          4.39         0.23 o                         
   6   1   1        446.94        447.27         2.31 o                         
   7   1   1         14.17         30.87         0.45 o                         
   8   1   1          5.41          1.58         0.20 o                         
   9   1   1        272.15        283.75         1.82 o                         
  10   1   1        583.72        524.63         3.17 o                         
  11   1   1         11.67         10.74         0.45 o                         
  12   1   1        270.14        253.97         2.33 o                         
  13   1   1        330.93        301.79         3.21 o                         
  14   1   1          0.95          1.48         0.63 o                         
  15   1   1         89.43         87.85         1.97 o                         
  16   1   1         44.35         44.52         1.68 o                         
  17   1   1          6.21          5.75         0.98 o                         
  18   1   1          0.36          1.30         0.94 o                         
  19   1   1          5.39          5.85         1.09 o                         
  20   1   1          2.50          1.32         1.18 o                         
 -20   2   1         38.46         34.74         2.59 o                         
 -19   2   1         88.91         92.33         2.73 o                         
 -18   2   1          0.01         -0.87         0.87 o                         
 -17   2   1        143.75        141.02         2.85 o                         
 -16   2   1        453.62        444.23         5.76 o                         
 -15   2   1        234.28        237.02         3.26 o                         
 -14   2   1         46.44         47.56         1.52 o                         
 -13   2   1        582.30        567.49         5.46 o                         
 -12   2   1       1530.75       1486.89        13.01 o                         
 -11   2   1       2308.58       2255.95        12.17 o                         
 -10   2   1        202.84        187.15         1.46 o                         
  -9   2   1        289.86        285.43         1.70 o                         
  -8   2   1         29.65         30.42         0.46 o                         
  -7   2   1       1196.08       1137.39         5.15 o                         
  -6   2   1          4.38          5.09         0.21 o                         
  -5   2   1         62.45         50.54         0.45 o                         
  -4   2   1       1598.10       1713.81        10.23 o                         
  -3   2   1        119.67        124.69         0.78 o                         
  -2   2   1         22.33         12.75         0.31 o                         
  -1   2   1        362.28        495.46         2.32 o                         
   0   2   1        137.52        141.45         0.79 o                         
   1   2   1       1456.24       1530.90       101.39 o                         
   2   2   1          3.08          3.48         0.19 o                         
   3   2   1        390.07        405.69         2.00 o                         
   4   2   1         35.53         29.15         0.36 o                         
   5   2   1        200.99        254.31         1.52 o                         
   6   2   1       1648.13       1685.59         7.79 o                         
   7   2   1       2337.96       2531.13        13.32 o                         
   8   2   1        552.44        544.07         3.06 o                         
   9   2   1        601.67        634.39         3.45 o                         
  10   2   1       2187.46       2135.58        11.54 o                         
  11   2   1       1052.73       1015.37         6.67 o                         
  12   2   1        135.24        123.57         1.59 o                         
  13   2   1          0.16          0.92         0.57 o                         
  14   2   1         41.33         38.89         1.29 o                         
  15   2   1         55.31         50.89         1.70 o                         
  16   2   1         15.64         16.46         1.18 o                         
  17   2   1         11.65         11.48         1.16 o                         
  18   2   1         89.06         92.05         2.53 o                         
  19   2   1        117.45        123.62         3.14 o                         
  20   2   1          0.40          0.61         1.00 o                         
 -20   3   1        122.67        126.89         3.70 o                         
 -19   3   1        168.19        174.34         3.63 o                         
 -18   3   1          9.48         11.25         1.22 o                         
 -17   3   1          2.47          2.02         0.90 o                         
 -16   3   1          0.90          1.70         0.82 o                         
 -15   3   1         79.22         83.51         2.11 o                         
 -14   3   1        238.38        217.47         3.26 o                         
 -13   3   1          0.07         -0.13         0.63 o                         
 -12   3   1         52.40         40.80         1.19 o                         
 -11   3   1          0.14          0.55         0.35 o                         
 -10   3   1        181.41        152.55         1.28 o                         
  -9   3   1        568.28        509.97         2.88 o                         
  -8   3   1         83.90         76.98         0.71 o                         
  -7   3   1        259.21        246.19         1.48 o                         
  -6   3   1       2122.92       2230.75         9.82 o                         
  -5   3   1        808.78        880.09         3.90 o                         
  -4   3   1        137.37        140.05         0.89 o                         
  -3   3   1       1498.28       1730.62         9.30 o                         
  -2   3   1        971.47       1095.12         5.20 o                         
  -1   3   1         83.26        111.84         0.80 o                         
   2   3   1        934.02       1060.02         4.70 o                         
   4   3   1       1840.61       2113.19        11.76 o                         
   5   3   1        201.84        219.03         1.33 o                         
   6   3   1        132.60        116.23         1.04 o                         
   7   3   1         20.24         29.66         0.51 o                         
   8   3   1        751.67        730.68         3.93 o                         
   9   3   1          0.83          2.43         0.31 o                         
  10   3   1         47.41         44.48         0.92 o                         
  11   3   1       2166.18       2073.82        13.22 o                         
  12   3   1        250.76        229.96         2.56 o                         
  13   3   1        239.43        231.68         2.86 o                         
  14   3   1         58.92         57.53         1.65 o                         
  15   3   1         23.27         24.51         1.40 o                         
  16   3   1          6.59          8.26         1.25 o                         
  17   3   1         48.38         51.99         2.12 o                         
  18   3   1          8.88          7.39         1.21 o                         
  19   3   1          4.63          2.89         1.12 o                         
  20   3   1          0.86         -0.35         1.05 o                         
 -19   4   1        102.25        101.99         2.97 o                         
 -18   4   1         70.26         72.28         2.40 o                         
 -17   4   1         26.27         28.91         1.58 o                         
 -16   4   1          6.42          5.63         0.92 o                         
 -15   4   1         25.88         25.56         1.39 o                         
 -14   4   1         75.13         73.34         1.82 o                         
 -13   4   1          0.29         -0.67         0.67 o                         
 -12   4   1         46.24         40.42         1.41 o                         
 -11   4   1        410.63        390.94         3.77 o                         
 -10   4   1       1881.99       1803.67        10.81 o                         
  -9   4   1        963.76        918.68         4.98 o                         
  -8   4   1        167.58        137.07         1.07 o                         
  -7   4   1         93.43        104.23         0.84 o                         
  -6   4   1        230.62        230.14         1.40 o                         
  -5   4   1        199.09        206.97         1.30 o                         
  -4   4   1        458.29        503.49         2.47 o                         
  -3   4   1        317.56        328.25         1.80 o                         
  -2   4   1        196.86        253.48         1.44 o                         
  -1   4   1       2845.68       3060.40        37.75 o                         
   0   4   1        103.91        122.89         0.81 o                         
   1   4   1        539.79        565.92         2.78 o                         
   2   4   1          7.17          4.08         0.21 o                         
   3   4   1        183.66        178.80         1.09 o                         
   5   4   1        399.92        380.67         2.07 o                         
   6   4   1         23.26         26.48         0.42 o                         
   7   4   1        678.72        691.90         3.67 o                         
   8   4   1        938.76        917.63         5.01 o                         
   9   4   1          4.86          4.62         0.40 o                         
  10   4   1        339.83        310.62         2.52 o                         
  11   4   1        133.31        120.50         1.56 o                         
  12   4   1         60.79         56.04         1.29 o                         
  13   4   1        263.13        245.24         3.69 o                         
  14   4   1         14.17         14.73         1.06 o                         
  15   4   1          3.10          2.28         0.79 o                         
  16   4   1          3.73          3.65         0.89 o                         
  17   4   1         33.48         39.71         1.93 o                         
  18   4   1          2.42          1.32         1.01 o                         
  19   4   1         56.58         63.96         3.24 o                         
 -19   5   1          7.55          8.23         1.30 o                         
 -18   5   1          0.46          1.09         1.00 o                         
 -17   5   1          3.80          2.68         0.95 o                         
 -16   5   1         95.49        100.80         2.53 o                         
 -15   5   1         38.71         38.03         1.76 o                         
 -14   5   1         18.83         19.47         1.49 o                         
 -13   5   1         63.25         63.52         1.77 o                         
 -12   5   1          0.22         -0.08         0.61 o                         
 -11   5   1         73.02         71.21         1.53 o                         
 -10   5   1          1.83          1.23         0.65 o                         
  -9   5   1         69.19         70.24         1.00 o                         
  -8   5   1         89.79         71.50         0.85 o                         
  -7   5   1        192.26        179.10         1.38 o                         
  -6   5   1         98.77         95.21         0.85 o                         
  -5   5   1       1586.57       1770.24         7.91 o                         
  -4   5   1         19.21         30.99         0.50 o                         
  -3   5   1         13.17         14.68         0.37 o                         
  -2   5   1        128.50        177.49         1.21 o                         
  -1   5   1        203.55        240.33         1.44 o                         
   0   5   1       1909.00       2072.48         9.33 o                         
   1   5   1        131.07        133.64         0.97 o                         
   2   5   1         13.25         12.26         0.34 o                         
   3   5   1          0.21         -0.08         0.19 o                         
   4   5   1        224.07        210.26         1.36 o                         
   5   5   1        428.60        486.46         2.54 o                         
   6   5   1          0.68          0.37         0.19 o                         
   7   5   1          4.41          5.25         0.31 o                         
   8   5   1         10.94          8.47         0.46 o                         
   9   5   1         56.68         68.47         1.07 o                         
  10   5   1         78.76         81.69         1.38 o                         
  11   5   1          0.10          0.05         0.48 o                         
  12   5   1         57.04         53.61         1.51 o                         
  13   5   1          1.09         -0.61         0.61 o                         
  14   5   1        129.65        126.77         3.75 o                         
  15   5   1          7.40          8.62         1.03 o                         
  16   5   1        120.66        126.56         3.11 o                         
  17   5   1          1.78          0.79         0.92 o                         
  18   5   1          0.03         -0.92         0.92 o                         
  19   5   1         19.10         18.66         1.57 o                         
 -18   6   1          4.31          4.03         1.48 o                         
 -17   6   1          5.63          4.94         1.18 o                         
 -16   6   1          5.84          5.11         1.04 o                         
 -15   6   1         96.83        112.05         2.65 o                         
 -14   6   1         20.79         17.14         1.27 o                         
 -13   6   1         94.46         89.54         2.86 o                         
 -12   6   1         87.06         86.76         2.20 o                         
 -11   6   1          0.01          0.14         0.54 o                         
 -10   6   1        105.95        105.44         1.81 o                         
  -9   6   1         21.94         14.81         0.84 o                         
  -8   6   1         78.28         72.57         1.20 o                         
  -7   6   1         84.56         79.65         1.07 o                         
  -6   6   1        228.34        226.25         1.82 o                         
  -5   6   1        550.63        555.18         3.31 o                         
  -4   6   1        222.77        239.05         1.80 o                         
  -3   6   1         11.52         15.17         0.44 o                         
  -2   6   1         34.03         40.82         0.60 o                         
  -1   6   1         25.88         22.34         0.45 o                         
   0   6   1        114.20        127.20         1.08 o                         
   1   6   1         25.30         26.10         0.47 o                         
   2   6   1        164.96        152.98         1.14 o                         
   3   6   1         33.20         28.15         0.52 o                         
   4   6   1          9.55          8.08         0.37 o                         
   5   6   1         35.66         37.77         0.69 o                         
   6   6   1        158.16        133.31         1.25 o                         
   7   6   1          3.36          1.69         0.30 o                         
   8   6   1          2.01          2.30         0.45 o                         
   9   6   1         55.08         62.10         1.33 o                         
  10   6   1         23.10         20.85         0.99 o                         
  11   6   1          9.04          9.24         0.93 o                         
  12   6   1         13.15         12.01         0.94 o                         
  13   6   1          6.67          4.43         0.91 o                         
  14   6   1        134.86        137.90         2.86 o                         
  15   6   1         25.03         25.32         1.58 o                         
  16   6   1         19.03         19.87         1.40 o                         
  17   6   1          3.06          1.96         1.08 o                         
  18   6   1          2.17          1.83         1.00 o                         
 -17   7   1         11.67         12.63         2.25 o                         
 -16   7   1          3.15          2.38         1.10 o                         
 -15   7   1          1.46          1.08         0.87 o                         
 -14   7   1          4.80          6.38         1.03 o                         
 -13   7   1         26.82         24.31         1.49 o                         
 -12   7   1         33.01         36.51         1.79 o                         
 -11   7   1          9.49          7.81         0.87 o                         
 -10   7   1          6.67          5.75         0.80 o                         
  -9   7   1        133.95        113.28         2.14 o                         
  -8   7   1         75.90         60.01         1.48 o                         
  -7   7   1         14.25         19.50         0.88 o                         
  -6   7   1        213.13        208.55         2.19 o                         
  -5   7   1         54.70         47.05         0.94 o                         
  -4   7   1          5.64          3.64         0.42 o                         
  -3   7   1        264.83        281.54         2.35 o                         
  -2   7   1         48.78         45.46         0.88 o                         
  -1   7   1        380.48        385.85         2.69 o                         
   0   7   1          1.00          1.91         0.40 o                         
   1   7   1        654.09        638.91         3.88 o                         
   2   7   1        631.46        574.03         3.80 o                         
   3   7   1        821.77        848.57         5.10 o                         
   4   7   1         29.86         25.34         0.73 o                         
   5   7   1        176.86        148.40         1.69 o                         
   6   7   1         11.26         11.71         0.72 o                         
   7   7   1          0.15          0.93         0.49 o                         
   8   7   1         25.61         30.85         1.28 o                         
   9   7   1         32.10         33.52         1.26 o                         
  10   7   1         20.75         19.91         1.09 o                         
  11   7   1          0.53         -0.24         0.63 o                         
  12   7   1        102.94        108.95         2.39 o                         
  13   7   1          1.03          1.89         0.86 o                         
  14   7   1         35.47         34.74         2.00 o                         
  15   7   1         78.36         83.54         2.55 o                         
  16   7   1         17.02         14.63         1.40 o                         
  17   7   1         71.19         74.22         2.65 o                         
 -16   8   1          3.41          1.94         1.52 o                         
 -15   8   1         16.59         12.67         1.58 o                         
 -14   8   1         81.07         84.38         2.64 o                         
 -13   8   1         62.68         67.88         2.26 o                         
 -12   8   1         70.82         73.84         2.35 o                         
 -11   8   1         42.23         33.26         1.56 o                         
 -10   8   1        258.86        250.15         3.87 o                         
  -9   8   1         14.84         14.54         1.06 o                         
  -8   8   1         23.96         15.37         1.01 o                         
  -7   8   1         15.95         13.58         0.94 o                         
  -6   8   1          0.50         -0.49         0.49 o                         
  -5   8   1        101.19         98.28         1.63 o                         
  -4   8   1          0.03         -0.35         0.45 o                         
  -3   8   1         12.94         16.40         0.90 o                         
  -2   8   1         56.07         52.16         1.22 o                         
  -1   8   1        237.68        237.08         2.64 o                         
   0   8   1         26.95         22.63         0.97 o                         
   1   8   1        561.32        532.39         4.70 o                         
   2   8   1         65.25         57.54         1.47 o                         
   3   8   1        223.08        200.57         2.30 o                         
   4   8   1         10.21         15.03         0.82 o                         
   5   8   1        259.75        247.03         2.65 o                         
   6   8   1         59.09         59.66         1.46 o                         
   7   8   1        262.43        232.45         3.02 o                         
   8   8   1          0.12          0.12         0.64 o                         
   9   8   1         14.30         14.58         1.00 o                         
  10   8   1         38.63         40.94         1.59 o                         
  11   8   1         32.86         26.60         1.38 o                         
  12   8   1        123.54        130.54         2.91 o                         
  13   8   1         19.07         20.28         1.52 o                         
  14   8   1          1.76          1.20         0.98 o                         
  15   8   1         10.88         13.39         1.33 o                         
  16   8   1         39.09         31.08         1.88 o                         
 -15   9   1         35.43         38.24         2.54 o                         
 -14   9   1         30.71         36.17         2.28 o                         
 -13   9   1          5.41          2.47         1.20 o                         
 -12   9   1         11.29          4.02         1.18 o                         
 -11   9   1         61.12         78.43         2.62 o                         
 -10   9   1         61.28         60.65         2.07 o                         
  -9   9   1          1.23          0.59         0.83 o                         
  -8   9   1         48.86         43.89         2.57 o                         
  -7   9   1         12.44         16.64         1.29 o                         
  -6   9   1          3.66          1.05         0.75 o                         
  -5   9   1         21.92         25.56         1.23 o                         
  -4   9   1         64.19         62.66         1.64 o                         
  -3   9   1         27.55         28.67         1.23 o                         
  -2   9   1         44.34         42.88         1.35 o                         
  -1   9   1        160.42        148.82         2.23 o                         
   0   9   1        190.48        188.42         2.54 o                         
   1   9   1          0.72          1.46         0.66 o                         
   2   9   1          5.24          4.33         0.68 o                         
   3   9   1          0.76          2.21         0.64 o                         
   4   9   1         51.70         50.77         1.47 o                         
   5   9   1        158.97        163.40         2.73 o                         
   6   9   1        229.46        233.38         3.48 o                         
   7   9   1          7.41          8.42         0.99 o                         
   8   9   1         52.29         57.63         1.94 o                         
   9   9   1         24.33         26.39         1.49 o                         
  10   9   1          3.59          2.87         1.30 o                         
  11   9   1         12.46         12.05         1.32 o                         
  12   9   1         75.03         82.05         2.71 o                         
  13   9   1         55.74         58.62         2.64 o                         
  14   9   1          0.85          0.19         1.19 o                         
  15   9   1         13.65         10.40         1.61 o                         
 -13  10   1         16.75         22.61         3.41 o                         
 -12  10   1         20.04         25.49         2.16 o                         
 -11  10   1          0.35          0.37         1.09 o                         
 -10  10   1          2.39          1.42         1.09 o                         
  -9  10   1         14.25         10.81         1.34 o                         
  -8  10   1         13.39          9.37         1.27 o                         
  -7  10   1         37.38         32.47         1.71 o                         
  -6  10   1          1.68          3.61         0.99 o                         
  -5  10   1         24.77         26.51         1.62 o                         
  -4  10   1         11.20         15.11         1.18 o                         
  -3  10   1        130.29        126.94         2.44 o                         
  -2  10   1         12.84          7.12         0.89 o                         
  -1  10   1        218.86        212.45         3.04 o                         
   0  10   1          8.14          9.38         0.92 o                         
   1  10   1          9.25          7.30         0.89 o                         
   2  10   1         24.07         22.54         1.25 o                         
   3  10   1         62.72         59.21         1.96 o                         
   4  10   1         86.82         86.29         2.62 o                         
   5  10   1         25.48         26.33         1.70 o                         
   6  10   1         25.98         24.91         1.65 o                         
   7  10   1          2.51          2.88         1.05 o                         
   8  10   1         44.14         46.61         2.14 o                         
   9  10   1          0.02         -0.02         0.99 o                         
  10  10   1          0.02          0.65         1.02 o                         
  11  10   1          0.00         -0.67         1.08 o                         
  12  10   1         67.20         75.76         4.74 o                         
  13  10   1          0.02         -0.42         1.38 o                         
 -11  11   1         13.36         19.89         3.01 o                         
 -10  11   1          9.87          8.33         1.49 o                         
  -9  11   1         56.11         56.24         2.47 o                         
  -8  11   1         49.68         53.89         2.49 o                         
  -7  11   1          0.04          1.54         1.03 o                         
  -6  11   1         52.96         50.30         2.25 o                         
  -5  11   1          0.42         -0.08         0.96 o                         
  -4  11   1          1.49          0.83         0.90 o                         
  -3  11   1         18.29         15.15         1.36 o                         
  -2  11   1          3.48          5.66         1.13 o                         
  -1  11   1          6.98          9.86         1.18 o                         
   0  11   1          9.74         11.15         1.13 o                         
   1  11   1         93.05         98.83         2.55 o                         
   2  11   1        141.30        148.37         3.22 o                         
   3  11   1         32.87         31.27         1.83 o                         
   4  11   1          0.65          0.34         1.20 o                         
   5  11   1        143.78        157.50         3.71 o                         
   6  11   1         24.89         21.82         1.65 o                         
   7  11   1          0.12          2.00         1.12 o                         
   8  11   1        134.60        152.49         3.76 o                         
   9  11   1          2.75          3.45         1.25 o                         
  10  11   1          0.39         -1.04         1.04 o                         
  11  11   1         29.10         26.24         2.30 o                         
  -9  12   1          1.14          2.17         1.39 o                         
  -8  12   1        101.14        105.36         4.71 o                         
  -7  12   1         28.66         28.90         2.01 o                         
  -6  12   1          1.61          0.59         1.10 o                         
  -5  12   1         53.37         59.02         2.50 o                         
  -4  12   1         29.19         25.05         1.80 o                         
  -3  12   1          1.28          1.54         1.07 o                         
  -2  12   1         16.33         16.21         1.47 o                         
  -1  12   1         55.61         58.06         2.49 o                         
   0  12   1         30.49         27.47         1.80 o                         
   1  12   1         55.82         62.91         2.63 o                         
   2  12   1         31.11         34.98         2.01 o                         
   3  12   1        148.46        145.32         3.51 o                         
   4  12   1         27.24         31.39         2.33 o                         
   5  12   1          2.68          3.78         1.29 o                         
   6  12   1        111.36        107.78         3.33 o                         
   7  12   1         12.16         12.98         1.66 o                         
   8  12   1        105.85        118.82         4.12 o                         
   9  12   1         33.33         31.94         2.41 o                         
  -5  13   1         17.74         15.05         2.28 o                         
  -4  13   1        100.06        108.15         3.50 o                         
  -3  13   1         42.64         44.56         3.24 o                         
  -2  13   1         28.13         33.90         2.68 o                         
  -1  13   1         99.15        101.45         4.13 o                         
   0  13   1         37.37         39.98         3.17 o                         
   1  13   1         59.79         71.42         3.75 o                         
   2  13   1         88.76         89.95         4.02 o                         
   3  13   1         55.32         62.61         3.58 o                         
   4  13   1         27.28         24.68         2.65 o                         
 -20   0   2        148.38        163.23         4.92 o                         
 -19   0   2         52.24         54.18         3.29 o                         
 -18   0   2         16.45         13.22         1.80 o                         
 -17   0   2          0.69         -1.07         1.07 o                         
 -16   0   2         16.32         17.88         1.97 o                         
 -15   0   2         29.19         32.34         2.00 o                         
 -14   0   2        100.49        105.58         2.57 o                         
 -13   0   2        260.14        190.44         3.84 o                         
 -12   0   2        171.68        131.29         2.21 o                         
 -11   0   2          2.47          9.87         0.73 o                         
 -10   0   2        183.63        209.89         2.13 o                         
  -9   0   2       1034.83       1096.63         7.60 o                         
  -8   0   2         86.10         55.00         0.88 o                         
  -7   0   2        557.17        605.30         4.29 o                         
  -4   0   2        510.96        531.02         4.04 o                         
   4   0   2        112.77         82.88         0.79 o                         
   5   0   2         71.80         58.73         0.64 o                         
   7   0   2         43.42         46.97         0.63 o                         
   8   0   2        187.25        221.51         1.91 o                         
   9   0   2       3508.92       3617.30        27.14 o                         
  10   0   2        148.94        154.48         1.72 o                         
  11   0   2       2700.63       2611.98        20.15 o                         
  12   0   2        776.15        714.01         6.97 o                         
  13   0   2        198.44        174.71         3.73 o                         
  14   0   2         99.18         97.84         2.86 o                         
  15   0   2          1.57          1.40         0.99 o                         
  16   0   2         25.52         32.19         2.13 o                         
  17   0   2         13.03         12.00         1.75 o                         
  18   0   2         18.99         18.20         2.91 o                         
  19   0   2          0.70         -1.18         1.18 o                         
  20   0   2          9.50          9.80         2.01 o                         
 -20   1   2          9.81          7.97         1.24 o                         
 -19   1   2          0.80          0.36         0.99 o                         
 -18   1   2          4.24          2.13         0.98 o                         
 -17   1   2         26.04         29.01         1.59 o                         
 -16   1   2         27.82         29.86         1.64 o                         
 -15   1   2         68.31         71.67         1.86 o                         
 -14   1   2         13.88         14.04         0.90 o                         
 -13   1   2        100.37        113.45         1.84 o                         
 -12   1   2          0.02          2.26         0.42 o                         
 -11   1   2        192.70        218.30         1.82 o                         
 -10   1   2       1665.76       1679.72         9.00 o                         
  -9   1   2       1673.70       1786.13         8.28 o                         
  -8   1   2       1322.73       1465.47         6.91 o                         
  -7   1   2        447.27        454.75         2.64 o                         
  -6   1   2        593.84        656.35         3.14 o                         
  -5   1   2       1479.34       1597.45         8.00 o                         
  -4   1   2          0.18          0.72         0.14 o                         
  -3   1   2        213.25        220.03         1.42 o                         
  -1   1   2        282.94        291.11         1.48 o                         
   0   1   2        225.55        253.59         1.24 o                         
   3   1   2         10.59         10.22         0.31 o                         
   5   1   2        863.23        872.08         4.08 o                         
   6   1   2        517.60        609.29         2.98 o                         
   7   1   2          2.08          1.08         0.17 o                         
   8   1   2        133.10        115.77         0.94 o                         
   9   1   2          0.04          1.04         0.22 o                         
  10   1   2        111.57        100.68         0.94 o                         
  11   1   2         32.38         33.80         0.64 o                         
  12   1   2          0.39          0.66         0.44 o                         
  13   1   2        102.57         96.73         1.70 o                         
  14   1   2         16.46         18.27         1.03 o                         
  15   1   2         86.74         80.81         1.88 o                         
  16   1   2          6.20          7.10         0.93 o                         
  17   1   2         11.67         13.49         1.19 o                         
  18   1   2         15.62         20.61         1.41 o                         
  19   1   2          4.64          1.64         1.03 o                         
  20   1   2         19.59         21.14         1.63 o                         
 -20   2   2          0.00          0.50         1.30 o                         
 -19   2   2         12.87          7.41         1.32 o                         
 -18   2   2         46.97         49.17         2.09 o                         
 -17   2   2        329.04        340.16         4.94 o                         
 -16   2   2        107.17        101.88         2.46 o                         
 -15   2   2         72.17         66.88         1.77 o                         
 -14   2   2         77.32         81.25         1.83 o                         
 -13   2   2          3.86         10.55         0.83 o                         
 -12   2   2        269.48        265.88         3.00 o                         
 -11   2   2       1566.68       1510.22         9.48 o                         
 -10   2   2        311.19        276.18         1.97 o                         
  -9   2   2        815.18        815.50         3.98 o                         
  -8   2   2        921.86       1000.53         4.59 o                         
  -7   2   2       1105.02       1303.89         5.78 o                         
  -6   2   2          2.16          5.97         0.25 o                         
  -5   2   2        977.37       1091.58         5.02 o                         
  -4   2   2         14.71         13.86         0.28 o                         
  -3   2   2       1052.36       1178.96         5.88 o                         
  -2   2   2       1449.78       1502.57        18.31 o                         
  -1   2   2        182.01        192.63         1.02 o                         
   1   2   2        199.29        227.13         1.21 o                         
   3   2   2       2281.91       2399.82        46.25 o                         
   4   2   2         16.81         17.68         0.31 o                         
   5   2   2        366.17        354.58         1.93 o                         
   6   2   2         89.88        129.82         0.94 o                         
   7   2   2          0.11          1.16         0.21 o                         
   8   2   2          0.06          0.57         0.20 o                         
   9   2   2        492.59        483.91         2.88 o                         
  10   2   2        259.66        247.00         1.86 o                         
  11   2   2        488.44        422.88         3.00 o                         
  12   2   2         52.69         48.62         1.02 o                         
  13   2   2        170.03        149.69         2.12 o                         
  14   2   2        190.99        186.89         2.59 o                         
  15   2   2          1.46          0.21         0.67 o                         
  16   2   2          0.13          0.72         0.75 o                         
  17   2   2          0.33          1.43         0.79 o                         
  18   2   2          8.79          7.99         1.32 o                         
  19   2   2         10.27          5.73         1.18 o                         
  20   2   2          5.30          5.06         1.18 o                         
 -20   3   2          5.77          3.89         1.29 o                         
 -19   3   2          1.80          2.03         1.03 o                         
 -18   3   2         14.19         14.54         1.31 o                         
 -17   3   2         29.40         25.85         1.53 o                         
 -16   3   2         86.91         86.29         2.34 o                         
 -15   3   2         89.29        104.06         2.25 o                         
 -14   3   2         14.83         17.34         1.19 o                         
 -13   3   2         10.04         11.28         0.95 o                         
 -12   3   2         74.10         50.61         1.34 o                         
 -11   3   2        568.40        560.39         5.15 o                         
 -10   3   2         23.99         18.54         0.49 o                         
  -9   3   2         42.40         47.43         0.71 o                         
  -8   3   2        140.84        117.63         0.98 o                         
  -7   3   2         60.45         48.34         0.59 o                         
  -6   3   2         41.87         25.21         0.43 o                         
  -5   3   2       2027.54       2064.72         9.77 o                         
  -4   3   2       1606.18       1741.74         8.13 o                         
  -3   3   2        621.11        743.56         3.43 o                         
  -2   3   2         84.86         83.42         0.59 o                         
  -1   3   2       1281.70       1485.90         7.47 o                         
   0   3   2        142.42        146.93         0.89 o                         
   1   3   2       2380.94       2472.51       152.75 o                         
   2   3   2        267.95        323.01         1.60 o                         
   3   3   2       2058.99       2260.30        14.84 o                         
   4   3   2        184.54        216.53         1.26 o                         
   5   3   2        147.67        148.46         1.03 o                         
   6   3   2          6.08          9.30         0.30 o                         
   7   3   2         19.86         22.28         0.45 o                         
   8   3   2          0.24          4.02         0.28 o                         
   9   3   2        490.97        503.01         3.16 o                         
  10   3   2          9.72         18.14         0.59 o                         
  11   3   2          1.29          3.50         0.51 o                         
  12   3   2        100.82         83.36         1.44 o                         
  13   3   2        217.92        229.74         2.89 o                         
  14   3   2         35.73         35.90         1.37 o                         
  15   3   2          9.04          3.66         1.04 o                         
  16   3   2          2.54          0.99         0.76 o                         
  17   3   2          5.39          4.70         1.02 o                         
  18   3   2        101.10        105.22         2.90 o                         
  19   3   2         16.04         17.83         1.50 o                         
 -20   4   2         13.35         12.94         1.60 o                         
 -19   4   2         17.97         18.59         1.57 o                         
 -18   4   2         56.42         57.29         2.22 o                         
 -17   4   2         12.65         12.27         1.20 o                         
 -16   4   2         10.66         10.92         1.11 o                         
 -15   4   2          0.34          0.02         0.79 o                         
 -14   4   2         15.83         17.05         1.12 o                         
 -13   4   2          0.13         -0.60         0.60 o                         
 -12   4   2         46.70         44.63         1.41 o                         
 -11   4   2        297.68        260.67         2.80 o                         
 -10   4   2        470.38        403.64         3.23 o                         
  -9   4   2        418.23        384.09         2.63 o                         
  -8   4   2        285.72        235.29         1.62 o                         
  -7   4   2          0.96          2.46         0.24 o                         
  -6   4   2         92.60         80.91         0.81 o                         
  -5   4   2        564.00        608.92         2.96 o                         
  -4   4   2         45.05         43.13         0.50 o                         
  -3   4   2        300.81        325.62         1.75 o                         
  -2   4   2       1241.29       1466.49         6.42 o                         
  -1   4   2        803.64        949.36         4.24 o                         
   0   4   2        128.52        126.59         0.87 o                         
   1   4   2         19.52         19.65         0.34 o                         
   2   4   2        680.46        770.66         3.46 o                         
   3   4   2        426.99        425.44         2.20 o                         
   4   4   2        530.37        573.47         2.82 o                         
   5   4   2        834.63        967.06         4.75 o                         
   6   4   2        125.24        116.28         0.98 o                         
   7   4   2        770.55        782.63         4.03 o                         
   8   4   2        128.71        125.79         1.29 o                         
   9   4   2        144.89        150.38         1.44 o                         
  10   4   2        165.08        146.00         1.62 o                         
  11   4   2        638.22        610.05         4.63 o                         
  12   4   2        104.53         91.22         1.46 o                         
  13   4   2         31.45         35.78         1.47 o                         
  14   4   2         27.73         30.75         1.36 o                         
  15   4   2          8.41         11.02         1.03 o                         
  16   4   2         23.05         21.34         1.35 o                         
  17   4   2          8.79          9.10         1.12 o                         
  18   4   2         92.77         95.63         2.71 o                         
  19   4   2         52.86         57.35         3.28 o                         
 -19   5   2         15.41         18.33         1.61 o                         
 -18   5   2        105.40        112.90         2.85 o                         
 -17   5   2         10.31          8.18         1.11 o                         
 -16   5   2          2.44          3.45         0.95 o                         
 -15   5   2          7.29          6.40         1.06 o                         
 -14   5   2        129.49        133.17         3.08 o                         
 -13   5   2         60.52         61.32         1.69 o                         
 -12   5   2          5.69          9.85         0.89 o                         
 -11   5   2        497.03        480.00         4.82 o                         
 -10   5   2       1809.63       1741.47        12.42 o                         
  -9   5   2        210.88        193.75         1.91 o                         
  -8   5   2        157.57        161.92         1.47 o                         
  -7   5   2         12.04         16.48         0.52 o                         
  -6   5   2         11.37         13.84         0.38 o                         
  -5   5   2        355.18        333.99         1.86 o                         
  -4   5   2          2.34          1.37         0.22 o                         
  -3   5   2        987.92       1022.08         4.79 o                         
  -2   5   2        469.95        481.66         2.47 o                         
  -1   5   2        827.71        947.78         4.22 o                         
   0   5   2          9.30         12.44         0.33 o                         
   1   5   2        182.51        151.69         1.06 o                         
   2   5   2        160.83        178.10         1.16 o                         
   3   5   2        784.96        811.88         3.90 o                         
   4   5   2        279.32        250.29         1.49 o                         
   5   5   2         83.85         81.63         0.75 o                         
   6   5   2         71.14         76.82         0.86 o                         
   7   5   2        189.21        203.27         1.68 o                         
   8   5   2        120.05        152.08         1.54 o                         
   9   5   2        144.24        145.54         2.12 o                         
  10   5   2        147.29        140.13         1.76 o                         
  11   5   2          4.01          1.43         0.49 o                         
  12   5   2         74.70         65.39         1.48 o                         
  13   5   2         10.24         12.64         1.06 o                         
  14   5   2        135.49        134.32         2.48 o                         
  15   5   2         30.40         32.64         1.55 o                         
  16   5   2         93.50         95.43         2.52 o                         
  17   5   2          9.16          7.38         1.12 o                         
  18   5   2         25.21         25.37         2.06 o                         
 -18   6   2         14.57         12.87         2.16 o                         
 -17   6   2         41.11         41.82         1.94 o                         
 -16   6   2         71.42         81.58         2.39 o                         
 -15   6   2         15.56         22.05         1.57 o                         
 -14   6   2          0.15         -0.24         0.83 o                         
 -13   6   2          3.59          3.21         1.06 o                         
 -12   6   2         21.91         26.30         1.40 o                         
 -11   6   2         47.60         47.29         1.36 o                         
 -10   6   2          9.13          9.47         0.80 o                         
  -9   6   2        293.62        293.08         3.09 o                         
  -8   6   2        479.55        425.00         3.57 o                         
  -7   6   2        195.72        193.70         1.65 o                         
  -6   6   2        233.48        218.16         2.09 o                         
  -5   6   2         53.95         65.29         0.88 o                         
  -4   6   2       1112.07       1109.48         5.64 o                         
  -3   6   2         66.06         65.14         0.76 o                         
  -2   6   2        143.11        165.51         1.22 o                         
  -1   6   2         21.95         12.23         0.38 o                         
   0   6   2        127.94        115.80         0.97 o                         
   1   6   2         29.72         38.32         0.57 o                         
   2   6   2        176.73        193.45         1.35 o                         
   3   6   2        147.86        139.77         1.25 o                         
   4   6   2        174.19        149.41         1.28 o                         
   5   6   2        230.99        230.80         1.83 o                         
   6   6   2        226.76        244.55         1.86 o                         
   7   6   2          2.37          0.32         0.33 o                         
   8   6   2          0.00          0.20         0.38 o                         
   9   6   2        162.66        139.90         1.99 o                         
  10   6   2         89.98         86.81         1.60 o                         
  11   6   2          2.21          4.14         0.72 o                         
  12   6   2         94.94         98.96         2.07 o                         
  13   6   2          0.38          0.03         0.71 o                         
  14   6   2          0.00          0.55         1.16 o                         
  15   6   2          6.07          5.49         1.00 o                         
  16   6   2         32.71         38.15         1.91 o                         
  17   6   2        106.72        102.09         2.86 o                         
  18   6   2          7.89          9.64         1.66 o                         
 -17   7   2          5.54          3.61         1.70 o                         
 -16   7   2        108.63        109.45         2.90 o                         
 -15   7   2          0.07         -0.90         0.90 o                         
 -14   7   2        106.72        101.06         2.58 o                         
 -13   7   2        339.71        345.80         4.67 o                         
 -12   7   2         14.07         11.09         1.29 o                         
 -11   7   2          3.63          3.16         0.75 o                         
 -10   7   2         15.00         13.73         1.06 o                         
  -9   7   2         13.08         19.65         1.14 o                         
  -8   7   2         39.38         45.74         1.34 o                         
  -7   7   2        242.57        241.26         2.61 o                         
  -6   7   2        225.67        186.99         2.00 o                         
  -5   7   2         43.35         25.57         0.76 o                         
  -4   7   2          0.23         -0.34         0.34 o                         
  -3   7   2        283.97        238.63         2.14 o                         
  -2   7   2          0.13         -0.10         0.36 o                         
  -1   7   2        392.50        364.07         2.98 o                         
   0   7   2         57.05         55.09         0.87 o                         
   1   7   2       2276.41       2090.68        10.92 o                         
   2   7   2          5.01          5.47         0.45 o                         
   3   7   2        370.80        363.06         2.69 o                         
   4   7   2          0.57         -0.16         0.36 o                         
   5   7   2        289.24        226.24         2.14 o                         
   6   7   2          0.49          0.01         0.41 o                         
   7   7   2        156.97        179.23         2.32 o                         
   8   7   2        128.69        111.05         1.96 o                         
   9   7   2         50.27         38.75         1.49 o                         
  10   7   2         10.78         11.48         0.90 o                         
  11   7   2         10.07          8.64         0.84 o                         
  12   7   2         15.80         14.89         1.19 o                         
  13   7   2         27.06         23.91         1.44 o                         
  14   7   2          4.48          1.92         0.90 o                         
  15   7   2         11.57         15.25         1.63 o                         
  16   7   2         31.86         35.65         1.98 o                         
  17   7   2          0.47          1.37         1.08 o                         
 -16   8   2         22.37         23.49         3.24 o                         
 -15   8   2         21.90         19.47         1.71 o                         
 -14   8   2         12.59         10.81         1.41 o                         
 -13   8   2          1.74          2.14         1.01 o                         
 -12   8   2          0.47          0.02         0.88 o                         
 -11   8   2         36.83         39.11         1.73 o                         
 -10   8   2         34.03         35.99         1.82 o                         
  -9   8   2        145.16        145.00         3.20 o                         
  -8   8   2          0.93          0.09         0.63 o                         
  -7   8   2        133.43        137.69         2.21 o                         
  -6   8   2          3.32          2.52         0.61 o                         
  -5   8   2         67.67         58.55         1.59 o                         
  -4   8   2         47.77         36.42         1.07 o                         
  -3   8   2          2.30          3.20         0.62 o                         
  -2   8   2         96.46         81.31         1.56 o                         
  -1   8   2         61.08         59.00         1.30 o                         
   0   8   2         75.09         71.20         1.44 o                         
   1   8   2         13.30          9.28         0.82 o                         
   2   8   2        742.30        666.90         5.62 o                         
   3   8   2         35.97         25.48         0.96 o                         
   4   8   2         55.23         47.37         1.17 o                         
   5   8   2        156.07        156.98         2.12 o                         
   6   8   2         34.95         22.49         1.21 o                         
   7   8   2        645.00        605.62         5.73 o                         
   8   8   2        118.74        109.10         2.04 o                         
   9   8   2         21.04         21.32         1.32 o                         
  10   8   2        103.19        100.68         2.15 o                         
  11   8   2          0.19         -0.05         0.70 o                         
  12   8   2         58.76         52.80         1.94 o                         
  13   8   2          4.35          4.05         0.99 o                         
  14   8   2         10.15         10.14         1.23 o                         
  15   8   2          8.96          7.86         1.39 o                         
  16   8   2         22.33         26.73         1.74 o                         
 -15   9   2          6.15          4.07         1.48 o                         
 -14   9   2          0.44         -0.98         1.10 o                         
 -13   9   2          1.36          0.45         1.12 o                         
 -12   9   2          3.31          3.80         1.20 o                         
 -11   9   2          2.31          4.75         1.11 o                         
 -10   9   2          2.04          2.82         0.93 o                         
  -9   9   2          1.60          0.60         0.86 o                         
  -8   9   2         85.90         80.95         2.40 o                         
  -7   9   2         62.36         56.84         1.90 o                         
  -6   9   2        258.08        231.26         3.57 o                         
  -5   9   2        365.01        341.76         4.11 o                         
  -4   9   2         19.76         22.00         1.31 o                         
  -3   9   2         83.28         74.25         1.80 o                         
  -2   9   2          1.42         -0.09         0.60 o                         
  -1   9   2          4.33          2.35         0.68 o                         
   0   9   2        377.04        348.97         3.91 o                         
   1   9   2         11.87         19.87         1.06 o                         
   2   9   2        214.27        199.80         2.78 o                         
   3   9   2        247.14        212.93         2.89 o                         
   4   9   2          5.69          6.30         0.78 o                         
   5   9   2          7.78          4.25         0.86 o                         
   6   9   2         86.63         87.08         2.17 o                         
   7   9   2        114.66        120.48         2.78 o                         
   8   9   2         67.16         76.97         2.18 o                         
   9   9   2          0.08          0.53         0.83 o                         
  10   9   2          3.46          4.82         1.11 o                         
  11   9   2         86.32         86.76         2.71 o                         
  12   9   2        181.58        185.45         4.17 o                         
  13   9   2          0.04          0.81         1.10 o                         
  14   9   2         14.30         12.45         2.57 o                         
  15   9   2          3.33          0.81         1.80 o                         
 -13  10   2          6.82         12.65         2.96 o                         
 -12  10   2         10.26         11.45         1.56 o                         
 -11  10   2         19.18         22.27         1.76 o                         
 -10  10   2        105.65        107.96         2.98 o                         
  -9  10   2          7.66         11.04         1.31 o                         
  -8  10   2          8.41         10.02         1.20 o                         
  -7  10   2          8.44         10.69         1.27 o                         
  -6  10   2          7.62          6.24         1.09 o                         
  -5  10   2        117.64        102.88         2.83 o                         
  -4  10   2        243.10        229.40         3.51 o                         
  -3  10   2          8.11          8.35         0.98 o                         
  -2  10   2        104.98        103.89         2.31 o                         
  -1  10   2          1.13          0.30         0.68 o                         
   0  10   2         11.06          8.15         0.91 o                         
   1  10   2         42.84         33.70         1.40 o                         
   2  10   2          0.05         -0.74         0.74 o                         
   3  10   2         51.75         51.24         1.75 o                         
   4  10   2        164.82        175.70         3.63 o                         
   5  10   2        179.64        191.70         3.54 o                         
   6  10   2         58.40         66.83         2.31 o                         
   7  10   2          0.21         -0.87         0.87 o                         
   8  10   2         15.73         15.47         1.61 o                         
   9  10   2          1.38          0.26         1.00 o                         
  10  10   2        135.80        143.59         3.51 o                         
  11  10   2         17.61         19.06         1.78 o                         
  12  10   2          2.11          6.94         1.54 o                         
  13  10   2          5.70          1.75         1.27 o                         
 -12  11   2          4.82          8.10         4.94 o                         
 -11  11   2          0.00          0.64         1.85 o                         
 -10  11   2         13.13          6.94         1.39 o                         
  -9  11   2        274.85        274.32         4.91 o                         
  -8  11   2        147.45        160.88         3.73 o                         
  -7  11   2         10.30          6.97         1.29 o                         
  -6  11   2         34.20         42.71         2.13 o                         
  -5  11   2          6.95         10.25         1.35 o                         
  -4  11   2         45.98         48.74         2.25 o                         
  -3  11   2          5.58          5.43         0.98 o                         
  -2  11   2          6.46          6.85         1.07 o                         
  -1  11   2         94.01         99.68         2.67 o                         
   0  11   2        153.40        154.73         3.27 o                         
   1  11   2        101.42        110.21         2.63 o                         
   2  11   2         20.57         22.88         1.45 o                         
   3  11   2        100.07        106.30         2.90 o                         
   4  11   2         85.72         92.33         2.76 o                         
   5  11   2         41.91         42.80         2.22 o                         
   6  11   2        130.01        147.20         3.63 o                         
   7  11   2         17.87         15.78         2.03 o                         
   8  11   2        126.50        141.25         3.63 o                         
   9  11   2         74.89         66.93         2.71 o                         
  10  11   2          0.44         -1.60         1.60 o                         
  11  11   2          9.76          8.83         1.65 o                         
  -9  12   2          0.51          2.27         1.37 o                         
  -8  12   2          4.20          2.69         1.50 o                         
  -7  12   2         93.53        108.78         3.23 o                         
  -6  12   2         10.90          9.56         1.49 o                         
  -5  12   2          0.90         -1.00         1.00 o                         
  -4  12   2         18.70         18.50         1.64 o                         
  -3  12   2          0.13         -0.73         0.94 o                         
  -2  12   2          2.40          0.88         0.98 o                         
  -1  12   2          1.07         -0.08         0.84 o                         
   0  12   2          4.64          2.74         1.27 o                         
   1  12   2         24.93         24.87         1.99 o                         
   2  12   2          2.32          1.33         1.21 o                         
   3  12   2          1.49          1.10         1.23 o                         
   4  12   2          1.76          1.51         1.13 o                         
   5  12   2          0.00         -1.34         1.34 o                         
   6  12   2         30.58         27.86         2.25 o                         
   7  12   2        121.63        130.95         4.18 o                         
   8  12   2          0.39         -1.18         1.18 o                         
  -4  13   2         10.77          8.71         1.51 o                         
  -3  13   2         12.84          9.56         1.63 o                         
  -2  13   2          0.30         -1.34         1.34 o                         
  -1  13   2          5.61          6.11         1.61 o                         
   0  13   2         29.16         30.66         2.68 o                         
   1  13   2         32.00         33.64         2.79 o                         
   2  13   2          0.25          0.09         1.54 o                         
   3  13   2         50.03         61.03         5.05 o                         
   4  13   2         98.18        102.28         3.91 o                         
 -20   1   3         11.75         13.51         1.42 o                         
 -19   1   3          0.30          0.84         0.99 o                         
 -18   1   3        125.08        139.93         3.04 o                         
 -17   1   3        171.55        182.70         3.37 o                         
 -16   1   3          0.03         -0.13         0.74 o                         
 -15   1   3          3.44          4.60         0.77 o                         
 -14   1   3        262.78        242.58         3.04 o                         
 -13   1   3         42.89         28.87         1.08 o                         
 -12   1   3         21.26         18.13         0.73 o                         
 -11   1   3          5.96          3.42         0.37 o                         
 -10   1   3          0.13          1.01         0.25 o                         
  -9   1   3         37.40         41.22         0.63 o                         
  -8   1   3         44.48         61.31         0.66 o                         
  -7   1   3       1888.58       2031.25         9.11 o                         
  -6   1   3       2693.96       2868.97        29.36 o                         
  -5   1   3        195.85        237.79         1.31 o                         
  -4   1   3       1205.83       1185.99         5.23 o                         
  -2   1   3          0.33          1.92         0.13 o                         
   2   1   3       1233.27       1446.01        19.84 o                         
   4   1   3        321.60        322.34         1.81 o                         
   5   1   3       1574.16       1734.56         9.18 o                         
   6   1   3        507.00        526.33         2.56 o                         
   7   1   3        690.70        714.06         3.45 o                         
   8   1   3        768.48        778.40         3.90 o                         
   9   1   3         79.19         78.16         0.78 o                         
  10   1   3        273.01        248.61         1.74 o                         
  11   1   3         38.41         31.23         0.64 o                         
  12   1   3        276.54        246.03         2.45 o                         
  13   1   3         10.59         10.36         0.80 o                         
  14   1   3        120.07        118.76         2.16 o                         
  15   1   3          2.07          2.43         0.70 o                         
  16   1   3          0.34         -0.64         0.70 o                         
  17   1   3          3.17          3.61         0.89 o                         
  18   1   3         65.76         69.40         3.08 o                         
  19   1   3         43.33         51.51         2.09 o                         
  20   1   3         10.63          9.53         1.37 o                         
 -20   2   3         23.35         25.83         2.12 o                         
 -19   2   3         37.26         35.76         2.06 o                         
 -18   2   3         48.28         49.03         2.11 o                         
 -17   2   3        141.69        164.71         3.32 o                         
 -16   2   3         73.25         73.80         2.79 o                         
 -15   2   3         12.43         10.11         0.94 o                         
 -14   2   3         56.09         54.93         1.58 o                         
 -13   2   3          2.05         -0.07         0.54 o                         
 -12   2   3        146.88        140.17         1.88 o                         
 -11   2   3        408.71        365.42         2.66 o                         
 -10   2   3         17.09         19.78         0.52 o                         
  -9   2   3        135.68        122.71         1.01 o                         
  -8   2   3        524.51        566.94         2.94 o                         
  -7   2   3       2283.66       2503.36        11.78 o                         
  -6   2   3        302.38        324.34         1.91 o                         
  -5   2   3        100.09        118.20         0.88 o                         
  -4   2   3          3.24          5.89         0.22 o                         
  -3   2   3         95.04         92.75         0.65 o                         
  -2   2   3        670.89        762.95         3.69 o                         
   1   2   3        593.61        607.91         2.94 o                         
   3   2   3        171.49        180.05         1.06 o                         
   5   2   3        330.30        380.89         2.25 o                         
   6   2   3         11.94         14.64         0.39 o                         
   7   2   3       1086.02       1043.04         5.21 o                         
   8   2   3        686.55        660.26         3.56 o                         
   9   2   3         24.85         31.30         0.60 o                         
  10   2   3         66.94         67.99         0.89 o                         
  11   2   3        216.18        208.69         1.91 o                         
  12   2   3          6.50          6.86         0.57 o                         
  13   2   3          7.25          7.57         0.72 o                         
  14   2   3          0.00         -0.45         0.57 o                         
  15   2   3         13.48         12.36         1.19 o                         
  16   2   3        104.47        104.87         2.26 o                         
  17   2   3         50.32         53.92         2.01 o                         
  18   2   3          5.27          4.18         1.03 o                         
  19   2   3         12.38         10.80         1.35 o                         
  20   2   3          0.16          3.44         4.27 o                         
 -20   3   3         89.17         99.60         3.11 o                         
 -19   3   3         11.04         10.69         1.33 o                         
 -18   3   3          5.56          5.29         1.10 o                         
 -17   3   3         11.03         15.50         1.30 o                         
 -16   3   3        151.97        152.29         2.85 o                         
 -15   3   3          1.08          0.96         0.76 o                         
 -14   3   3         15.84         21.22         1.19 o                         
 -13   3   3         80.47         74.26         1.79 o                         
 -12   3   3        628.56        638.38         6.26 o                         
 -11   3   3        382.23        350.80         3.30 o                         
 -10   3   3         35.50         33.13         0.74 o                         
  -9   3   3        790.83        753.34         4.15 o                         
  -8   3   3          7.11          5.87         0.30 o                         
  -7   3   3         15.96         16.95         0.39 o                         
  -6   3   3        139.51        165.33         1.12 o                         
  -5   3   3        770.11        824.49         3.83 o                         
  -4   3   3         79.06         98.98         0.78 o                         
  -3   3   3       2070.54       2173.41        15.35 o                         
  -2   3   3        394.15        410.70         2.05 o                         
  -1   3   3        622.01        713.58         3.45 o                         
   0   3   3        618.90        698.64         3.28 o                         
   1   3   3        630.54        696.08         3.18 o                         
   2   3   3       1515.59       1604.15         7.17 o                         
   3   3   3        203.51        199.45         1.19 o                         
   4   3   3        245.54        283.77         1.64 o                         
   5   3   3       2548.59       2809.67        17.59 o                         
   6   3   3        919.16        866.63         4.29 o                         
   7   3   3       1005.61       1057.46         5.25 o                         
   8   3   3         30.70         38.87         0.59 o                         
   9   3   3         95.81         87.02         0.98 o                         
  10   3   3          6.65          6.25         0.43 o                         
  11   3   3          0.03          0.09         0.40 o                         
  12   3   3         32.65         31.56         0.94 o                         
  13   3   3          2.01          2.12         0.58 o                         
  14   3   3         36.80         38.16         1.44 o                         
  15   3   3          4.62          2.81         0.83 o                         
  16   3   3          1.63          1.02         0.84 o                         
  17   3   3         30.24         32.07         1.65 o                         
  18   3   3          2.41          2.14         1.00 o                         
  19   3   3          2.53          1.09         1.29 o                         
 -20   4   3        188.82        207.72         4.53 o                         
 -19   4   3         37.53         42.32         2.16 o                         
 -18   4   3         32.01         32.97         1.88 o                         
 -17   4   3         25.55         24.24         1.48 o                         
 -16   4   3          0.30         -0.32         0.81 o                         
 -15   4   3         14.93         16.42         1.22 o                         
 -14   4   3         54.22         54.10         1.65 o                         
 -13   4   3          0.01         -0.63         0.63 o                         
 -12   4   3          0.80          1.47         0.69 o                         
 -11   4   3          1.55          1.61         0.53 o                         
 -10   4   3         33.73         29.36         0.92 o                         
  -9   4   3        856.27        849.12         4.86 o                         
  -8   4   3        148.29        121.97         1.18 o                         
  -7   4   3        883.41        829.48         4.10 o                         
  -6   4   3        428.74        436.88         2.41 o                         
  -5   4   3        328.00        334.23         1.88 o                         
  -4   4   3        422.56        498.33         2.47 o                         
  -3   4   3        188.88        157.58         1.02 o                         
  -2   4   3         17.16          6.66         0.26 o                         
  -1   4   3        898.55       1114.80         4.99 o                         
   0   4   3        613.48        592.89         2.83 o                         
   1   4   3        729.64        767.08         3.71 o                         
   2   4   3       3329.00       3707.77        56.45 o                         
   3   4   3         77.87         98.97         0.76 o                         
   4   4   3          1.31          1.17         0.19 o                         
   5   4   3         76.80         87.44         0.79 o                         
   6   4   3         95.58         95.38         0.89 o                         
   7   4   3         58.81         48.60         0.67 o                         
   8   4   3         43.09         37.86         0.72 o                         
   9   4   3         53.76         48.58         0.80 o                         
  10   4   3        131.22        121.72         1.44 o                         
  11   4   3          1.03          0.84         0.45 o                         
  12   4   3        364.67        348.52         3.27 o                         
  13   4   3        168.56        168.70         2.39 o                         
  14   4   3          0.12         -0.62         0.62 o                         
  15   4   3         73.73         79.23         2.10 o                         
  16   4   3          0.12         -0.69         0.79 o                         
  17   4   3          3.43          2.51         0.88 o                         
  18   4   3         20.67         23.65         1.68 o                         
  19   4   3         69.22         74.92         2.58 o                         
 -19   5   3          0.93          0.36         0.99 o                         
 -18   5   3          2.65          1.93         1.03 o                         
 -17   5   3          5.42          6.03         1.05 o                         
 -16   5   3         98.87        107.72         2.54 o                         
 -15   5   3         37.44         37.26         1.61 o                         
 -14   5   3          4.39          7.88         1.16 o                         
 -13   5   3        259.48        255.85         3.58 o                         
 -12   5   3         99.31        101.63         2.14 o                         
 -11   5   3        274.49        239.61         2.93 o                         
 -10   5   3          0.98          3.80         0.66 o                         
  -9   5   3         75.68         75.11         1.19 o                         
  -8   5   3         63.33         61.83         0.95 o                         
  -7   5   3        236.15        218.86         1.70 o                         
  -6   5   3        608.14        628.32         3.49 o                         
  -5   5   3        735.70        727.95         3.60 o                         
  -4   5   3          0.03          1.37         0.21 o                         
  -3   5   3         30.44         33.15         0.48 o                         
  -2   5   3        263.68        272.06         1.54 o                         
  -1   5   3        949.46       1012.85         4.91 o                         
   0   5   3        109.64         93.60         0.75 o                         
   1   5   3         16.54         14.51         0.36 o                         
   2   5   3        218.48        216.73         1.36 o                         
   3   5   3         38.30         37.93         0.50 o                         
   4   5   3          6.41          5.74         0.26 o                         
   5   5   3          4.30          9.59         0.36 o                         
   6   5   3        563.55        594.32         3.32 o                         
   7   5   3          1.69          0.54         0.29 o                         
   8   5   3          4.93          0.93         0.33 o                         
   9   5   3         43.20         46.22         1.02 o                         
  10   5   3        268.99        271.59         2.69 o                         
  11   5   3          7.38          9.86         0.64 o                         
  12   5   3         75.23         72.76         1.45 o                         
  13   5   3          4.23          4.90         0.76 o                         
  14   5   3          3.97          2.52         0.82 o                         
  15   5   3        211.00        218.69         3.59 o                         
  16   5   3         81.92         82.95         2.30 o                         
  17   5   3          2.83          0.50         0.91 o                         
  18   5   3         14.74         13.37         1.39 o                         
 -18   6   3         26.37         26.57         2.40 o                         
 -17   6   3          2.87          2.09         0.96 o                         
 -16   6   3         71.18         68.71         2.19 o                         
 -15   6   3         49.21         46.48         1.94 o                         
 -14   6   3         23.38         27.74         1.58 o                         
 -13   6   3         29.10         30.67         1.90 o                         
 -12   6   3          2.88          2.53         0.83 o                         
 -11   6   3        152.09        153.62         2.27 o                         
 -10   6   3        163.16        153.30         2.31 o                         
  -9   6   3        302.72        298.53         3.10 o                         
  -8   6   3        129.24        124.61         1.64 o                         
  -7   6   3         89.63         99.45         1.26 o                         
  -6   6   3        109.28         93.55         1.08 o                         
  -5   6   3         15.12         20.40         0.57 o                         
  -4   6   3          0.04          0.35         0.26 o                         
  -3   6   3         11.28         20.05         0.48 o                         
  -2   6   3         88.70         99.59         0.94 o                         
  -1   6   3        445.96        417.65         2.35 o                         
   0   6   3        224.52        229.95         1.43 o                         
   1   6   3         11.11         13.07         0.37 o                         
   2   6   3        114.62        109.65         1.07 o                         
   3   6   3        136.96        127.97         1.15 o                         
   4   6   3        511.63        498.57         3.19 o                         
   5   6   3         35.12         41.30         0.66 o                         
   6   6   3        418.85        399.12         2.82 o                         
   7   6   3        142.85        133.17         1.59 o                         
   8   6   3        270.28        270.52         2.57 o                         
   9   6   3        604.31        581.15         4.96 o                         
  10   6   3          0.82          0.96         0.49 o                         
  11   6   3         47.02         42.07         1.38 o                         
  12   6   3         28.58         31.09         1.39 o                         
  13   6   3        155.98        155.13         3.01 o                         
  14   6   3        138.65        147.68         2.93 o                         
  15   6   3          0.41          1.25         0.86 o                         
  16   6   3         66.86         73.56         2.24 o                         
  17   6   3         45.71         43.51         2.08 o                         
  18   6   3         11.58         14.51         5.06 o                         
 -17   7   3         10.43         11.03         1.93 o                         
 -16   7   3          2.77          3.90         1.12 o                         
 -15   7   3         50.66         60.00         2.26 o                         
 -14   7   3         59.05         56.79         2.18 o                         
 -13   7   3         54.73         58.87         2.17 o                         
 -12   7   3         31.95         34.00         1.75 o                         
 -11   7   3          0.01         -0.41         0.59 o                         
 -10   7   3        181.79        176.88         2.71 o                         
  -9   7   3         23.39         18.33         1.04 o                         
  -8   7   3         39.26         34.50         1.17 o                         
  -7   7   3        100.19         99.63         1.69 o                         
  -6   7   3          4.44          5.59         0.57 o                         
  -5   7   3        559.20        529.90         4.02 o                         
  -4   7   3        964.10        904.27         5.71 o                         
  -3   7   3        257.71        255.72         2.24 o                         
  -2   7   3        197.30        180.80         1.76 o                         
  -1   7   3         65.71         69.24         1.11 o                         
   0   7   3        104.52        110.46         1.15 o                         
   1   7   3         37.09         48.94         0.86 o                         
   2   7   3         50.59         52.94         0.92 o                         
   3   7   3        183.55        180.71         1.74 o                         
   4   7   3        267.39        234.10         2.06 o                         
   5   7   3        439.58        373.86         3.03 o                         
   6   7   3         90.15         92.89         1.53 o                         
   7   7   3        129.03        135.20         2.11 o                         
   8   7   3        402.23        379.31         4.02 o                         
   9   7   3          3.17          5.78         0.75 o                         
  10   7   3        407.49        403.98         4.32 o                         
  11   7   3        137.16        147.59         2.82 o                         
  12   7   3          0.00         -0.64         0.69 o                         
  13   7   3          6.49          4.54         0.95 o                         
  14   7   3         66.02         66.15         2.04 o                         
  15   7   3         12.05         12.96         1.20 o                         
  16   7   3         24.45         23.89         1.56 o                         
  17   7   3          9.87         12.17         1.49 o                         
 -16   8   3          1.06         -1.34         1.34 o                         
 -15   8   3          7.39          8.09         1.41 o                         
 -14   8   3          1.96          0.61         1.12 o                         
 -13   8   3          4.82          2.28         1.11 o                         
 -12   8   3         68.28         71.97         2.53 o                         
 -11   8   3         29.34         29.25         1.67 o                         
 -10   8   3          7.18          6.25         1.12 o                         
  -9   8   3        117.23        117.46         2.46 o                         
  -8   8   3         27.19         28.92         1.36 o                         
  -7   8   3         40.84         39.94         1.30 o                         
  -6   8   3         30.63         40.24         1.38 o                         
  -5   8   3        429.08        381.21         4.07 o                         
  -4   8   3         33.03         42.63         1.17 o                         
  -3   8   3         88.76         75.41         1.53 o                         
  -2   8   3        188.78        152.79         2.24 o                         
  -1   8   3        364.96        330.41         3.35 o                         
   0   8   3         32.92         31.22         1.06 o                         
   1   8   3          8.24          3.58         0.61 o                         
   2   8   3        148.73        167.26         2.81 o                         
   3   8   3        158.96        161.58         2.05 o                         
   4   8   3         27.71         18.08         0.85 o                         
   5   8   3        363.24        325.82         3.62 o                         
   6   8   3          0.00          0.85         0.64 o                         
   7   8   3          3.12          2.93         0.68 o                         
   8   8   3          4.93          4.23         0.76 o                         
   9   8   3          0.51          1.52         0.73 o                         
  10   8   3        525.54        520.92         5.96 o                         
  11   8   3        122.61        122.46         2.38 o                         
  12   8   3         39.76         43.37         1.77 o                         
  13   8   3          4.86          2.59         0.96 o                         
  14   8   3         16.16         14.21         1.27 o                         
  15   8   3        193.74        202.46         4.13 o                         
  16   8   3         25.81         21.60         1.85 o                         
 -15   9   3         12.18         11.49         1.83 o                         
 -14   9   3          2.23          2.97         1.20 o                         
 -13   9   3         67.32         72.17         2.74 o                         
 -12   9   3         76.05         77.65         2.74 o                         
 -11   9   3         75.27         68.30         2.51 o                         
 -10   9   3         44.20         53.13         2.00 o                         
  -9   9   3         28.72         35.07         1.74 o                         
  -8   9   3        142.47        141.06         2.97 o                         
  -7   9   3         22.24         20.26         1.33 o                         
  -6   9   3        266.66        260.95         3.57 o                         
  -5   9   3         21.97         27.29         1.30 o                         
  -4   9   3          1.44          1.82         0.69 o                         
  -3   9   3         55.00         53.33         1.53 o                         
  -2   9   3         91.83         82.29         1.79 o                         
  -1   9   3         42.00         38.88         1.41 o                         
   0   9   3          1.43          3.29         0.72 o                         
   1   9   3          3.54          1.31         0.65 o                         
   2   9   3        139.34        128.66         2.55 o                         
   3   9   3        242.08        224.61         2.99 o                         
   4   9   3          0.02          0.00         0.70 o                         
   5   9   3          3.65          4.17         0.86 o                         
   6   9   3          3.47          5.97         0.97 o                         
   7   9   3         22.39         21.95         1.48 o                         
   8   9   3         25.49         23.71         1.78 o                         
   9   9   3         18.75         18.99         1.49 o                         
  10   9   3        313.22        288.93         4.60 o                         
  11   9   3        119.47        122.48         3.14 o                         
  12   9   3         30.47         25.21         1.88 o                         
  13   9   3         40.17         34.70         2.12 o                         
  14   9   3        113.17        122.60         5.16 o                         
 -13  10   3         27.30         23.96         3.53 o                         
 -12  10   3         37.96         46.75         2.41 o                         
 -11  10   3          1.25          1.47         1.31 o                         
 -10  10   3         57.11         57.17         2.36 o                         
  -9  10   3        192.67        194.30         3.76 o                         
  -8  10   3        140.19        155.95         3.28 o                         
  -7  10   3         33.14         28.49         1.65 o                         
  -6  10   3        138.74        132.76         3.38 o                         
  -5  10   3          4.78          3.74         0.97 o                         
  -4  10   3        127.00        131.99         2.66 o                         
  -3  10   3          2.97          5.17         0.90 o                         
  -2  10   3        181.49        166.23         2.87 o                         
  -1  10   3          1.08         -0.65         0.65 o                         
   0  10   3        120.44        127.73         2.43 o                         
   1  10   3         44.02         48.17         1.66 o                         
   2  10   3         22.07         22.79         1.36 o                         
   3  10   3         18.54         15.89         1.15 o                         
   4  10   3         32.25         36.11         1.82 o                         
   5  10   3          6.37          4.97         1.06 o                         
   6  10   3         52.40         53.54         2.10 o                         
   7  10   3         18.22         16.43         1.40 o                         
   8  10   3         18.04         14.40         1.39 o                         
   9  10   3         69.84         64.07         2.32 o                         
  10  10   3         40.71         42.76         2.28 o                         
  11  10   3          1.34          1.54         1.15 o                         
  12  10   3         82.20         79.81         7.09 o                         
  13  10   3         46.52         42.88         2.54 o                         
 -11  11   3         27.41         29.31         2.91 o                         
 -10  11   3          0.88          0.68         1.51 o                         
  -9  11   3         24.16         23.06         1.80 o                         
  -8  11   3         79.89         86.04         2.83 o                         
  -7  11   3          4.89          6.95         1.27 o                         
  -6  11   3         13.52         15.03         1.50 o                         
  -5  11   3        345.96        374.99         5.86 o                         
  -4  11   3        116.33        121.10         2.95 o                         
  -3  11   3         10.21          7.91         1.16 o                         
  -2  11   3          2.47          2.62         0.94 o                         
  -1  11   3          5.13          4.69         1.17 o                         
   0  11   3          0.45          0.47         0.87 o                         
   1  11   3          7.27          5.39         1.04 o                         
   2  11   3         46.79         59.80         2.43 o                         
   3  11   3         13.87         15.78         1.59 o                         
   4  11   3          0.20         -0.71         0.99 o                         
   5  11   3        180.08        190.57         4.11 o                         
   6  11   3          7.09          6.55         1.33 o                         
   7  11   3          9.46         11.54         1.47 o                         
   8  11   3          5.01          2.93         1.26 o                         
   9  11   3         93.84         94.97         3.10 o                         
  10  11   3         10.45         14.42         2.20 o                         
  11  11   3          0.26          1.52         1.30 o                         
  -9  12   3          3.63          2.48         1.35 o                         
  -8  12   3         13.41         16.27         1.84 o                         
  -7  12   3        274.05        301.55         5.37 o                         
  -6  12   3        131.14        128.64         3.44 o                         
  -5  12   3         98.95        110.23         3.54 o                         
  -4  12   3         31.05         27.04         1.88 o                         
  -3  12   3         23.29         21.93         1.64 o                         
  -2  12   3         17.99         17.27         1.77 o                         
  -1  12   3         20.17         24.03         1.61 o                         
   0  12   3         22.94         22.69         1.69 o                         
   1  12   3         90.34         89.86         3.47 o                         
   2  12   3          3.63          3.53         1.42 o                         
   3  12   3        109.19        107.77         3.49 o                         
   4  12   3        149.04        157.36         4.15 o                         
   5  12   3        146.44        165.37         4.29 o                         
   6  12   3        126.88        122.19         3.54 o                         
   7  12   3         16.84         17.32         2.19 o                         
   8  12   3          2.49          2.48         1.32 o                         
  -4  13   3        171.93        180.00         4.81 o                         
  -3  13   3        245.07        250.05         6.01 o                         
  -2  13   3         75.58         72.31         4.34 o                         
  -1  13   3          0.00         -1.06         1.49 o                         
   0  13   3         48.71         49.53         3.03 o                         
   1  13   3         79.02         90.97         3.75 o                         
   2  13   3         96.89         89.35         4.44 o                         
   3  13   3         85.74         89.64         3.92 o                         
 -21   0   4        140.69        160.10         5.13 o                         
 -20   0   4          1.19          5.94         1.71 o                         
 -19   0   4        444.09        491.57         9.78 o                         
 -18   0   4         38.66         38.25         2.65 o                         
 -17   0   4         57.60         56.54         2.85 o                         
 -16   0   4         12.70         25.42         2.08 o                         
 -15   0   4         12.29         10.21         1.21 o                         
 -14   0   4        318.24        303.42         5.20 o                         
 -13   0   4        114.81        124.06         2.75 o                         
 -12   0   4        190.69        148.51         2.60 o                         
 -11   0   4          1.18          1.90         0.48 o                         
 -10   0   4          4.27          6.76         0.51 o                         
  -9   0   4          0.18          0.83         0.34 o                         
  -8   0   4          0.31          6.90         0.43 o                         
  -7   0   4        439.07        534.30         4.05 o                         
  -6   0   4         13.30          5.28         0.35 o                         
  -5   0   4       1153.12       1384.71         8.67 o                         
  -4   0   4       1204.78       1201.65         7.34 o                         
  -2   0   4        174.10        243.60         1.93 o                         
   4   0   4        982.45       1060.65         7.20 o                         
   5   0   4        361.92        335.20         2.56 o                         
   6   0   4          9.16         23.51         0.54 o                         
   7   0   4         41.17         31.33         0.66 o                         
   8   0   4         11.90         18.87         0.61 o                         
   9   0   4         69.10         65.07         1.10 o                         
  10   0   4          0.02          0.70         0.37 o                         
  11   0   4         79.68         79.17         1.58 o                         
  12   0   4          0.18         -0.14         0.54 o                         
  13   0   4        114.92        110.54         2.72 o                         
  14   0   4         34.49         39.20         1.88 o                         
  15   0   4          1.22          0.45         1.32 o                         
  16   0   4        238.63        240.04         4.97 o                         
  17   0   4         44.26         53.08         2.80 o                         
  18   0   4          0.13         -0.48         1.25 o                         
  19   0   4          0.19         -1.30         1.30 o                         
 -20   1   4         12.73         15.47         1.57 o                         
 -19   1   4          0.95          2.12         1.04 o                         
 -18   1   4         47.99         57.58         2.16 o                         
 -17   1   4          8.62         10.04         1.19 o                         
 -16   1   4         59.48         61.18         1.95 o                         
 -15   1   4        103.67        110.67         2.19 o                         
 -14   1   4          0.02          1.03         0.59 o                         
 -13   1   4         60.73         50.48         1.29 o                         
 -12   1   4         20.67         15.01         0.74 o                         
 -11   1   4         24.69         37.56         0.84 o                         
 -10   1   4         85.83         72.99         0.94 o                         
  -9   1   4        135.62        131.17         1.11 o                         
  -8   1   4        324.89        352.32         2.05 o                         
  -7   1   4        351.72        332.95         1.79 o                         
  -6   1   4        894.91        878.24         4.10 o                         
  -5   1   4        441.59        403.49         2.02 o                         
  -4   1   4          0.86          3.12         0.17 o                         
  -3   1   4       1600.40       1683.30        15.38 o                         
  -2   1   4        163.41        152.50         0.91 o                         
  -1   1   4       1239.70       1357.38         9.59 o                         
   2   1   4       1336.80       1417.94         8.93 o                         
   3   1   4        186.90        184.89         1.20 o                         
   4   1   4       1181.51       1230.59         6.09 o                         
   5   1   4        125.57        121.35         0.91 o                         
   6   1   4          0.28          0.96         0.16 o                         
   7   1   4        778.52        804.64         3.91 o                         
   8   1   4        257.41        253.55         1.57 o                         
   9   1   4        121.82        121.02         1.00 o                         
  10   1   4         23.25         22.28         0.52 o                         
  11   1   4        134.82        112.57         1.22 o                         
  12   1   4        186.09        170.98         1.90 o                         
  13   1   4         36.90         34.51         1.16 o                         
  14   1   4         52.94         55.30         1.62 o                         
  15   1   4          7.65          7.59         1.03 o                         
  16   1   4          3.01          1.68         0.78 o                         
  17   1   4         22.77         23.47         1.45 o                         
  18   1   4          0.35          0.12         0.93 o                         
  19   1   4          4.99          2.79         1.08 o                         
 -20   2   4         37.34         39.77         2.86 o                         
 -19   2   4         44.17         61.78         2.96 o                         
 -18   2   4          3.05          3.76         1.10 o                         
 -17   2   4        341.93        366.29         5.76 o                         
 -16   2   4         47.13         47.09         1.87 o                         
 -15   2   4          5.19          3.67         0.82 o                         
 -14   2   4         13.81         17.70         1.08 o                         
 -13   2   4          0.11          1.16         0.59 o                         
 -12   2   4        132.71        131.44         2.01 o                         
 -11   2   4         56.69         47.85         0.83 o                         
 -10   2   4         86.00         86.90         0.96 o                         
  -9   2   4         89.96         97.00         0.90 o                         
  -8   2   4          7.21          3.78         0.27 o                         
  -7   2   4         95.26        115.33         1.03 o                         
  -6   2   4       1586.52       1694.91         7.71 o                         
  -5   2   4         61.64         70.42         0.65 o                         
  -4   2   4        451.53        469.54         2.26 o                         
  -3   2   4          3.42          2.48         0.16 o                         
  -1   2   4         69.70         99.35         0.85 o                         
   1   2   4         67.36         86.95         0.58 o                         
   2   2   4        279.64        333.06         1.81 o                         
   3   2   4         50.27         41.23         0.42 o                         
   4   2   4        770.03        840.21         4.33 o                         
   5   2   4        477.94        500.27         2.88 o                         
   6   2   4        405.74        415.05         2.52 o                         
   7   2   4          1.32          1.95         0.25 o                         
   8   2   4        370.84        364.70         2.28 o                         
   9   2   4        263.98        243.76         1.80 o                         
  10   2   4        145.67        144.75         1.41 o                         
  11   2   4         99.37        104.52         1.31 o                         
  12   2   4         68.08         63.86         1.21 o                         
  13   2   4          2.17          1.57         0.49 o                         
  14   2   4         19.99         20.27         1.56 o                         
  15   2   4          1.14          0.19         0.86 o                         
  16   2   4          1.87          1.94         0.93 o                         
  17   2   4          8.31          7.72         1.01 o                         
  18   2   4          7.03          3.50         1.01 o                         
  19   2   4          5.34          6.07         1.55 o                         
 -20   3   4         21.31         16.78         1.56 o                         
 -19   3   4          3.43          2.99         1.15 o                         
 -18   3   4        111.26        113.36         2.83 o                         
 -17   3   4          7.45          7.61         1.03 o                         
 -16   3   4        111.34        120.06         2.50 o                         
 -15   3   4         21.61         25.57         1.39 o                         
 -14   3   4         15.10         17.62         1.11 o                         
 -13   3   4          4.33          4.08         0.76 o                         
 -12   3   4        297.62        272.36         3.29 o                         
 -11   3   4         94.89        103.71         1.50 o                         
 -10   3   4       1541.96       1531.33         8.95 o                         
  -9   3   4        137.11        117.61         1.12 o                         
  -8   3   4          2.90          3.85         0.28 o                         
  -7   3   4         83.88         89.67         0.83 o                         
  -6   3   4        131.54        169.88         1.18 o                         
  -5   3   4        289.94        290.40         1.68 o                         
  -4   3   4        220.30        238.74         1.34 o                         
  -3   3   4        507.86        591.35         2.83 o                         
  -2   3   4       1857.78       1890.92        11.11 o                         
  -1   3   4        431.37        442.51         2.22 o                         
   0   3   4       1581.33       1811.33         9.10 o                         
   1   3   4        388.08        469.12         2.23 o                         
   2   3   4        497.32        492.85         2.43 o                         
   3   3   4         41.47         48.37         0.52 o                         
   4   3   4         24.20         20.28         0.35 o                         
   5   3   4         19.04         16.70         0.38 o                         
   6   3   4          2.18          1.64         0.23 o                         
   7   3   4        387.23        420.67         3.05 o                         
   8   3   4          2.33          2.30         0.29 o                         
   9   3   4          1.79          4.05         0.37 o                         
  10   3   4          7.90         10.78         0.54 o                         
  11   3   4         76.70         77.47         1.54 o                         
  12   3   4        476.85        455.71         3.90 o                         
  13   3   4         21.51         18.67         0.89 o                         
  14   3   4         95.72        100.10         2.00 o                         
  15   3   4         10.45          8.15         1.00 o                         
  16   3   4          0.01         -0.63         0.78 o                         
  17   3   4          1.34          2.76         0.86 o                         
  18   3   4          6.90          5.71         1.08 o                         
  19   3   4          5.15          3.24         1.41 o                         
 -20   4   4         13.15         12.50         1.76 o                         
 -19   4   4          7.65          3.94         1.38 o                         
 -18   4   4         28.82         27.66         1.76 o                         
 -17   4   4          6.23          5.70         1.02 o                         
 -16   4   4         27.06         23.92         1.40 o                         
 -15   4   4         26.89         32.51         1.52 o                         
 -14   4   4         47.85         47.79         1.60 o                         
 -13   4   4        222.41        223.30         3.13 o                         
 -12   4   4        211.29        204.91         2.90 o                         
 -11   4   4         11.02         11.25         0.73 o                         
 -10   4   4         23.21         19.21         0.71 o                         
  -9   4   4        358.63        349.32         2.52 o                         
  -8   4   4        121.77        122.66         1.21 o                         
  -7   4   4        190.91        184.91         1.33 o                         
  -6   4   4          7.94          5.05         0.28 o                         
  -5   4   4         32.66         24.00         0.48 o                         
  -4   4   4        535.36        535.89         2.69 o                         
  -3   4   4         55.04         63.58         0.61 o                         
  -2   4   4       3968.04       4271.67        89.64 o                         
  -1   4   4          6.85          7.08         0.27 o                         
   0   4   4        312.05        366.99         2.01 o                         
   1   4   4         18.90          9.56         0.26 o                         
   2   4   4         10.02         13.89         0.32 o                         
   3   4   4        399.85        475.07         2.51 o                         
   4   4   4         45.94         49.28         0.57 o                         
   5   4   4        224.44        223.06         1.42 o                         
   6   4   4         80.35         83.16         0.83 o                         
   7   4   4          4.85          5.29         0.35 o                         
   8   4   4          6.94          5.72         0.38 o                         
   9   4   4        308.39        271.80         2.14 o                         
  10   4   4        235.13        216.97         2.48 o                         
  11   4   4         99.61         99.00         1.53 o                         
  12   4   4        236.89        234.25         2.59 o                         
  13   4   4         20.11         17.99         0.91 o                         
  14   4   4        246.77        236.35         3.58 o                         
  15   4   4          6.96          7.25         1.03 o                         
  16   4   4          3.14          0.16         0.75 o                         
  17   4   4          0.11         -0.95         0.95 o                         
  18   4   4        223.24        230.54         4.35 o                         
  19   4   4         50.21         56.81         8.68 o                         
 -19   5   4          1.71          1.70         1.14 o                         
 -18   5   4          0.36         -0.97         0.97 o                         
 -17   5   4         19.78         17.91         1.39 o                         
 -16   5   4        281.93        284.62         4.23 o                         
 -15   5   4         64.64         67.50         2.00 o                         
 -14   5   4         29.85         25.62         1.54 o                         
 -13   5   4         51.23         47.32         1.62 o                         
 -12   5   4          4.41          5.59         0.88 o                         
 -11   5   4         21.27         18.50         0.98 o                         
 -10   5   4        368.45        359.51         3.54 o                         
  -9   5   4        697.17        688.22         4.95 o                         
  -8   5   4        383.91        378.34         2.72 o                         
  -7   5   4         90.03         85.35         0.98 o                         
  -6   5   4        359.79        352.44         2.21 o                         
  -5   5   4        675.11        676.61         3.41 o                         
  -4   5   4       2008.08       2090.84         9.26 o                         
  -3   5   4        395.72        456.77         2.49 o                         
  -2   5   4        325.81        355.90         2.17 o                         
  -1   5   4        594.03        631.34         3.31 o                         
   0   5   4        232.34        238.55         1.56 o                         
   1   5   4         86.37         88.93         0.77 o                         
   2   5   4         57.43         54.46         0.60 o                         
   3   5   4        104.05         96.39         0.78 o                         
   4   5   4        225.62        215.48         1.54 o                         
   5   5   4          5.73          8.34         0.36 o                         
   6   5   4          8.78         14.68         0.49 o                         
   7   5   4          2.33          3.85         0.37 o                         
   8   5   4        232.02        231.15         2.04 o                         
   9   5   4        194.50        188.07         2.12 o                         
  10   5   4        319.79        286.19         2.93 o                         
  11   5   4        542.31        522.22         4.56 o                         
  12   5   4          7.56          7.89         0.69 o                         
  13   5   4          0.16         -0.20         0.64 o                         
  14   5   4         64.09         69.47         2.09 o                         
  15   5   4          8.42          8.00         1.09 o                         
  16   5   4        102.94        108.83         3.14 o                         
  17   5   4         73.74         77.34         3.04 o                         
  18   5   4          3.58          1.82         1.31 o                         
 -18   6   4         17.15         15.42         2.05 o                         
 -17   6   4         13.55         11.34         1.34 o                         
 -16   6   4         79.64         89.60         2.56 o                         
 -15   6   4         66.43         75.85         2.21 o                         
 -14   6   4         38.30         38.98         2.13 o                         
 -13   6   4         20.21         17.16         1.49 o                         
 -12   6   4         61.76         69.26         1.99 o                         
 -11   6   4         32.36         30.36         1.24 o                         
 -10   6   4       1420.18       1373.61        11.35 o                         
  -9   6   4       1249.03       1199.98         8.57 o                         
  -8   6   4         48.23         52.02         1.31 o                         
  -7   6   4        188.54        205.64         1.95 o                         
  -6   6   4         11.67          6.35         0.39 o                         
  -5   6   4          6.57          6.22         0.38 o                         
  -4   6   4        416.78        407.49         2.54 o                         
  -3   6   4         58.03         62.23         0.74 o                         
  -2   6   4       2119.52       2094.43         9.78 o                         
  -1   6   4        347.15        333.64         2.16 o                         
   0   6   4        632.73        638.11         3.65 o                         
   1   6   4         53.57         59.00         0.73 o                         
   2   6   4         42.04         45.18         0.65 o                         
   3   6   4          5.54          2.21         0.29 o                         
   4   6   4          0.52          0.51         0.24 o                         
   5   6   4          9.55          7.44         0.43 o                         
   6   6   4        267.26        260.88         2.32 o                         
   7   6   4        981.23        842.24         5.77 o                         
   8   6   4         82.50         76.53         1.30 o                         
   9   6   4         13.37         16.14         0.81 o                         
  10   6   4         27.63         24.35         0.96 o                         
  11   6   4         74.24         74.94         1.75 o                         
  12   6   4         71.11         70.09         2.50 o                         
  13   6   4         51.28         59.33         1.99 o                         
  14   6   4          3.10          3.39         0.86 o                         
  15   6   4          0.11         -0.80         0.80 o                         
  16   6   4         14.98         14.78         2.49 o                         
  17   6   4         35.22         31.49         2.48 o                         
 -17   7   4         33.42         33.43         3.03 o                         
 -16   7   4         36.58         44.31         2.36 o                         
 -15   7   4         11.69         13.41         1.46 o                         
 -14   7   4        104.76        108.36         3.28 o                         
 -13   7   4         36.71         33.11         1.88 o                         
 -12   7   4         16.02         15.41         1.42 o                         
 -11   7   4         28.85         22.90         1.50 o                         
 -10   7   4         44.74         40.42         1.52 o                         
  -9   7   4          0.98          0.82         0.63 o                         
  -8   7   4          9.30          5.61         0.67 o                         
  -7   7   4        242.12        194.49         2.52 o                         
  -6   7   4         95.88        101.06         1.67 o                         
  -5   7   4        784.55        722.22         5.55 o                         
  -4   7   4        121.70        107.02         1.38 o                         
  -3   7   4       1167.21       1120.94         8.45 o                         
  -2   7   4        829.05        802.20         5.20 o                         
  -1   7   4       1827.89       1787.15        10.87 o                         
   0   7   4        289.51        231.44         1.98 o                         
   1   7   4        124.23        145.05         1.44 o                         
   2   7   4        502.76        476.72         3.47 o                         
   3   7   4       1891.64       1704.95        10.17 o                         
   4   7   4          0.97          1.01         0.42 o                         
   5   7   4         25.73         18.27         0.70 o                         
   6   7   4         64.11         67.82         1.36 o                         
   7   7   4        933.85        847.80         6.82 o                         
   8   7   4         72.24         57.16         1.47 o                         
   9   7   4        122.47        101.05         1.98 o                         
  10   7   4          7.32          9.22         0.88 o                         
  11   7   4         33.19         31.27         1.54 o                         
  12   7   4          7.06          4.93         0.95 o                         
  13   7   4         11.68         12.89         1.11 o                         
  14   7   4          2.05          1.26         0.80 o                         
  15   7   4          2.54          2.48         0.98 o                         
  16   7   4          4.16          5.36         1.28 o                         
 -16   8   4         11.12          9.98         1.77 o                         
 -15   8   4         81.95         81.29         3.00 o                         
 -14   8   4         13.71         13.09         1.55 o                         
 -13   8   4         17.96         22.87         1.98 o                         
 -12   8   4          0.00         -0.95         0.95 o                         
 -11   8   4         17.68         22.18         1.60 o                         
 -10   8   4          3.07          3.63         1.18 o                         
  -9   8   4         16.35         14.67         1.18 o                         
  -8   8   4        240.47        230.91         3.49 o                         
  -7   8   4        329.33        301.97         3.62 o                         
  -6   8   4         16.30         23.04         1.13 o                         
  -5   8   4         72.67         60.15         1.54 o                         
  -4   8   4        476.77        436.45         4.28 o                         
  -3   8   4        297.93        241.37         3.01 o                         
  -2   8   4        334.26        322.80         3.61 o                         
  -1   8   4        306.41        294.42         3.41 o                         
   0   8   4        244.38        189.43         2.79 o                         
   1   8   4       1728.83       1623.00        12.61 o                         
   2   8   4        561.68        513.01         4.70 o                         
   3   8   4        304.68        315.61         3.22 o                         
   4   8   4        430.18        381.54         3.66 o                         
   5   8   4        353.23        313.76         3.20 o                         
   6   8   4        294.59        268.51         3.13 o                         
   7   8   4          9.03         10.36         0.89 o                         
   8   8   4         30.49         27.41         1.27 o                         
   9   8   4          0.48         -0.29         0.78 o                         
  10   8   4          0.08          1.32         0.74 o                         
  11   8   4          4.15          4.15         0.83 o                         
  12   8   4         12.21         11.08         1.11 o                         
  13   8   4         20.21         22.36         1.46 o                         
  14   8   4         13.58         14.50         1.30 o                         
  15   8   4          1.82          1.44         0.97 o                         
 -15   9   4          1.08          1.83         1.35 o                         
 -14   9   4         10.79         13.05         1.79 o                         
 -13   9   4         41.70         40.65         2.29 o                         
 -12   9   4         12.11         10.55         1.48 o                         
 -11   9   4         45.76         41.65         2.05 o                         
 -10   9   4          7.61          4.78         1.04 o                         
  -9   9   4         11.91         10.98         1.24 o                         
  -8   9   4         24.99         24.12         1.51 o                         
  -7   9   4         44.11         39.04         1.71 o                         
  -6   9   4        541.43        505.83         5.45 o                         
  -5   9   4        128.63        129.81         2.43 o                         
  -4   9   4         24.74         23.02         1.23 o                         
  -3   9   4          4.23          1.60         0.71 o                         
  -2   9   4         12.76         15.84         0.98 o                         
  -1   9   4         39.53         33.58         1.36 o                         
   0   9   4         32.04         38.30         1.41 o                         
   1   9   4          1.89          2.26         0.71 o                         
   2   9   4         45.67         47.73         1.52 o                         
   3   9   4         79.96         92.56         2.05 o                         
   4   9   4        105.53        107.38         2.33 o                         
   5   9   4        347.54        334.75         4.58 o                         
   6   9   4        666.65        685.35         8.52 o                         
   7   9   4         66.18         68.04         2.22 o                         
   8   9   4          0.43          0.08         0.89 o                         
   9   9   4          4.73          4.70         0.99 o                         
  10   9   4         31.01         30.05         1.85 o                         
  11   9   4         78.75         71.59         2.48 o                         
  12   9   4          8.51          8.10         1.33 o                         
  13   9   4        106.26        110.55         3.24 o                         
  14   9   4         12.42          9.46         2.16 o                         
 -13  10   4          0.52         -0.39         1.65 o                         
 -12  10   4          2.82          2.23         1.22 o                         
 -11  10   4          0.82         -1.00         1.07 o                         
 -10  10   4        144.07        156.52         3.59 o                         
  -9  10   4          0.01          0.52         0.99 o                         
  -8  10   4        144.24        137.19         3.12 o                         
  -7  10   4         74.99         68.23         2.30 o                         
  -6  10   4         63.98         70.68         2.46 o                         
  -5  10   4          4.08         -0.12         0.74 o                         
  -4  10   4         54.43         64.48         2.08 o                         
  -3  10   4         38.85         40.34         1.64 o                         
  -2  10   4         45.31         54.50         1.95 o                         
  -1  10   4        242.86        235.76         3.56 o                         
   0  10   4         44.67         51.29         1.88 o                         
   1  10   4         12.66         20.04         1.42 o                         
   2  10   4         14.11         13.97         1.20 o                         
   3  10   4          2.17          0.94         0.94 o                         
   4  10   4        343.00        332.63         5.03 o                         
   5  10   4        213.40        211.68         4.00 o                         
   6  10   4          0.02          0.69         0.93 o                         
   7  10   4         26.42         24.72         1.64 o                         
   8  10   4          4.17          3.58         1.07 o                         
   9  10   4          0.49          0.88         0.99 o                         
  10  10   4        111.50        111.64         3.05 o                         
  11  10   4          4.81          7.00         1.31 o                         
  12  10   4          0.12         -1.28         1.28 o                         
 -11  11   4          8.58          5.73         1.99 o                         
 -10  11   4          8.84          7.14         1.46 o                         
  -9  11   4         72.77         71.83         2.56 o                         
  -8  11   4        186.78        190.39         3.83 o                         
  -7  11   4          2.96          2.31         1.05 o                         
  -6  11   4          2.58          2.68         1.17 o                         
  -5  11   4          3.22          3.40         1.15 o                         
  -4  11   4          7.29          7.59         1.09 o                         
  -3  11   4          1.02          1.09         1.05 o                         
  -2  11   4         38.07         35.83         2.04 o                         
  -1  11   4        118.57        119.95         2.56 o                         
   0  11   4          0.34         -0.14         0.81 o                         
   1  11   4         20.65         21.12         1.44 o                         
   2  11   4         16.40         16.28         1.69 o                         
   3  11   4         16.83         14.80         1.66 o                         
   4  11   4         51.43         52.22         2.89 o                         
   5  11   4          3.86          3.37         1.23 o                         
   6  11   4        120.24        115.89         3.26 o                         
   7  11   4         67.09         65.52         2.68 o                         
   8  11   4        196.15        220.29         4.54 o                         
   9  11   4         87.50         97.57         3.14 o                         
  10  11   4          8.21          6.93         1.86 o                         
  -9  12   4         26.54         30.77         2.73 o                         
  -8  12   4          2.96          4.19         1.32 o                         
  -7  12   4         23.47         26.14         2.58 o                         
  -6  12   4          2.03          3.86         1.26 o                         
  -5  12   4         13.50         13.56         1.59 o                         
  -4  12   4         30.00         32.41         2.16 o                         
  -3  12   4          2.89          1.57         1.06 o                         
  -2  12   4         12.25         11.94         1.32 o                         
  -1  12   4          0.94         -0.49         0.98 o                         
   0  12   4         70.08         65.43         2.83 o                         
   1  12   4        115.14        121.43         3.68 o                         
   2  12   4          2.09          0.79         1.17 o                         
   3  12   4         27.73         23.08         2.06 o                         
   4  12   4         17.99         22.32         2.05 o                         
   5  12   4          9.46         10.34         1.64 o                         
   6  12   4         54.43         61.75         3.50 o                         
   7  12   4          8.26          5.56         1.52 o                         
   8  12   4         10.31          7.01         2.41 o                         
  -4  13   4         38.82         36.65         3.32 o                         
  -3  13   4         95.51        106.57         4.32 o                         
  -2  13   4          0.59          0.06         1.53 o                         
  -1  13   4         27.71         24.48         2.49 o                         
   0  13   4          1.72          1.71         1.55 o                         
   1  13   4         36.51         37.03         2.63 o                         
   2  13   4         32.92         32.16         3.22 o                         
   3  13   4         21.50         17.29         2.26 o                         
 -20   1   5         70.55         83.11         3.10 o                         
 -19   1   5          1.72          0.68         1.02 o                         
 -18   1   5          1.00          0.25         0.92 o                         
 -17   1   5          0.12         -0.61         0.84 o                         
 -16   1   5        168.15        182.88         3.45 o                         
 -15   1   5         54.17         53.46         1.63 o                         
 -14   1   5         63.42         50.50         1.60 o                         
 -13   1   5         13.52          6.45         0.70 o                         
 -12   1   5          0.41          2.83         0.55 o                         
 -11   1   5         78.26         62.26         1.06 o                         
 -10   1   5        192.67        199.13         1.62 o                         
  -9   1   5        107.73        108.63         0.97 o                         
  -8   1   5          1.60          1.63         0.20 o                         
  -7   1   5          0.40          2.07         0.20 o                         
  -6   1   5       1559.31       1737.35         7.59 o                         
  -5   1   5        528.58        581.72         2.84 o                         
  -4   1   5        369.80        419.20         2.09 o                         
  -3   1   5          2.59          2.47         0.18 o                         
  -2   1   5        843.63        869.94         3.88 o                         
   0   1   5        438.10        485.31         2.45 o                         
   1   1   5       1897.37       2011.77        20.71 o                         
   2   1   5       2332.10       2664.85        72.37 o                         
   3   1   5        144.93        191.62         1.11 o                         
   4   1   5        346.62        382.80         2.08 o                         
   5   1   5       1663.95       1706.42         8.35 o                         
   6   1   5         40.89         38.71         0.46 o                         
   7   1   5        318.20        294.08         1.74 o                         
   8   1   5          2.18          5.48         0.31 o                         
   9   1   5         24.52         23.33         0.55 o                         
  10   1   5       1273.75       1260.02         7.26 o                         
  11   1   5          1.45          1.70         0.37 o                         
  12   1   5        384.59        365.47         3.30 o                         
  13   1   5        155.43        143.99         2.12 o                         
  14   1   5         34.78         40.38         1.36 o                         
  15   1   5        105.28        106.36         2.40 o                         
  16   1   5        119.65        120.85         2.44 o                         
  17   1   5         86.66         94.42         2.47 o                         
  18   1   5         31.21         29.30         1.78 o                         
  19   1   5          3.82          3.17         1.64 o                         
 -20   2   5         10.38         10.23         1.58 o                         
 -19   2   5        105.19        122.28         3.22 o                         
 -18   2   5         21.85         23.65         1.63 o                         
 -17   2   5          2.83          4.05         1.09 o                         
 -16   2   5         45.70         43.62         1.84 o                         
 -15   2   5         95.86         87.82         2.10 o                         
 -14   2   5         67.35         75.33         1.89 o                         
 -13   2   5         31.89         41.74         1.38 o                         
 -12   2   5        197.10        197.31         2.54 o                         
 -11   2   5        280.93        224.64         2.31 o                         
 -10   2   5         97.80        109.08         1.14 o                         
  -9   2   5         11.81         11.09         0.39 o                         
  -8   2   5        289.06        266.03         1.74 o                         
  -7   2   5        343.87        337.60         2.01 o                         
  -6   2   5        152.97        201.29         1.25 o                         
  -5   2   5        310.63        344.50         1.88 o                         
  -4   2   5        951.46       1020.79         4.72 o                         
  -2   2   5         15.96         19.42         0.36 o                         
  -1   2   5         78.84         98.22         0.69 o                         
   0   2   5        805.20        852.17         3.86 o                         
   1   2   5         56.74         70.63         0.64 o                         
   2   2   5       2991.22       3328.48        63.78 o                         
   3   2   5         12.23         16.47         0.35 o                         
   4   2   5          1.40          2.80         0.23 o                         
   5   2   5        208.97        254.61         1.67 o                         
   6   2   5         99.14        132.87         1.09 o                         
   7   2   5       1121.20       1029.32         5.76 o                         
   8   2   5        115.21        116.93         1.16 o                         
   9   2   5         17.72         22.39         0.64 o                         
  10   2   5        212.83        195.05         1.93 o                         
  11   2   5       1609.42       1555.87        10.22 o                         
  12   2   5         18.32         12.39         0.69 o                         
  13   2   5          0.00         -0.28         0.46 o                         
  14   2   5          0.52         -0.43         0.57 o                         
  15   2   5         21.09         23.94         1.22 o                         
  16   2   5         41.53         42.11         2.07 o                         
  17   2   5         29.68         33.27         1.58 o                         
  18   2   5          4.38          4.37         1.05 o                         
  19   2   5         32.37         32.40         2.61 o                         
 -20   3   5          3.26          0.40         1.13 o                         
 -19   3   5          1.91          2.69         1.14 o                         
 -18   3   5         94.13        102.53         3.09 o                         
 -17   3   5         72.59         81.30         2.24 o                         
 -16   3   5          0.05         -0.46         0.75 o                         
 -15   3   5          1.46          0.86         0.71 o                         
 -14   3   5         64.22         57.16         1.68 o                         
 -13   3   5          5.94          4.87         0.77 o                         
 -12   3   5          0.36         -0.54         0.54 o                         
 -11   3   5         28.17         27.94         0.99 o                         
 -10   3   5        613.41        552.62         4.32 o                         
  -9   3   5        155.06        142.80         1.31 o                         
  -8   3   5        313.23        310.58         1.91 o                         
  -7   3   5          8.18         17.42         0.44 o                         
  -6   3   5         59.64         70.38         0.72 o                         
  -5   3   5        561.53        661.68         3.26 o                         
  -4   3   5        189.10        257.22         1.45 o                         
  -3   3   5        939.26        907.15         4.15 o                         
  -2   3   5         17.52         16.19         0.36 o                         
  -1   3   5          5.36          8.89         0.27 o                         
   0   3   5       2686.81       2956.15        30.35 o                         
   2   3   5       1117.01       1345.77         6.33 o                         
   3   3   5         89.79         93.96         0.76 o                         
   4   3   5         18.35         16.78         0.36 o                         
   5   3   5       1446.24       1593.72         7.82 o                         
   6   3   5        409.80        431.47         2.75 o                         
   7   3   5        391.35        385.06         2.71 o                         
   8   3   5          4.64          2.51         0.36 o                         
   9   3   5         66.35         71.66         1.15 o                         
  10   3   5          0.06          1.13         0.46 o                         
  11   3   5        773.42        748.98         6.53 o                         
  12   3   5        117.44        109.97         1.78 o                         
  13   3   5         34.45         31.92         1.21 o                         
  14   3   5         78.35         80.75         1.93 o                         
  15   3   5          7.39          6.12         0.98 o                         
  16   3   5         37.73         41.77         1.86 o                         
  17   3   5         11.72         15.97         1.78 o                         
  18   3   5          4.00          2.70         1.02 o                         
  19   3   5          0.91         -0.83         1.06 o                         
 -20   4   5         40.61         37.05         3.14 o                         
 -19   4   5         11.31         10.02         1.42 o                         
 -18   4   5         45.60         48.80         2.22 o                         
 -17   4   5         12.41         15.87         1.31 o                         
 -16   4   5          6.82          6.49         0.98 o                         
 -15   4   5         13.88         16.73         1.23 o                         
 -14   4   5         49.66         50.49         1.65 o                         
 -13   4   5        302.35        271.88         3.56 o                         
 -12   4   5        198.46        191.30         2.81 o                         
 -11   4   5        927.26        877.77         7.17 o                         
 -10   4   5         48.12         51.12         1.00 o                         
  -9   4   5        485.44        424.13         2.96 o                         
  -8   4   5         17.86         13.86         0.50 o                         
  -7   4   5          0.36          0.29         0.23 o                         
  -6   4   5        139.81        144.36         1.13 o                         
  -5   4   5          6.86          3.09         0.23 o                         
  -4   4   5         58.81         49.92         0.57 o                         
  -3   4   5         14.33         15.06         0.39 o                         
  -2   4   5        137.95        173.21         1.18 o                         
  -1   4   5       1016.63       1204.93         5.49 o                         
   0   4   5         81.98         99.06         0.91 o                         
   1   4   5          0.93          6.12         0.24 o                         
   2   4   5          0.39          0.96         0.17 o                         
   3   4   5         42.50         41.50         0.54 o                         
   4   4   5        344.25        392.81         2.21 o                         
   5   4   5         92.14         89.49         0.80 o                         
   6   4   5        533.77        553.73         3.16 o                         
   7   4   5         46.93         49.96         0.77 o                         
   8   4   5        821.28        824.53         5.70 o                         
   9   4   5        371.58        333.81         3.21 o                         
  10   4   5        332.29        333.00         3.59 o                         
  11   4   5         31.73         27.58         1.26 o                         
  12   4   5         55.08         52.00         1.30 o                         
  13   4   5        130.18        117.63         1.97 o                         
  14   4   5          0.51          0.35         0.86 o                         
  15   4   5         17.50         16.12         1.35 o                         
  16   4   5          2.17          0.70         0.89 o                         
  17   4   5         23.21         22.46         1.66 o                         
  18   4   5          0.07          1.13         1.14 o                         
 -19   5   5        152.78        159.58         4.21 o                         
 -18   5   5         71.65         72.85         2.35 o                         
 -17   5   5          0.22          0.98         0.92 o                         
 -16   5   5         17.96         19.69         1.53 o                         
 -15   5   5         32.56         29.04         1.56 o                         
 -14   5   5         40.35         42.53         1.89 o                         
 -13   5   5        267.44        247.65         3.44 o                         
 -12   5   5          5.62          4.35         0.79 o                         
 -11   5   5         62.65         66.89         1.50 o                         
 -10   5   5          0.10         -0.47         0.51 o                         
  -9   5   5        236.00        228.37         2.25 o                         
  -8   5   5        460.80        420.76         3.03 o                         
  -7   5   5        479.86        453.44         2.84 o                         
  -6   5   5         91.04         97.80         1.03 o                         
  -5   5   5         27.60         39.67         0.59 o                         
  -4   5   5         45.51         43.88         0.58 o                         
  -3   5   5         99.55        118.29         1.04 o                         
  -2   5   5        966.75       1057.85         4.99 o                         
  -1   5   5        323.99        349.30         1.98 o                         
   0   5   5        146.46        156.72         1.15 o                         
   1   5   5        352.86        378.75         2.10 o                         
   2   5   5         18.85         11.96         0.34 o                         
   3   5   5        114.64        129.79         0.96 o                         
   4   5   5        224.77        256.73         1.71 o                         
   5   5   5         35.02         27.74         0.55 o                         
   6   5   5         82.81         85.25         1.17 o                         
   7   5   5          0.02         -0.15         0.30 o                         
   8   5   5          7.54          9.23         0.52 o                         
   9   5   5        182.83        194.68         2.11 o                         
  10   5   5        328.25        294.18         3.11 o                         
  11   5   5         50.82         56.14         1.41 o                         
  12   5   5        123.72        119.91         2.17 o                         
  13   5   5          0.12         -0.01         0.67 o                         
  14   5   5        310.33        317.27         4.74 o                         
  15   5   5          0.14         -0.84         0.84 o                         
  16   5   5          0.91          0.87         0.94 o                         
  17   5   5          0.11         -1.01         1.01 o                         
  18   5   5          1.06         -0.27         1.35 o                         
 -18   6   5          0.15         -1.30         1.30 o                         
 -17   6   5          1.43          2.53         1.11 o                         
 -16   6   5          0.82         -0.93         0.93 o                         
 -15   6   5        248.99        262.22         4.21 o                         
 -14   6   5        179.73        171.45         3.13 o                         
 -13   6   5        155.06        155.02         3.56 o                         
 -12   6   5         34.97         37.68         1.55 o                         
 -11   6   5        178.21        165.69         2.41 o                         
 -10   6   5        283.43        270.04         2.99 o                         
  -9   6   5          4.59          5.96         0.67 o                         
  -8   6   5          3.30          6.20         0.61 o                         
  -7   6   5        747.87        693.54         5.83 o                         
  -6   6   5         99.16         96.69         1.25 o                         
  -5   6   5         30.32         25.04         0.66 o                         
  -4   6   5          1.99          4.05         0.34 o                         
  -3   6   5         86.83         95.71         1.04 o                         
  -2   6   5        387.86        366.78         2.34 o                         
  -1   6   5       1079.28       1126.59         5.90 o                         
   0   6   5         93.04         88.38         1.01 o                         
   1   6   5        303.25        326.13         2.21 o                         
   2   6   5          5.05          2.91         0.29 o                         
   3   6   5        537.67        499.53         2.94 o                         
   4   6   5        252.74        250.57         1.93 o                         
   5   6   5         73.37         74.40         0.98 o                         
   6   6   5         27.04         22.93         0.68 o                         
   7   6   5        221.37        221.03         2.23 o                         
   8   6   5        487.43        506.26         4.15 o                         
   9   6   5        444.20        401.73         3.64 o                         
  10   6   5          0.61          1.03         0.53 o                         
  11   6   5        183.79        173.52         2.49 o                         
  12   6   5        154.54        149.06         2.52 o                         
  13   6   5          0.63         -0.02         0.80 o                         
  14   6   5          1.98          1.38         0.85 o                         
  15   6   5         29.14         25.58         1.53 o                         
  16   6   5         65.00         69.65         2.36 o                         
  17   6   5         24.83         29.27         2.90 o                         
 -17   7   5         41.25         48.11         3.20 o                         
 -16   7   5         69.42         69.10         2.69 o                         
 -15   7   5         12.43         10.70         1.36 o                         
 -14   7   5          5.85          3.83         1.13 o                         
 -13   7   5          1.70          1.27         0.99 o                         
 -12   7   5          0.37          1.31         0.89 o                         
 -11   7   5         14.04         13.75         1.12 o                         
 -10   7   5         25.72         27.13         1.37 o                         
  -9   7   5         92.65         87.81         2.00 o                         
  -8   7   5         77.31         69.53         1.73 o                         
  -7   7   5        262.46        261.78         3.34 o                         
  -6   7   5        183.75        165.74         2.34 o                         
  -5   7   5          0.90          3.34         0.59 o                         
  -4   7   5         10.30         11.10         0.65 o                         
  -3   7   5         36.49         49.26         1.19 o                         
  -2   7   5        133.29        119.15         1.45 o                         
  -1   7   5        491.01        483.46         3.64 o                         
   0   7   5        150.57        120.18         1.32 o                         
   1   7   5         10.58         14.18         0.64 o                         
   2   7   5        704.61        712.46         5.07 o                         
   3   7   5        464.03        524.33         3.99 o                         
   4   7   5        265.52        261.12         2.51 o                         
   5   7   5        342.92        346.76         3.30 o                         
   6   7   5         51.35         56.80         1.34 o                         
   7   7   5         52.72         45.50         1.29 o                         
   8   7   5          1.70          0.98         0.59 o                         
   9   7   5          0.15          0.40         0.62 o                         
  10   7   5          2.86          3.94         0.72 o                         
  11   7   5          3.60          4.41         0.78 o                         
  12   7   5          8.45          9.25         1.07 o                         
  13   7   5         87.47         91.28         2.19 o                         
  14   7   5         18.99         17.38         1.36 o                         
  15   7   5         12.57         11.50         1.29 o                         
  16   7   5         31.82         31.54         1.97 o                         
 -16   8   5          0.81         -0.82         1.27 o                         
 -15   8   5          2.86          1.15         1.16 o                         
 -14   8   5         35.23         31.07         2.07 o                         
 -13   8   5         19.78         22.76         1.77 o                         
 -12   8   5        102.30        101.88         2.99 o                         
 -11   8   5         29.68         28.59         1.82 o                         
 -10   8   5        133.61        133.34         2.82 o                         
  -9   8   5         51.51         56.34         2.37 o                         
  -8   8   5          9.30          7.18         0.91 o                         
  -7   8   5        127.24        121.45         2.19 o                         
  -6   8   5        309.05        309.14         3.68 o                         
  -5   8   5         49.51         50.59         1.52 o                         
  -4   8   5          0.55          0.64         0.60 o                         
  -3   8   5         10.34         13.22         0.89 o                         
  -2   8   5          5.26          3.96         0.75 o                         
  -1   8   5        290.35        283.19         3.36 o                         
   0   8   5          0.11         -0.43         0.56 o                         
   1   8   5        329.93        307.43         3.55 o                         
   2   8   5          0.26          1.32         0.61 o                         
   3   8   5        416.36        370.93         3.73 o                         
   4   8   5         64.76         77.41         1.73 o                         
   5   8   5         23.12         22.79         1.11 o                         
   6   8   5         19.17         16.95         1.03 o                         
   7   8   5        106.71        104.59         2.12 o                         
   8   8   5         69.59         69.40         1.85 o                         
   9   8   5        180.35        191.17         3.04 o                         
  10   8   5        177.80        167.76         2.89 o                         
  11   8   5        109.48         94.25         2.64 o                         
  12   8   5        115.28        125.41         2.76 o                         
  13   8   5         72.13         74.83         2.21 o                         
  14   8   5          3.64          0.05         1.10 o                         
  15   8   5         11.14          7.54         1.71 o                         
 -15   9   5          2.72          4.43         1.50 o                         
 -14   9   5        112.36        118.67         3.70 o                         
 -13   9   5        169.32        164.41         4.22 o                         
 -12   9   5         49.64         64.21         2.66 o                         
 -11   9   5         49.65         60.21         2.52 o                         
 -10   9   5          0.21          0.40         0.90 o                         
  -9   9   5          0.00         -0.41         0.85 o                         
  -8   9   5         42.45         48.78         2.01 o                         
  -7   9   5         59.48         53.23         2.04 o                         
  -6   9   5         25.86         22.44         1.27 o                         
  -5   9   5        233.99        233.04         3.33 o                         
  -4   9   5         30.04         24.80         1.31 o                         
  -3   9   5         84.35         70.04         1.82 o                         
  -2   9   5          9.48         12.14         0.92 o                         
  -1   9   5          1.46          2.44         0.68 o                         
   0   9   5         57.06         70.17         1.70 o                         
   1   9   5         69.43         78.89         1.86 o                         
   2   9   5         51.41         49.47         1.61 o                         
   3   9   5        159.46        165.22         2.96 o                         
   4   9   5        123.15        109.73         2.62 o                         
   5   9   5        168.05        166.17         3.10 o                         
   6   9   5         51.06         57.36         2.06 o                         
   7   9   5         54.35         50.36         2.07 o                         
   8   9   5        142.83        141.86         2.99 o                         
   9   9   5         63.25         62.58         2.14 o                         
  10   9   5         94.21        101.86         2.99 o                         
  11   9   5         11.10         11.86         1.35 o                         
  12   9   5         63.54         64.68         2.55 o                         
  13   9   5         37.38         40.01         3.03 o                         
  14   9   5         78.72         85.63         3.03 o                         
 -13  10   5         59.32         70.47         3.94 o                         
 -12  10   5         94.38         97.35         3.34 o                         
 -11  10   5         18.82         14.40         1.67 o                         
 -10  10   5         19.06         22.70         1.73 o                         
  -9  10   5          7.33          7.13         1.25 o                         
  -8  10   5          7.89          7.13         1.44 o                         
  -7  10   5          0.43          1.20         0.99 o                         
  -6  10   5         24.71         21.47         1.61 o                         
  -5  10   5          1.86          2.16         0.83 o                         
  -4  10   5          0.09          0.28         0.77 o                         
  -3  10   5         19.01         25.35         1.45 o                         
  -2  10   5          1.07         -0.09         0.77 o                         
  -1  10   5         41.16         42.35         1.65 o                         
   0  10   5         94.32         89.52         2.11 o                         
   1  10   5          1.99          0.84         0.74 o                         
   2  10   5         43.47         38.98         1.87 o                         
   3  10   5         13.12         11.73         1.32 o                         
   4  10   5          0.57         -0.23         0.95 o                         
   5  10   5          0.04         -0.44         0.94 o                         
   6  10   5         38.40         39.62         2.04 o                         
   7  10   5         15.82         14.21         1.44 o                         
   8  10   5          3.43          3.38         1.07 o                         
   9  10   5         60.11         67.54         2.44 o                         
  10  10   5         87.91         97.50         2.83 o                         
  11  10   5        386.21        406.53         6.62 o                         
  12  10   5          9.62         10.13         1.54 o                         
 -11  11   5         46.72         46.83         3.23 o                         
 -10  11   5         45.92         47.85         2.48 o                         
  -9  11   5          2.44          0.07         1.08 o                         
  -8  11   5         26.90         28.26         1.82 o                         
  -7  11   5         12.81         18.05         1.55 o                         
  -6  11   5         51.23         56.74         2.24 o                         
  -5  11   5         80.67         87.32         2.55 o                         
  -4  11   5         71.59         67.35         2.26 o                         
  -3  11   5          3.30          0.62         0.89 o                         
  -2  11   5          4.95          3.74         0.92 o                         
  -1  11   5         61.27         66.46         2.10 o                         
   0  11   5         15.42         11.78         1.29 o                         
   1  11   5          7.73          7.61         1.22 o                         
   2  11   5         17.74         19.49         1.56 o                         
   3  11   5        239.06        235.60         4.54 o                         
   4  11   5        206.67        215.41         4.33 o                         
   5  11   5          0.64          0.95         1.14 o                         
   6  11   5        285.79        284.92         5.27 o                         
   7  11   5        277.43        310.41         5.80 o                         
   8  11   5          3.94         -0.76         1.36 o                         
   9  11   5         12.35         16.26         2.76 o                         
  10  11   5          9.90         11.92         2.08 o                         
  -8  12   5          9.19          8.14         1.53 o                         
  -7  12   5         10.70          8.48         1.51 o                         
  -6  12   5         22.28         23.54         1.90 o                         
  -5  12   5         23.52         20.53         1.79 o                         
  -4  12   5         95.24        112.28         3.40 o                         
  -3  12   5          1.73         -0.73         0.98 o                         
  -2  12   5          7.74          8.39         1.36 o                         
  -1  12   5         90.27         98.39         2.97 o                         
   0  12   5        246.42        272.25         5.21 o                         
   1  12   5          1.67          3.69         1.68 o                         
   2  12   5          1.68          1.55         1.24 o                         
   3  12   5         25.45         30.81         2.24 o                         
   4  12   5        199.40        214.95         4.62 o                         
   5  12   5        175.28        188.29         6.71 o                         
   6  12   5          1.91          2.89         1.50 o                         
   7  12   5          0.57          3.57         1.54 o                         
  -3  13   5         58.93         71.18         6.64 o                         
  -2  13   5         45.50         45.65         3.55 o                         
  -1  13   5          5.09          4.15         1.60 o                         
   0  13   5          3.44          1.64         1.49 o                         
   1  13   5         34.51         32.90         2.99 o                         
 -20   0   6         13.56          9.70         1.95 o                         
 -19   0   6        114.25        113.18         4.51 o                         
 -18   0   6        109.80        113.49         4.03 o                         
 -17   0   6          1.50          1.21         1.25 o                         
 -16   0   6         12.69          4.97         1.40 o                         
 -15   0   6        154.87        157.01         3.75 o                         
 -14   0   6        247.31        232.28         4.11 o                         
 -13   0   6        586.24        497.80         7.07 o                         
 -12   0   6        138.38        106.73         2.56 o                         
 -11   0   6          2.98          4.59         0.69 o                         
 -10   0   6         39.30         43.58         1.06 o                         
  -9   0   6        560.68        577.88         4.35 o                         
  -8   0   6         55.74         50.61         0.84 o                         
  -7   0   6       3358.49       3660.21        40.63 o                         
  -6   0   6        190.36        211.01         1.99 o                         
  -5   0   6        281.06        313.82         2.48 o                         
  -4   0   6          0.71          3.22         0.28 o                         
  -3   0   6        819.77        743.57         5.49 o                         
  -2   0   6         68.16         90.35         0.94 o                         
   2   0   6         71.56        134.54         1.21 o                         
   3   0   6       1637.59       1819.92        13.30 o                         
   4   0   6        196.42        256.97         2.25 o                         
   5   0   6        414.90        501.34         3.80 o                         
   6   0   6        321.47        339.01         2.82 o                         
   7   0   6        153.33        182.64         1.86 o                         
   8   0   6       2977.71       3022.80        21.37 o                         
   9   0   6        356.18        321.77         3.14 o                         
  10   0   6         29.25         25.73         0.89 o                         
  11   0   6         33.44         28.06         1.02 o                         
  12   0   6          7.43          4.53         0.75 o                         
  13   0   6        103.34         94.21         2.40 o                         
  14   0   6         40.49         35.42         2.07 o                         
  15   0   6         29.49         27.12         3.24 o                         
  16   0   6         10.08         10.42         1.46 o                         
  17   0   6         25.24         21.09         3.26 o                         
  18   0   6          3.40          2.27         1.53 o                         
  19   0   6          0.00         -0.39         1.29 o                         
 -20   1   6         79.79         93.60         2.99 o                         
 -19   1   6          0.50          0.50         1.06 o                         
 -18   1   6          1.51         -0.02         0.92 o                         
 -17   1   6         10.23         13.67         1.57 o                         
 -16   1   6          4.07          3.95         0.90 o                         
 -15   1   6         27.05         24.25         1.25 o                         
 -14   1   6          9.51         11.67         0.96 o                         
 -13   1   6        117.12        110.31         1.95 o                         
 -12   1   6        871.67        790.31         6.39 o                         
 -11   1   6         62.06         66.93         1.14 o                         
 -10   1   6        614.55        563.09         3.51 o                         
  -9   1   6        170.20        185.22         1.34 o                         
  -8   1   6         80.17         76.37         0.76 o                         
  -7   1   6        127.48        150.99         1.10 o                         
  -6   1   6        652.15        740.95         3.68 o                         
  -5   1   6       1648.75       1756.57         7.67 o                         
  -4   1   6        196.57        227.01         1.31 o                         
  -3   1   6         59.08         65.08         0.58 o                         
  -2   1   6          2.17          3.49         0.19 o                         
  -1   1   6        118.72        113.51         0.78 o                         
   0   1   6        318.30        323.58         1.74 o                         
   1   1   6       1916.20       2105.02        11.46 o                         
   2   1   6       2598.03       2905.94        39.45 o                         
   3   1   6       2046.86       2285.69        14.67 o                         
   4   1   6        151.08        160.46         1.04 o                         
   5   1   6         16.01         23.75         0.37 o                         
   6   1   6         65.87         63.39         0.60 o                         
   7   1   6          0.00          0.31         0.19 o                         
   8   1   6         33.17         31.72         0.57 o                         
   9   1   6         14.19         16.78         0.48 o                         
  10   1   6        381.12        349.56         2.51 o                         
  11   1   6         61.22         55.99         1.11 o                         
  12   1   6          0.67         -0.27         0.44 o                         
  13   1   6          4.60          3.86         0.60 o                         
  14   1   6        181.21        177.38         2.87 o                         
  15   1   6         32.54         32.03         1.49 o                         
  16   1   6          4.58          3.77         0.90 o                         
  17   1   6          4.43          3.81         0.95 o                         
  18   1   6          1.63          1.25         0.95 o                         
  19   1   6          9.51          7.03         1.27 o                         
 -20   2   6          0.21         -0.61         1.17 o                         
 -19   2   6         15.91         17.20         1.62 o                         
 -18   2   6         14.28         10.23         1.54 o                         
 -17   2   6          8.88          9.56         1.21 o                         
 -16   2   6          1.59          0.99         0.82 o                         
 -15   2   6         23.03         28.01         1.39 o                         
 -14   2   6          8.34         13.33         1.04 o                         
 -13   2   6          3.10          3.76         0.69 o                         
 -12   2   6         44.69         34.67         1.28 o                         
 -11   2   6        429.21        425.19         3.43 o                         
 -10   2   6          1.75          1.85         0.30 o                         
  -9   2   6        149.92        155.00         1.22 o                         
  -8   2   6       1942.46       1957.01         8.85 o                         
  -7   2   6       2148.32       2362.67        10.26 o                         
  -6   2   6         93.89         89.14         0.78 o                         
  -5   2   6         41.91         34.35         0.48 o                         
  -4   2   6       1160.26       1287.56         6.21 o                         
  -3   2   6       3215.66       3509.56        95.43 o                         
  -2   2   6       1859.47       2109.60        11.37 o                         
  -1   2   6        341.75        385.55         1.97 o                         
   0   2   6        659.21        740.14         3.31 o                         
   1   2   6          1.06          2.17         0.25 o                         
   2   2   6        112.54        129.07         0.94 o                         
   3   2   6         26.13         31.45         0.45 o                         
   4   2   6        367.89        464.27         2.50 o                         
   5   2   6        885.58        993.27         5.32 o                         
   6   2   6         32.44         37.34         0.63 o                         
   7   2   6          6.00          6.59         0.36 o                         
   8   2   6         65.42         78.32         0.99 o                         
   9   2   6         52.71         44.11         0.84 o                         
  10   2   6          1.98          2.01         0.43 o                         
  11   2   6         58.90         51.00         1.22 o                         
  12   2   6          0.00          0.27         0.49 o                         
  13   2   6          0.43         -0.46         0.46 o                         
  14   2   6          2.81          1.41         0.72 o                         
  15   2   6         62.01         64.10         1.92 o                         
  16   2   6         13.78         15.44         1.34 o                         
  17   2   6          5.38          5.15         1.38 o                         
  18   2   6          0.99          1.64         0.90 o                         
  19   2   6          0.11          1.53         1.15 o                         
 -20   3   6         21.28         21.28         1.84 o                         
 -19   3   6          0.92          0.98         1.17 o                         
 -18   3   6          0.68         -0.49         0.96 o                         
 -17   3   6         10.48         11.04         1.22 o                         
 -16   3   6         32.46         31.85         1.52 o                         
 -15   3   6          6.08          5.02         0.93 o                         
 -14   3   6          9.98         14.80         1.05 o                         
 -13   3   6          5.78          8.16         0.81 o                         
 -12   3   6        164.56        143.14         2.26 o                         
 -11   3   6          1.86          1.82         0.53 o                         
 -10   3   6         38.30         36.20         0.86 o                         
  -9   3   6        543.80        504.03         3.12 o                         
  -8   3   6        139.07        108.75         1.05 o                         
  -7   3   6        759.86        738.87         3.70 o                         
  -6   3   6         13.04         15.71         0.41 o                         
  -5   3   6         62.07         54.94         0.59 o                         
  -4   3   6          2.99          1.21         0.19 o                         
  -3   3   6        428.81        486.32         2.42 o                         
  -2   3   6        269.19        297.26         1.80 o                         
  -1   3   6       2750.59       3075.00        26.40 o                         
   0   3   6         25.52         19.10         0.40 o                         
   1   3   6        234.77        258.25         1.44 o                         
   2   3   6          2.65         11.54         0.28 o                         
   3   3   6         80.18         91.37         0.74 o                         
   4   3   6        201.74        207.58         1.34 o                         
   5   3   6         12.10         10.67         0.41 o                         
   6   3   6          0.52          0.70         0.25 o                         
   7   3   6         72.41         74.19         1.02 o                         
   8   3   6          8.59          4.01         0.43 o                         
   9   3   6        103.13        110.80         1.71 o                         
  10   3   6        631.59        583.52         6.44 o                         
  11   3   6         35.89         41.47         1.44 o                         
  12   3   6         48.24         41.34         1.73 o                         
  13   3   6          3.70          3.41         0.72 o                         
  14   3   6          6.34          5.22         0.76 o                         
  15   3   6         54.01         53.95         1.91 o                         
  16   3   6          3.48          2.48         1.07 o                         
  17   3   6          1.00          0.12         0.95 o                         
  18   3   6          5.00          5.97         1.34 o                         
 -19   4   6         66.66         64.40         2.73 o                         
 -18   4   6         78.84         84.58         2.60 o                         
 -17   4   6         44.52         48.78         2.05 o                         
 -16   4   6          1.62          2.66         0.91 o                         
 -15   4   6         23.83         27.72         1.42 o                         
 -14   4   6          1.84          2.43         0.76 o                         
 -13   4   6         21.12         15.19         1.09 o                         
 -12   4   6        193.26        172.74         2.55 o                         
 -11   4   6        500.24        462.93         4.18 o                         
 -10   4   6         55.43         45.98         1.07 o                         
  -9   4   6         37.46         37.00         0.83 o                         
  -8   4   6       1037.75        968.51         5.44 o                         
  -7   4   6         22.42         35.14         0.63 o                         
  -6   4   6        163.02        150.40         1.15 o                         
  -5   4   6        225.62        227.23         1.43 o                         
  -4   4   6        477.03        478.97         2.50 o                         
  -3   4   6        160.78        212.30         1.40 o                         
  -2   4   6       1545.73       1859.91         8.49 o                         
  -1   4   6        251.13        237.54         1.48 o                         
   0   4   6         63.20         46.45         0.58 o                         
   1   4   6         14.85         10.91         0.32 o                         
   2   4   6         28.94         53.54         0.57 o                         
   3   4   6       1090.10       1033.28         5.03 o                         
   4   4   6        751.89        781.35         3.99 o                         
   5   4   6         72.04        101.77         0.92 o                         
   6   4   6         94.89        112.57         1.19 o                         
   7   4   6         14.56         12.65         0.52 o                         
   8   4   6         61.68         59.91         1.16 o                         
   9   4   6          0.00         -0.40         0.51 o                         
  10   4   6          0.33          2.04         0.69 o                         
  11   4   6        310.86        306.36         4.15 o                         
  12   4   6        149.70        156.71         3.25 o                         
  13   4   6          0.28          1.80         0.86 o                         
  14   4   6        148.98        147.32         3.49 o                         
  15   4   6         59.80         68.32         2.55 o                         
  16   4   6         36.00         39.31         2.37 o                         
  17   4   6          0.05         -0.77         1.30 o                         
  18   4   6          0.54          2.01         1.57 o                         
 -19   5   6         94.61         99.40         3.77 o                         
 -18   5   6        104.89         96.32         2.76 o                         
 -17   5   6          3.71          1.97         1.02 o                         
 -16   5   6          7.57         11.65         1.31 o                         
 -15   5   6         20.49         22.12         1.40 o                         
 -14   5   6         70.32         67.37         2.39 o                         
 -13   5   6         17.02         16.67         1.12 o                         
 -12   5   6        110.63        117.67         2.25 o                         
 -11   5   6        278.26        265.26         2.98 o                         
 -10   5   6       1233.70       1190.17         9.08 o                         
  -9   5   6        409.79        407.27         3.46 o                         
  -8   5   6        623.35        567.25         4.10 o                         
  -7   5   6        768.71        719.71         4.72 o                         
  -6   5   6          0.15          0.00         0.27 o                         
  -5   5   6          0.03         -0.19         0.22 o                         
  -4   5   6        162.01        172.94         1.32 o                         
  -3   5   6        320.49        323.30         1.94 o                         
  -2   5   6        443.32        416.76         2.33 o                         
  -1   5   6        397.37        459.06         2.46 o                         
   0   5   6        172.74        161.89         1.18 o                         
   1   5   6         59.22         52.06         0.63 o                         
   2   5   6         70.57         57.34         0.65 o                         
   3   5   6        175.59        175.44         1.33 o                         
   4   5   6         10.49         11.85         0.44 o                         
   5   5   6         16.80         18.44         0.52 o                         
   6   5   6        216.89        199.11         1.76 o                         
   7   5   6         76.85         81.36         1.13 o                         
   8   5   6         13.10          6.51         0.57 o                         
   9   5   6         12.99         16.57         0.86 o                         
  10   5   6         11.71         13.57         0.76 o                         
  11   5   6        329.94        317.83         3.72 o                         
  12   5   6        626.81        593.83         6.54 o                         
  13   5   6         39.17         50.71         2.30 o                         
  14   5   6        108.66        119.25         3.43 o                         
  15   5   6         21.78         16.40         1.71 o                         
  16   5   6         12.67         10.95         1.94 o                         
  17   5   6         15.57         15.66         2.20 o                         
 -18   6   6         33.08         39.60         2.65 o                         
 -17   6   6          0.93         -1.02         1.02 o                         
 -16   6   6        106.69        116.21         3.16 o                         
 -15   6   6         69.92         72.06         2.44 o                         
 -14   6   6          7.58          8.70         1.20 o                         
 -13   6   6        201.41        209.10         4.96 o                         
 -12   6   6         13.06         11.73         1.20 o                         
 -11   6   6          4.94          3.81         0.72 o                         
 -10   6   6        533.05        520.27         4.64 o                         
  -9   6   6         84.77         73.20         1.48 o                         
  -8   6   6         48.69         47.52         1.17 o                         
  -7   6   6        316.06        300.13         2.77 o                         
  -6   6   6        209.87        212.97         2.16 o                         
  -5   6   6        123.67        103.68         1.29 o                         
  -4   6   6        125.17        121.05         1.33 o                         
  -3   6   6        189.81        209.67         1.72 o                         
  -2   6   6        308.54        259.75         1.92 o                         
  -1   6   6        105.33        102.10         1.15 o                         
   0   6   6          1.46          1.53         0.29 o                         
   1   6   6       3679.76       3618.07        18.43 o                         
   2   6   6        845.05        863.65         5.02 o                         
   3   6   6          0.05          0.32         0.29 o                         
   4   6   6         36.98         34.22         0.77 o                         
   5   6   6          0.16         -0.08         0.37 o                         
   6   6   6          5.23          7.07         0.50 o                         
   7   6   6        325.28        291.01         3.13 o                         
   8   6   6         70.32         77.55         1.34 o                         
   9   6   6          8.36          6.41         0.57 o                         
  10   6   6         15.90         15.10         0.94 o                         
  11   6   6         91.33         87.49         1.85 o                         
  12   6   6          3.32          4.73         1.01 o                         
  13   6   6          2.90          3.16         1.13 o                         
  14   6   6          2.00         -0.06         1.02 o                         
  15   6   6        126.63        130.52         3.77 o                         
  16   6   6         14.79         17.21         1.76 o                         
  17   6   6          9.83         10.12         1.88 o                         
 -17   7   6         37.05         33.64         3.29 o                         
 -16   7   6          7.30          5.73         1.30 o                         
 -15   7   6          6.22          5.38         1.26 o                         
 -14   7   6          0.21         -0.94         0.94 o                         
 -13   7   6         25.26         25.91         1.71 o                         
 -12   7   6         22.23         25.56         1.69 o                         
 -11   7   6         33.65         31.09         1.66 o                         
 -10   7   6         31.39         28.65         1.44 o                         
  -9   7   6        152.86        140.13         2.41 o                         
  -8   7   6        146.48        142.08         2.28 o                         
  -7   7   6        328.04        320.32         3.87 o                         
  -6   7   6        509.29        462.13         4.71 o                         
  -5   7   6         47.49         52.14         1.23 o                         
  -4   7   6        178.61        180.02         2.17 o                         
  -3   7   6        919.53        862.71         6.41 o                         
  -2   7   6        125.73        109.11         1.43 o                         
  -1   7   6        153.56        150.39         1.80 o                         
   0   7   6        657.57        627.88         5.14 o                         
   1   7   6        561.52        512.77         3.86 o                         
   2   7   6        246.05        228.69         2.40 o                         
   3   7   6        270.29        232.43         2.60 o                         
   4   7   6        240.71        242.12         2.87 o                         
   5   7   6          5.51          8.68         0.66 o                         
   6   7   6          1.46          1.74         0.64 o                         
   7   7   6         59.18         46.23         1.35 o                         
   8   7   6         33.02         32.34         1.20 o                         
   9   7   6         84.07         86.68         1.85 o                         
  10   7   6        163.69        154.53         2.66 o                         
  11   7   6         12.33         12.50         1.07 o                         
  12   7   6          4.54          4.99         0.96 o                         
  13   7   6          0.38          2.16         0.89 o                         
  14   7   6          8.28         10.18         1.17 o                         
  15   7   6          2.56          0.31         1.23 o                         
  16   7   6          0.08         -1.47         1.47 o                         
 -16   8   6          5.20          2.79         1.30 o                         
 -15   8   6          1.59          0.63         1.12 o                         
 -14   8   6          1.34         -0.74         1.07 o                         
 -13   8   6          3.25          2.20         1.06 o                         
 -12   8   6          2.85          2.44         1.12 o                         
 -11   8   6         67.30         67.31         2.39 o                         
 -10   8   6        128.98        121.87         2.80 o                         
  -9   8   6         12.75         14.85         1.59 o                         
  -8   8   6          2.12          2.50         0.77 o                         
  -7   8   6        215.98        209.49         2.96 o                         
  -6   8   6          2.76          1.99         0.77 o                         
  -5   8   6        688.09        635.07         6.20 o                         
  -4   8   6        378.28        381.32         4.16 o                         
  -3   8   6        342.73        337.96         3.79 o                         
  -2   8   6         67.15         61.14         1.54 o                         
  -1   8   6        220.02        209.79         2.75 o                         
   0   8   6        464.43        436.69         4.37 o                         
   1   8   6         99.61        105.44         1.95 o                         
   2   8   6        459.56        431.64         4.51 o                         
   3   8   6         19.58         27.62         1.11 o                         
   4   8   6        137.87        141.89         2.55 o                         
   5   8   6        136.27        129.87         2.37 o                         
   6   8   6        120.04        130.92         2.40 o                         
   7   8   6          5.03          4.89         0.82 o                         
   8   8   6          0.03         -0.82         0.82 o                         
   9   8   6          8.96          7.29         0.94 o                         
  10   8   6         95.63         99.28         2.38 o                         
  11   8   6         37.32         41.54         1.67 o                         
  12   8   6         27.76         30.20         1.63 o                         
  13   8   6         45.15         43.26         2.18 o                         
  14   8   6          9.60          9.89         1.38 o                         
  15   8   6          0.26          0.31         1.65 o                         
 -15   9   6         35.16         35.90         2.73 o                         
 -14   9   6         99.76        112.50         5.05 o                         
 -13   9   6         52.35         46.85         3.10 o                         
 -12   9   6         90.79         95.76         3.30 o                         
 -11   9   6         17.99         13.45         1.55 o                         
 -10   9   6          0.05         -0.64         0.93 o                         
  -9   9   6        129.07        132.12         3.10 o                         
  -8   9   6         14.18         16.54         1.36 o                         
  -7   9   6          5.03          3.22         0.91 o                         
  -6   9   6          0.01         -0.69         0.69 o                         
  -5   9   6        126.15        125.94         2.43 o                         
  -4   9   6        166.35        163.34         2.75 o                         
  -3   9   6        159.57        149.25         2.61 o                         
  -2   9   6          1.57          0.68         0.67 o                         
  -1   9   6         33.22         33.50         1.33 o                         
   0   9   6          0.00         -0.60         0.60 o                         
   1   9   6          1.31          0.42         0.66 o                         
   2   9   6          1.43          2.37         0.81 o                         
   3   9   6         75.36         68.13         1.99 o                         
   4   9   6          4.59          2.31         0.92 o                         
   5   9   6         96.84         97.35         3.15 o                         
   6   9   6         23.71         27.79         1.69 o                         
   7   9   6         23.90         22.68         1.57 o                         
   8   9   6          4.97          6.48         1.23 o                         
   9   9   6         51.78         50.66         2.04 o                         
  10   9   6         11.93         16.04         1.39 o                         
  11   9   6          1.66          1.89         1.04 o                         
  12   9   6         36.01         41.62         2.19 o                         
  13   9   6          3.49          3.44         1.59 o                         
 -13  10   6         19.97         17.56         2.06 o                         
 -12  10   6         74.80         87.49         3.32 o                         
 -11  10   6          0.25          1.87         1.20 o                         
 -10  10   6          3.55         -0.52         1.02 o                         
  -9  10   6         20.15         21.88         1.74 o                         
  -8  10   6         19.06         22.24         1.59 o                         
  -7  10   6         14.08         13.55         1.31 o                         
  -6  10   6         69.26         76.26         2.49 o                         
  -5  10   6         21.63         21.25         1.34 o                         
  -4  10   6          0.10         -0.70         0.70 o                         
  -3  10   6          3.51          3.51         0.89 o                         
  -2  10   6         51.47         45.61         1.68 o                         
  -1  10   6        165.29        152.65         2.84 o                         
   0  10   6         67.99         70.93         2.09 o                         
   1  10   6          0.70         -0.77         0.79 o                         
   2  10   6          8.17          8.95         1.24 o                         
   3  10   6        188.33        195.02         3.54 o                         
   4  10   6          1.08          1.65         1.01 o                         
   5  10   6          0.62          0.52         0.98 o                         
   6  10   6          1.37          1.74         1.07 o                         
   7  10   6         20.55         27.83         1.85 o                         
   8  10   6         12.83         14.13         1.45 o                         
   9  10   6         76.70         80.98         2.83 o                         
  10  10   6         49.11         60.94         2.49 o                         
  11  10   6          4.64          6.39         3.97 o                         
  12  10   6         32.97         26.36         6.88 o                         
 -11  11   6         10.13          9.07         2.11 o                         
 -10  11   6          1.74          2.30         1.43 o                         
  -9  11   6          0.21         -0.43         1.10 o                         
  -8  11   6         10.75         11.57         1.39 o                         
  -7  11   6         17.35         13.64         1.40 o                         
  -6  11   6         22.48         26.98         1.73 o                         
  -5  11   6         27.26         31.45         1.76 o                         
  -4  11   6          1.02          1.99         0.89 o                         
  -3  11   6         14.07         10.81         1.24 o                         
  -2  11   6         43.61         56.14         2.07 o                         
  -1  11   6          6.67          6.31         1.17 o                         
   0  11   6         13.78         13.82         1.84 o                         
   1  11   6        102.53        110.37         2.97 o                         
   2  11   6         22.71         27.81         1.75 o                         
   3  11   6          0.17         -0.38         0.99 o                         
   4  11   6         22.17         24.19         1.76 o                         
   5  11   6         38.16         44.25         2.29 o                         
   6  11   6         41.17         43.14         2.76 o                         
   7  11   6         10.75         13.06         1.69 o                         
   8  11   6         26.58         27.22         2.08 o                         
   9  11   6          4.00          4.41         1.44 o                         
  -8  12   6          0.16         -1.09         1.09 o                         
  -7  12   6         23.17         26.39         2.46 o                         
  -6  12   6          9.76          6.78         1.62 o                         
  -5  12   6          9.19          9.32         1.80 o                         
  -4  12   6         44.73         46.23         2.49 o                         
  -3  12   6         41.54         33.67         2.18 o                         
  -2  12   6         37.43         39.47         2.23 o                         
  -1  12   6         40.43         46.53         2.46 o                         
   0  12   6          7.14          6.00         1.32 o                         
   1  12   6          0.60         -0.72         1.14 o                         
   2  12   6         51.58         59.68         2.86 o                         
   3  12   6         30.86         29.36         2.19 o                         
   4  12   6          0.00         -0.71         1.16 o                         
   5  12   6         15.86         13.97         2.34 o                         
   6  12   6         51.55         53.82         2.77 o                         
 -20   1   7          2.88          2.88         1.36 o                         
 -19   1   7         27.04         27.84         1.94 o                         
 -18   1   7        125.18        147.66         3.42 o                         
 -17   1   7          5.13          3.74         1.05 o                         
 -16   1   7          0.99          1.54         0.86 o                         
 -15   1   7        131.10        135.75         2.39 o                         
 -14   1   7         28.77         28.37         1.32 o                         
 -13   1   7          9.61         11.00         0.87 o                         
 -12   1   7        248.14        215.15         2.66 o                         
 -11   1   7         20.44         27.59         0.89 o                         
 -10   1   7         45.81         48.42         0.79 o                         
  -9   1   7          2.48          2.55         0.28 o                         
  -8   1   7          5.33          7.76         0.34 o                         
  -7   1   7        612.01        723.11         3.60 o                         
  -6   1   7        548.79        590.46         2.89 o                         
  -5   1   7         42.01         55.50         0.59 o                         
  -4   1   7        448.29        460.37         2.30 o                         
  -3   1   7        245.65        292.46         1.59 o                         
  -2   1   7        326.11        367.02         1.98 o                         
  -1   1   7        546.67        546.91         2.66 o                         
   0   1   7          5.77          3.19         0.19 o                         
   1   1   7        469.96        618.40         2.98 o                         
   3   1   7        106.39        114.70         0.88 o                         
   4   1   7       1844.82       2047.22         9.26 o                         
   5   1   7        160.02        177.87         1.26 o                         
   6   1   7        102.84        110.92         0.91 o                         
   7   1   7         12.06         18.19         0.43 o                         
   8   1   7        298.20        326.60         2.24 o                         
   9   1   7          0.94          2.79         0.30 o                         
  10   1   7          5.60          6.55         0.42 o                         
  11   1   7        357.85        351.55         3.01 o                         
  12   1   7        104.07        102.48         1.51 o                         
  13   1   7          0.00          0.14         0.56 o                         
  14   1   7         22.57         20.93         1.20 o                         
  15   1   7          0.11         -0.53         0.67 o                         
  16   1   7          9.00          9.42         1.07 o                         
  17   1   7          6.96          7.84         1.06 o                         
  18   1   7          7.74          5.09         1.13 o                         
 -20   2   7          1.89          0.13         1.31 o                         
 -19   2   7          0.87          1.97         1.11 o                         
 -18   2   7         11.87         13.40         1.46 o                         
 -17   2   7         72.73         81.98         2.52 o                         
 -16   2   7          1.35          0.85         0.86 o                         
 -15   2   7          8.31          7.97         0.98 o                         
 -14   2   7         45.15         50.83         1.59 o                         
 -13   2   7        164.80        147.59         2.45 o                         
 -12   2   7          0.30          1.24         0.68 o                         
 -11   2   7        644.83        577.02         5.33 o                         
 -10   2   7          0.11          0.66         0.32 o                         
  -9   2   7       1007.48        956.71         4.93 o                         
  -8   2   7        520.99        493.33         2.80 o                         
  -7   2   7         92.52        119.17         0.98 o                         
  -6   2   7         30.39         34.89         0.59 o                         
  -5   2   7        254.50        261.12         1.60 o                         
  -4   2   7         53.31         65.49         0.64 o                         
  -3   2   7          1.91          1.12         0.19 o                         
  -2   2   7       1683.67       2006.30         9.01 o                         
  -1   2   7        160.53        189.60         1.17 o                         
   0   2   7        149.90        146.57         0.97 o                         
   1   2   7       1886.23       2042.70         9.25 o                         
   2   2   7         46.11         70.06         0.65 o                         
   3   2   7        807.51        935.25         4.64 o                         
   4   2   7          5.36          7.37         0.30 o                         
   5   2   7       2094.90       2182.56        10.36 o                         
   6   2   7        111.03        106.67         1.01 o                         
   7   2   7          2.48          3.46         0.38 o                         
   8   2   7          2.35          1.85         0.32 o                         
   9   2   7        225.97        211.73         2.08 o                         
  10   2   7         92.23         89.42         1.36 o                         
  11   2   7        297.06        307.93         3.47 o                         
  12   2   7        111.05        105.98         1.71 o                         
  13   2   7         48.25         51.37         1.31 o                         
  14   2   7          0.79          0.93         0.74 o                         
  15   2   7         59.89         58.50         1.89 o                         
  16   2   7         10.72          8.48         1.19 o                         
  17   2   7         41.95         48.31         2.34 o                         
  18   2   7        180.95        201.82         4.71 o                         
 -20   3   7        126.92        137.62         3.55 o                         
 -19   3   7        103.94        111.58         3.08 o                         
 -18   3   7          3.65          4.90         1.18 o                         
 -17   3   7        105.94        105.80         2.62 o                         
 -16   3   7         14.07         13.43         1.28 o                         
 -15   3   7        109.66        105.36         2.43 o                         
 -14   3   7         15.00         11.82         1.01 o                         
 -13   3   7          4.58          6.12         0.77 o                         
 -12   3   7         21.26         18.73         1.03 o                         
 -11   3   7        349.37        336.68         3.44 o                         
 -10   3   7         70.02         67.49         1.27 o                         
  -9   3   7          0.65          0.90         0.29 o                         
  -8   3   7          4.05         10.06         0.46 o                         
  -7   3   7        411.05        443.45         2.58 o                         
  -6   3   7          8.47          7.70         0.31 o                         
  -5   3   7       1952.64       2104.59         9.20 o                         
  -4   3   7        308.49        395.75         2.22 o                         
  -3   3   7         10.66          5.08         0.31 o                         
  -2   3   7        183.97        172.79         1.11 o                         
  -1   3   7         13.77         12.03         0.31 o                         
   0   3   7       2807.44       3405.67        21.72 o                         
   1   3   7       3110.10       3472.62        21.65 o                         
   2   3   7        541.30        591.20         3.08 o                         
   3   3   7        625.63        581.39         3.26 o                         
   4   3   7        905.67        912.22         4.62 o                         
   5   3   7        387.93        447.21         2.54 o                         
   6   3   7         58.64         67.45         0.93 o                         
   7   3   7         91.25         74.56         1.09 o                         
   8   3   7         38.87         31.40         0.94 o                         
   9   3   7          0.43         -0.13         0.53 o                         
  10   3   7         19.57         19.73         1.10 o                         
  11   3   7        336.46        320.03         4.20 o                         
  12   3   7        488.00        472.29         5.56 o                         
  13   3   7          2.21          2.10         1.03 o                         
  14   3   7          5.22          4.33         1.37 o                         
  15   3   7         14.54          9.86         1.45 o                         
  16   3   7         15.75         14.48         1.83 o                         
  17   3   7          2.15          4.23         1.22 o                         
  18   3   7          2.82          3.95         1.33 o                         
 -19   4   7         87.69         91.11         3.69 o                         
 -18   4   7        222.52        222.07         4.05 o                         
 -17   4   7         50.42         56.83         2.01 o                         
 -16   4   7        125.04        128.77         2.67 o                         
 -15   4   7         23.64         29.03         1.58 o                         
 -14   4   7          0.76         -0.13         0.70 o                         
 -13   4   7        133.27        126.17         2.38 o                         
 -12   4   7         36.95         33.41         1.32 o                         
 -11   4   7          7.97         10.45         0.83 o                         
 -10   4   7        129.18        107.57         1.59 o                         
  -9   4   7        991.76        970.01         6.26 o                         
  -8   4   7        760.21        716.93         4.36 o                         
  -7   4   7         61.95         69.12         0.91 o                         
  -6   4   7        796.90        806.36         4.13 o                         
  -5   4   7          4.42          5.49         0.31 o                         
  -4   4   7        332.31        327.44         1.89 o                         
  -3   4   7         43.73         37.83         0.58 o                         
  -2   4   7        570.23        632.41         3.20 o                         
  -1   4   7        293.08        352.84         2.05 o                         
   0   4   7       2466.31       2604.55        11.82 o                         
   1   4   7         48.95         64.69         0.64 o                         
   2   4   7       1151.71       1265.19         6.19 o                         
   3   4   7       1117.69       1165.23         5.59 o                         
   4   4   7        781.93        773.03         4.06 o                         
   5   4   7        580.68        605.64         3.52 o                         
   6   4   7        397.15        380.65         3.02 o                         
   7   4   7        397.14        361.90         3.71 o                         
   8   4   7        132.97        124.02         2.10 o                         
   9   4   7          0.63         -0.63         0.63 o                         
  10   4   7         66.52         66.81         1.79 o                         
  11   4   7          2.91          3.71         0.83 o                         
  12   4   7        276.03        260.64         3.71 o                         
  13   4   7         36.45         41.45         1.85 o                         
  14   4   7         33.19         35.25         1.85 o                         
  15   4   7          6.74          4.96         1.28 o                         
  16   4   7         33.77         34.03         2.16 o                         
  17   4   7          0.07          0.09         1.35 o                         
 -19   5   7          8.40          7.80         1.75 o                         
 -18   5   7         27.94         34.58         2.14 o                         
 -17   5   7          9.31          6.81         1.25 o                         
 -16   5   7          5.69          4.26         1.07 o                         
 -15   5   7          0.00          0.13         0.91 o                         
 -14   5   7        390.07        408.75         5.48 o                         
 -13   5   7         16.50         19.52         1.21 o                         
 -12   5   7         23.28         26.47         1.29 o                         
 -11   5   7        145.37        139.04         2.31 o                         
 -10   5   7         54.91         57.03         1.35 o                         
  -9   5   7         27.94         24.55         0.88 o                         
  -8   5   7       1774.33       1687.17        11.13 o                         
  -7   5   7        147.35        142.13         1.57 o                         
  -6   5   7          0.39         -0.04         0.29 o                         
  -5   5   7          3.57          5.45         0.32 o                         
  -4   5   7          7.52          9.93         0.39 o                         
  -3   5   7          2.15          0.05         0.21 o                         
  -2   5   7         17.77         29.12         0.55 o                         
  -1   5   7         37.11         34.58         0.59 o                         
   0   5   7        292.82        250.24         1.76 o                         
   1   5   7        207.51        204.31         1.47 o                         
   2   5   7        381.21        338.66         2.12 o                         
   3   5   7        427.56        385.11         2.40 o                         
   4   5   7         23.56         25.43         0.62 o                         
   5   5   7         57.26         60.28         0.95 o                         
   6   5   7        341.69        318.52         2.59 o                         
   7   5   7         99.08         93.51         1.43 o                         
   8   5   7         80.88         60.06         1.39 o                         
   9   5   7        115.48        106.50         1.94 o                         
  10   5   7          9.30         10.30         1.04 o                         
  11   5   7        119.97        113.52         2.51 o                         
  12   5   7         30.03         37.39         2.06 o                         
  13   5   7         49.34         44.06         3.02 o                         
  14   5   7        123.14        134.66         3.44 o                         
  15   5   7          7.63          7.70         1.35 o                         
  16   5   7          4.09          3.63         1.26 o                         
  17   5   7          0.11         -0.86         1.23 o                         
 -18   6   7          1.82          0.91         1.34 o                         
 -17   6   7         16.25         16.09         1.67 o                         
 -16   6   7        127.13        133.51         3.44 o                         
 -15   6   7         79.03         86.80         2.76 o                         
 -14   6   7          2.13          0.53         1.04 o                         
 -13   6   7          1.19          1.50         1.07 o                         
 -12   6   7          0.70         -0.10         0.80 o                         
 -11   6   7          1.68          0.72         0.72 o                         
 -10   6   7          7.19          3.64         0.69 o                         
  -9   6   7         26.59         27.00         1.11 o                         
  -8   6   7        208.07        193.92         2.63 o                         
  -7   6   7        227.89        229.84         2.77 o                         
  -6   6   7         94.57         73.59         1.42 o                         
  -5   6   7         93.70         85.92         1.30 o                         
  -4   6   7        514.65        438.84         3.32 o                         
  -3   6   7        101.97         98.40         1.22 o                         
  -2   6   7         46.40         31.30         0.72 o                         
  -1   6   7         60.04         49.24         1.02 o                         
   0   6   7       1329.47       1303.92         7.11 o                         
   1   6   7        248.51        227.10         1.85 o                         
   2   6   7          2.68          6.46         0.43 o                         
   3   6   7        742.98        704.97         5.00 o                         
   4   6   7        769.89        729.84         5.18 o                         
   5   6   7         93.95         91.21         1.36 o                         
   6   6   7         16.77         22.07         0.88 o                         
   7   6   7         22.73         27.60         0.91 o                         
   8   6   7         59.57         55.81         1.25 o                         
   9   6   7          1.97          1.06         0.50 o                         
  10   6   7         45.52         41.98         1.43 o                         
  11   6   7          0.28         -0.64         0.64 o                         
  12   6   7          6.01          4.86         1.18 o                         
  13   6   7         46.00         47.35         3.05 o                         
  14   6   7          0.03         -0.37         1.12 o                         
  15   6   7          0.62          0.99         1.16 o                         
  16   6   7         10.04         12.35         2.30 o                         
 -17   7   7         38.84         37.47         2.56 o                         
 -16   7   7          0.83          2.88         1.20 o                         
 -15   7   7          1.29          1.19         1.12 o                         
 -14   7   7         30.32         36.41         2.36 o                         
 -13   7   7         20.96         24.81         1.85 o                         
 -12   7   7         86.32         85.88         2.60 o                         
 -11   7   7         27.14         26.62         1.66 o                         
 -10   7   7        158.52        152.47         2.82 o                         
  -9   7   7          6.56          6.21         0.84 o                         
  -8   7   7        128.24        122.54         2.17 o                         
  -7   7   7         23.31         24.01         1.18 o                         
  -6   7   7         46.93         46.50         1.40 o                         
  -5   7   7         18.93         15.42         0.88 o                         
  -4   7   7        126.26        113.67         1.72 o                         
  -3   7   7        179.49        191.15         2.31 o                         
  -2   7   7          0.04          0.34         0.44 o                         
  -1   7   7         25.62         29.38         0.91 o                         
   0   7   7        733.06        745.89         5.38 o                         
   1   7   7        181.02        181.57         2.11 o                         
   2   7   7        149.74        140.99         1.99 o                         
   3   7   7         38.20         29.07         1.04 o                         
   4   7   7        333.19        294.19         3.44 o                         
   5   7   7        150.11        136.45         2.34 o                         
   6   7   7         47.54         43.93         1.77 o                         
   7   7   7        105.71         91.87         1.93 o                         
   8   7   7          2.94          3.13         0.72 o                         
   9   7   7         39.19         47.01         1.61 o                         
  10   7   7         48.94         49.09         2.10 o                         
  11   7   7          4.47          2.39         0.90 o                         
  12   7   7         24.04         26.49         1.60 o                         
  13   7   7         14.28         12.10         1.60 o                         
  14   7   7        118.01        124.78         3.76 o                         
  15   7   7          0.12          1.32         1.38 o                         
 -16   8   7          0.60         -0.28         1.23 o                         
 -15   8   7          6.62          7.85         1.40 o                         
 -14   8   7          0.06         -0.97         1.08 o                         
 -13   8   7          0.00          0.26         0.98 o                         
 -12   8   7          0.10         -0.92         0.92 o                         
 -11   8   7        125.38        130.69         3.37 o                         
 -10   8   7         41.82         45.17         1.88 o                         
  -9   8   7        516.49        489.34         6.49 o                         
  -8   8   7        193.07        195.08         3.06 o                         
  -7   8   7         10.16         10.22         0.93 o                         
  -6   8   7          0.04         -0.61         0.61 o                         
  -5   8   7         16.04         10.09         0.92 o                         
  -4   8   7        150.04        143.69         2.55 o                         
  -3   8   7          2.53          5.45         0.80 o                         
  -2   8   7         57.42         49.62         1.45 o                         
  -1   8   7         10.23         12.53         0.94 o                         
   0   8   7          0.00         -0.34         0.56 o                         
   1   8   7         10.68          7.26         0.79 o                         
   2   8   7         45.97         50.86         1.58 o                         
   3   8   7         17.56         23.09         1.20 o                         
   4   8   7          3.01          4.89         0.80 o                         
   5   8   7        108.99        105.18         2.17 o                         
   6   8   7         15.93         13.60         1.02 o                         
   7   8   7        135.37        149.24         3.00 o                         
   8   8   7          8.18          6.35         0.93 o                         
   9   8   7         46.56         46.42         2.24 o                         
  10   8   7         20.23         19.36         1.43 o                         
  11   8   7         58.61         57.02         2.43 o                         
  12   8   7         56.17         55.53         2.43 o                         
  13   8   7         13.84         10.93         1.33 o                         
  14   8   7         14.46         15.74         1.96 o                         
 -15   9   7         16.42         18.08         3.75 o                         
 -14   9   7          3.05          8.80         1.92 o                         
 -13   9   7         13.90         10.23         1.71 o                         
 -12   9   7         38.90         47.86         2.57 o                         
 -11   9   7          0.64         -0.11         1.12 o                         
 -10   9   7         46.32         52.87         2.37 o                         
  -9   9   7         62.37         69.30         2.34 o                         
  -8   9   7         14.14         11.10         1.16 o                         
  -7   9   7          0.22          0.59         0.71 o                         
  -6   9   7        175.42        177.65         3.09 o                         
  -5   9   7        156.78        172.98         2.89 o                         
  -4   9   7         90.75         77.76         1.95 o                         
  -3   9   7         67.71         68.40         1.84 o                         
  -2   9   7        204.09        210.18         3.12 o                         
  -1   9   7         86.06        102.18         2.06 o                         
   0   9   7         16.92         18.91         1.23 o                         
   1   9   7         19.00         15.49         1.12 o                         
   2   9   7        185.75        182.15         3.08 o                         
   3   9   7          2.72          1.87         0.88 o                         
   4   9   7         30.91         27.89         1.73 o                         
   5   9   7        128.25        129.76         3.54 o                         
   6   9   7         21.93         24.90         1.78 o                         
   7   9   7         29.53         21.50         1.48 o                         
   8   9   7         11.17          9.51         1.18 o                         
   9   9   7        117.76        114.86         2.87 o                         
  10   9   7         21.62         27.83         2.16 o                         
  11   9   7          1.32          2.21         1.05 o                         
  12   9   7        209.91        224.19         5.21 o                         
  13   9   7         29.05         27.52         2.96 o                         
 -13  10   7          0.48          1.99         1.31 o                         
 -12  10   7          5.24          9.57         1.84 o                         
 -11  10   7          1.06          1.82         1.25 o                         
 -10  10   7         20.75         14.59         1.74 o                         
  -9  10   7          0.75         -0.90         0.90 o                         
  -8  10   7         14.18         12.75         1.38 o                         
  -7  10   7         90.04         82.24         2.39 o                         
  -6  10   7         98.87         91.71         2.43 o                         
  -5  10   7          2.20          1.99         0.83 o                         
  -4  10   7         31.80         34.29         1.58 o                         
  -3  10   7         73.54         76.16         2.06 o                         
  -2  10   7        297.87        296.58         4.43 o                         
  -1  10   7         19.51         17.71         1.53 o                         
   0  10   7          2.49          2.61         0.94 o                         
   1  10   7          0.00          0.18         0.82 o                         
   2  10   7         36.71         41.60         1.89 o                         
   3  10   7          3.49          2.52         0.95 o                         
   4  10   7         36.87         37.54         1.85 o                         
   5  10   7        132.47        140.47         3.24 o                         
   6  10   7          5.66          5.08         1.16 o                         
   7  10   7          6.33          3.71         1.22 o                         
   8  10   7         30.92         34.72         2.06 o                         
   9  10   7         27.94         29.22         1.94 o                         
  10  10   7         32.28         31.91         2.45 o                         
  11  10   7         19.60         18.19         2.11 o                         
 -11  11   7          7.23          5.18         1.65 o                         
 -10  11   7         89.64         86.99         3.31 o                         
  -9  11   7          2.30          4.38         1.24 o                         
  -8  11   7         18.66         19.41         1.64 o                         
  -7  11   7          1.91         -0.07         0.96 o                         
  -6  11   7          1.49          1.41         0.96 o                         
  -5  11   7          6.15          5.35         1.20 o                         
  -4  11   7         11.82         14.75         1.33 o                         
  -3  11   7         92.62         95.53         2.85 o                         
  -2  11   7        196.86        200.19         3.83 o                         
  -1  11   7         28.51         26.86         1.72 o                         
   0  11   7        156.78        152.09         3.41 o                         
   1  11   7        151.75        177.83         3.77 o                         
   2  11   7         20.69         20.49         1.65 o                         
   3  11   7         21.72         22.74         1.72 o                         
   4  11   7          7.05          5.05         1.54 o                         
   5  11   7        301.64        330.90         5.37 o                         
   6  11   7        302.91        309.29         5.20 o                         
   7  11   7         18.45         18.14         1.59 o                         
   8  11   7         16.27         18.36         1.88 o                         
   9  11   7         62.65         70.36         2.68 o                         
  -7  12   7          4.79          4.32         1.61 o                         
  -6  12   7        150.27        156.29         5.01 o                         
  -5  12   7          0.21          0.42         1.59 o                         
  -4  12   7         64.48         59.84         2.99 o                         
  -3  12   7         45.84         57.50         2.49 o                         
  -2  12   7         50.31         53.81         2.41 o                         
  -1  12   7         66.34         74.04         2.93 o                         
   0  12   7         31.89         32.41         2.17 o                         
   1  12   7         91.15        101.97         3.74 o                         
   2  12   7         77.88         90.81         3.32 o                         
   3  12   7          0.01         -0.43         2.01 o                         
   4  12   7          5.58          4.08         2.42 o                         
   5  12   7          3.29          3.44         1.31 o                         
 -20   0   8         26.94         23.44         2.65 o                         
 -19   0   8        794.86        855.95        13.57 o                         
 -18   0   8         21.95         19.87         2.17 o                         
 -17   0   8         80.86         79.33         3.60 o                         
 -16   0   8          0.35         -1.07         1.07 o                         
 -15   0   8          9.06          5.44         1.21 o                         
 -14   0   8        249.21        248.52         4.85 o                         
 -13   0   8         88.08         55.75         2.24 o                         
 -12   0   8        339.62        347.02         5.17 o                         
 -11   0   8         47.50         31.56         1.68 o                         
 -10   0   8          2.00          2.08         0.49 o                         
  -9   0   8        172.10        161.22         1.81 o                         
  -8   0   8        147.39        148.50         1.69 o                         
  -7   0   8        601.81        621.88         4.51 o                         
  -6   0   8        266.07        266.09         2.40 o                         
  -5   0   8       1363.12       1493.40         9.84 o                         
  -4   0   8        357.01        375.85         2.90 o                         
  -3   0   8        524.05        526.60         3.67 o                         
  -2   0   8        573.87        751.56         5.42 o                         
  -1   0   8        771.18        811.19         6.08 o                         
   0   0   8        172.24        148.72         1.51 o                         
   1   0   8        830.43        865.60         5.65 o                         
   2   0   8       4198.07       4846.85       130.43 o                         
   3   0   8         20.93         23.11         0.52 o                         
   4   0   8        894.34        878.20         6.42 o                         
   5   0   8        935.70        967.36         6.93 o                         
   6   0   8        295.17        276.26         2.79 o                         
   7   0   8       1141.79       1159.55         9.09 o                         
   8   0   8         88.56         92.90         1.46 o                         
   9   0   8        662.52        647.76         6.12 o                         
  10   0   8         86.87         75.94         1.54 o                         
  11   0   8        281.89        253.02         3.41 o                         
  12   0   8          0.39          0.43         0.80 o                         
  13   0   8          1.10          1.08         0.90 o                         
  14   0   8        111.04        121.70         5.61 o                         
  15   0   8         81.96         77.97         3.63 o                         
  16   0   8         25.24         31.35         2.09 o                         
  17   0   8          4.47          4.30         2.17 o                         
  18   0   8          7.92         13.29         3.52 o                         
 -20   1   8          1.13          0.37         1.18 o                         
 -19   1   8          4.52          6.22         1.36 o                         
 -18   1   8        297.02        317.74         5.13 o                         
 -17   1   8          7.51          3.77         1.10 o                         
 -16   1   8         28.47         33.11         1.73 o                         
 -15   1   8         27.61         24.31         1.34 o                         
 -14   1   8         11.93          9.19         0.86 o                         
 -13   1   8         49.20         48.49         1.50 o                         
 -12   1   8        283.30        237.75         2.88 o                         
 -11   1   8        164.12        180.54         2.25 o                         
 -10   1   8        505.63        489.95         3.45 o                         
  -9   1   8        898.38        861.23         4.65 o                         
  -8   1   8         43.00         46.06         0.64 o                         
  -7   1   8         12.48         11.13         0.36 o                         
  -6   1   8         57.58         39.15         0.55 o                         
  -5   1   8        100.33        119.81         0.93 o                         
  -4   1   8       1934.27       2030.45         8.85 o                         
  -3   1   8        355.43        318.19         1.74 o                         
  -2   1   8       1167.67       1253.34         5.71 o                         
  -1   1   8        427.98        510.22         2.59 o                         
   0   1   8       2572.42       2806.99        14.99 o                         
   1   1   8         27.64         45.30         0.47 o                         
   2   1   8        483.86        526.06         2.80 o                         
   3   1   8       1599.63       1684.89         7.88 o                         
   4   1   8        427.91        385.16         2.18 o                         
   5   1   8        296.25        273.13         1.65 o                         
   6   1   8        126.96        128.05         0.99 o                         
   7   1   8          6.86         11.78         0.45 o                         
   8   1   8        296.20        293.45         2.13 o                         
   9   1   8         63.55         67.40         1.01 o                         
  10   1   8         16.01         17.16         0.65 o                         
  11   1   8         21.52         21.03         0.85 o                         
  12   1   8         88.39         88.82         1.55 o                         
  13   1   8         60.64         61.36         1.57 o                         
  14   1   8         60.62         62.94         1.73 o                         
  15   1   8         30.11         29.69         1.48 o                         
  16   1   8         12.14         10.37         1.21 o                         
  17   1   8         17.49         20.36         1.39 o                         
  18   1   8          2.07         -1.07         1.11 o                         
 -20   2   8         26.64         26.65         2.84 o                         
 -19   2   8         58.49         72.37         2.70 o                         
 -18   2   8          9.92         10.70         1.33 o                         
 -17   2   8        128.90        135.17         2.89 o                         
 -16   2   8         29.99         36.41         1.71 o                         
 -15   2   8          0.27          2.76         0.91 o                         
 -14   2   8        133.39        137.32         2.47 o                         
 -13   2   8         46.51         65.87         1.68 o                         
 -12   2   8        205.87        202.37         2.78 o                         
 -11   2   8         75.37         67.94         1.51 o                         
 -10   2   8         88.73        101.51         1.22 o                         
  -9   2   8       1189.74       1188.88         6.38 o                         
  -8   2   8        514.73        534.73         3.00 o                         
  -7   2   8        263.10        257.47         1.65 o                         
  -6   2   8        181.36        176.49         1.24 o                         
  -5   2   8        163.14        193.43         1.28 o                         
  -4   2   8          1.03          4.34         0.25 o                         
  -3   2   8       1407.31       1532.98         6.90 o                         
  -2   2   8        682.88        784.69         3.76 o                         
  -1   2   8         15.29         15.10         0.34 o                         
   0   2   8        618.16        646.40         3.06 o                         
   1   2   8        399.19        426.95         2.28 o                         
   2   2   8        266.10        307.11         1.85 o                         
   3   2   8        247.25        270.35         1.70 o                         
   4   2   8         38.81         25.87         0.47 o                         
   5   2   8          8.45         11.49         0.39 o                         
   6   2   8         62.48         67.83         0.83 o                         
   7   2   8         27.63         32.93         0.58 o                         
   8   2   8        238.39        233.38         2.12 o                         
   9   2   8        142.29        120.97         1.68 o                         
  10   2   8          6.46          7.86         0.84 o                         
  11   2   8         14.86         15.76         0.87 o                         
  12   2   8         59.79         58.80         1.55 o                         
  13   2   8         18.07         15.92         0.96 o                         
  14   2   8         10.20          7.54         1.02 o                         
  15   2   8         23.35         26.26         1.55 o                         
  16   2   8          2.26          1.14         1.54 o                         
  17   2   8         30.03         33.43         2.99 o                         
  18   2   8          2.80          3.54         1.15 o                         
 -20   3   8         20.40         23.39         1.97 o                         
 -19   3   8         67.23         74.86         2.75 o                         
 -18   3   8         85.31         94.07         2.65 o                         
 -17   3   8          0.04         -0.87         0.87 o                         
 -16   3   8         25.34         25.55         1.51 o                         
 -15   3   8         67.91         68.18         1.94 o                         
 -14   3   8         16.57         14.65         1.09 o                         
 -13   3   8        151.84        144.39         2.41 o                         
 -12   3   8         12.20          7.45         0.80 o                         
 -11   3   8          5.97          7.22         0.73 o                         
 -10   3   8         38.06         34.83         0.94 o                         
  -9   3   8        282.61        271.51         2.19 o                         
  -8   3   8          7.98         11.01         0.48 o                         
  -7   3   8        301.65        315.24         2.04 o                         
  -6   3   8         68.68         77.30         0.82 o                         
  -5   3   8        235.10        199.16         1.34 o                         
  -4   3   8         40.89         40.42         0.56 o                         
  -3   3   8        653.58        774.15         3.74 o                         
  -2   3   8        127.72        117.07         0.92 o                         
  -1   3   8         39.79         69.05         0.67 o                         
   0   3   8        255.60        273.04         1.59 o                         
   1   3   8         58.67         63.67         0.67 o                         
   2   3   8        261.35        231.40         1.54 o                         
   3   3   8         29.12         34.37         0.54 o                         
   4   3   8        892.04        889.75         4.55 o                         
   5   3   8         31.18         27.20         0.60 o                         
   6   3   8         19.81         22.08         0.60 o                         
   7   3   8          0.03         -0.30         0.30 o                         
   8   3   8         33.72         29.79         1.19 o                         
   9   3   8        142.55        133.70         2.16 o                         
  10   3   8          2.04          0.44         0.64 o                         
  11   3   8         72.25         67.83         1.85 o                         
  12   3   8         33.76         33.93         1.53 o                         
  13   3   8        123.18        130.81         2.97 o                         
  14   3   8         72.95         71.97         2.58 o                         
  15   3   8         20.16         17.89         1.69 o                         
  16   3   8          2.56          1.70         1.11 o                         
  17   3   8         20.53         17.59         1.98 o                         
 -19   4   8          1.44         -0.01         1.49 o                         
 -18   4   8         71.43         73.29         2.77 o                         
 -17   4   8        291.50        290.86         4.39 o                         
 -16   4   8        138.23        145.15         2.87 o                         
 -15   4   8         96.35        100.53         2.42 o                         
 -14   4   8         20.77         17.52         1.30 o                         
 -13   4   8         59.38         65.19         1.82 o                         
 -12   4   8        227.45        222.48         3.02 o                         
 -11   4   8          2.84          1.54         0.60 o                         
 -10   4   8         51.25         50.71         1.29 o                         
  -9   4   8         33.61         36.16         0.95 o                         
  -8   4   8        420.82        428.01         2.99 o                         
  -7   4   8        495.50        471.89         3.06 o                         
  -6   4   8        133.83        140.91         1.18 o                         
  -5   4   8         54.09         58.82         0.74 o                         
  -4   4   8          8.86          9.60         0.33 o                         
  -3   4   8         23.00         14.92         0.42 o                         
  -2   4   8        113.30        102.60         0.93 o                         
  -1   4   8       1096.98       1178.82         5.58 o                         
   0   4   8        379.53        376.89         2.12 o                         
   1   4   8        199.92        184.81         1.30 o                         
   2   4   8         49.38         64.04         0.79 o                         
   3   4   8         55.34         45.27         0.69 o                         
   4   4   8          1.96          3.59         0.34 o                         
   5   4   8        477.36        454.51         3.15 o                         
   6   4   8        540.50        512.54         4.04 o                         
   7   4   8        313.36        334.25         3.54 o                         
   8   4   8          0.00         -0.06         0.68 o                         
   9   4   8         30.64         35.64         1.49 o                         
  10   4   8        166.15        167.74         2.69 o                         
  11   4   8        115.98        105.79         2.16 o                         
  12   4   8         60.35         62.71         2.06 o                         
  13   4   8         69.70         67.09         1.94 o                         
  14   4   8         65.20         67.62         2.53 o                         
  15   4   8        503.95        515.23         7.00 o                         
  16   4   8         10.51          7.08         1.40 o                         
  17   4   8          2.72          2.46         1.53 o                         
 -19   5   8         52.84         54.84         4.05 o                         
 -18   5   8         54.63         51.40         3.33 o                         
 -17   5   8         36.37         42.51         2.24 o                         
 -16   5   8         58.02         56.54         2.39 o                         
 -15   5   8        127.71        136.52         3.18 o                         
 -14   5   8        133.64        144.28         3.09 o                         
 -13   5   8          0.00         -0.73         0.73 o                         
 -12   5   8         15.57         16.16         1.15 o                         
 -11   5   8         68.13         64.72         1.59 o                         
 -10   5   8       1061.93       1025.55         8.36 o                         
  -9   5   8        270.30        257.78         2.77 o                         
  -8   5   8       1332.05       1322.41         9.37 o                         
  -7   5   8        345.83        324.57         3.13 o                         
  -6   5   8        170.29        142.76         1.44 o                         
  -5   5   8         97.79         98.51         1.15 o                         
  -4   5   8         51.07         46.91         0.75 o                         
  -3   5   8          7.88          8.87         0.43 o                         
  -2   5   8        212.09        186.53         1.54 o                         
  -1   5   8         21.97         39.30         0.69 o                         
   0   5   8        261.18        282.24         1.97 o                         
   1   5   8         22.21         14.60         0.49 o                         
   2   5   8        142.58        165.54         1.56 o                         
   3   5   8          2.47          2.91         0.37 o                         
   4   5   8         54.81         48.70         0.91 o                         
   5   5   8         39.17         37.72         0.87 o                         
   6   5   8       1034.45        982.56         6.78 o                         
   7   5   8        200.13        190.57         2.28 o                         
   8   5   8        151.31        153.46         2.13 o                         
   9   5   8         10.06          9.30         0.93 o                         
  10   5   8          4.41          4.69         0.85 o                         
  11   5   8          2.85          2.16         0.80 o                         
  12   5   8        121.63        127.46         2.45 o                         
  13   5   8        116.77        115.57         2.86 o                         
  14   5   8          2.08          3.16         1.28 o                         
  15   5   8         26.74         25.67         1.92 o                         
  16   5   8         28.52         29.09         2.32 o                         
 -18   6   8          9.44          5.64         1.35 o                         
 -17   6   8          0.58          0.45         1.13 o                         
 -16   6   8         95.47         97.87         3.05 o                         
 -15   6   8          1.30          0.88         1.03 o                         
 -14   6   8         23.02         28.95         1.96 o                         
 -13   6   8          2.67          1.91         1.15 o                         
 -12   6   8        197.98        201.65         4.22 o                         
 -11   6   8        203.11        198.59         3.20 o                         
 -10   6   8          8.30          7.89         0.84 o                         
  -9   6   8        688.23        683.57         5.92 o                         
  -8   6   8         57.39         57.93         1.44 o                         
  -7   6   8          0.39         -0.53         0.53 o                         
  -6   6   8          4.29          3.78         0.60 o                         
  -5   6   8        351.78        313.77         3.70 o                         
  -4   6   8         11.94         12.05         0.64 o                         
  -3   6   8         16.12         13.53         0.61 o                         
  -2   6   8          4.01          9.06         0.53 o                         
  -1   6   8         24.17         25.88         0.73 o                         
   0   6   8        197.93        186.57         1.70 o                         
   1   6   8        233.25        253.38         2.12 o                         
   2   6   8       1215.72       1198.99         7.90 o                         
   3   6   8        306.47        316.51         2.85 o                         
   4   6   8        582.16        525.07         4.13 o                         
   5   6   8         51.63         49.43         1.07 o                         
   6   6   8         65.96         68.96         1.32 o                         
   7   6   8          1.89          2.15         0.66 o                         
   8   6   8          1.35          0.89         0.44 o                         
   9   6   8          1.67          1.73         0.55 o                         
  10   6   8         38.64         36.45         1.61 o                         
  11   6   8          2.03          2.68         0.89 o                         
  12   6   8        110.63        112.78         3.09 o                         
  13   6   8        275.21        274.94         4.73 o                         
  14   6   8          7.38          6.42         1.28 o                         
  15   6   8          1.44         -0.48         1.42 o                         
  16   6   8          7.01          4.91         1.45 o                         
 -17   7   8         42.85         42.49         2.84 o                         
 -16   7   8         30.57         32.02         2.93 o                         
 -15   7   8         17.74         13.95         1.57 o                         
 -14   7   8         87.39         85.40         2.78 o                         
 -13   7   8         72.54         76.21         2.60 o                         
 -12   7   8         89.11         86.00         2.70 o                         
 -11   7   8         12.12         11.63         1.33 o                         
 -10   7   8          0.01         -0.72         0.72 o                         
  -9   7   8          5.34          6.35         0.89 o                         
  -8   7   8         23.24         25.09         1.21 o                         
  -7   7   8         13.01         10.98         0.95 o                         
  -6   7   8        882.26        828.11         7.28 o                         
  -5   7   8        393.19        398.44         4.07 o                         
  -4   7   8         55.15         54.62         1.38 o                         
  -3   7   8          1.59          2.39         0.65 o                         
  -2   7   8         53.42         49.79         1.34 o                         
  -1   7   8        264.92        236.68         2.82 o                         
   0   7   8        214.73        234.22         2.56 o                         
   1   7   8         49.85         48.43         1.23 o                         
   2   7   8         64.41         59.52         1.49 o                         
   3   7   8          0.25         -0.22         0.58 o                         
   4   7   8        348.00        359.79         4.09 o                         
   5   7   8        132.02        138.20         2.31 o                         
   6   7   8         89.66         97.86         2.03 o                         
   7   7   8          7.05          6.56         0.79 o                         
   8   7   8         36.36         42.05         1.41 o                         
   9   7   8          0.02         -0.50         0.72 o                         
  10   7   8        167.49        171.66         4.36 o                         
  11   7   8        134.93        137.06         2.77 o                         
  12   7   8          0.56         -0.40         1.03 o                         
  13   7   8         26.43         22.47         2.00 o                         
  14   7   8         25.73         28.93         2.71 o                         
  15   7   8         59.22         67.66         3.43 o                         
 -16   8   8          0.27          1.44         1.22 o                         
 -15   8   8         59.47         69.29         2.71 o                         
 -14   8   8        130.37        134.02         3.47 o                         
 -13   8   8          0.40          1.04         1.07 o                         
 -12   8   8        175.01        178.32         3.80 o                         
 -11   8   8        150.16        162.74         3.55 o                         
 -10   8   8        134.41        139.02         3.08 o                         
  -9   8   8         97.59         98.53         2.53 o                         
  -8   8   8          0.03         -0.08         0.75 o                         
  -7   8   8          0.14         -0.31         0.62 o                         
  -6   8   8          1.38          0.73         0.67 o                         
  -5   8   8        131.21        137.81         2.36 o                         
  -4   8   8         11.53         12.52         0.98 o                         
  -3   8   8          0.19         -0.17         0.62 o                         
  -2   8   8        222.50        202.64         2.84 o                         
  -1   8   8          0.19         -0.41         0.58 o                         
   0   8   8        177.88        184.54         2.78 o                         
   1   8   8        128.72        126.93         2.28 o                         
   2   8   8          1.31         -0.01         0.70 o                         
   3   8   8        109.05        109.50         2.05 o                         
   4   8   8        313.20        311.77         3.85 o                         
   5   8   8         62.05         63.04         1.71 o                         
   6   8   8        149.99        161.49         3.11 o                         
   7   8   8        120.04        121.54         2.51 o                         
   8   8   8         84.97         89.03         2.11 o                         
   9   8   8          0.47          0.27         0.75 o                         
  10   8   8        104.53        110.09         2.34 o                         
  11   8   8        269.71        270.84         4.14 o                         
  12   8   8          5.46          5.68         1.08 o                         
  13   8   8        106.39        123.42         4.33 o                         
  14   8   8          3.39          4.69         1.79 o                         
 -14   9   8        103.50        121.53         4.61 o                         
 -13   9   8          1.51          0.15         1.31 o                         
 -12   9   8         35.98         39.11         2.46 o                         
 -11   9   8          2.42          4.47         1.35 o                         
 -10   9   8         32.97         39.09         2.05 o                         
  -9   9   8          0.21         -0.53         0.90 o                         
  -8   9   8          6.63          5.23         1.11 o                         
  -7   9   8         38.12         38.67         1.65 o                         
  -6   9   8        173.66        178.31         3.15 o                         
  -5   9   8         12.73         12.43         1.06 o                         
  -4   9   8         48.52         50.19         1.75 o                         
  -3   9   8          1.11          0.63         0.72 o                         
  -2   9   8          0.08          0.46         0.76 o                         
  -1   9   8         24.54         24.36         1.35 o                         
   0   9   8          0.98         -0.10         0.73 o                         
   1   9   8          1.62          1.24         0.81 o                         
   2   9   8          0.15         -0.70         0.90 o                         
   3   9   8         19.74         24.02         1.55 o                         
   4   9   8          0.04          0.57         0.86 o                         
   5   9   8         59.66         72.78         2.30 o                         
   6   9   8        228.62        240.31         3.81 o                         
   7   9   8        136.26        140.70         2.99 o                         
   8   9   8          0.17         -0.79         0.79 o                         
   9   9   8         13.49         12.45         1.24 o                         
  10   9   8         65.80         73.34         2.27 o                         
  11   9   8          4.56          4.03         1.02 o                         
  12   9   8         61.90         63.79         3.33 o                         
 -12  10   8         45.00         45.28         2.88 o                         
 -11  10   8         87.73         91.36         3.21 o                         
 -10  10   8         20.98         19.09         1.69 o                         
  -9  10   8          2.18          1.96         1.05 o                         
  -8  10   8          1.45          4.04         1.10 o                         
  -7  10   8          0.01          0.91         0.89 o                         
  -6  10   8          0.38          0.26         0.84 o                         
  -5  10   8          3.83          5.11         0.99 o                         
  -4  10   8         10.94         17.60         1.54 o                         
  -3  10   8         36.04         33.47         1.93 o                         
  -2  10   8         56.86         67.60         2.27 o                         
  -1  10   8         38.25         36.55         1.81 o                         
   0  10   8         26.11         25.81         1.59 o                         
   1  10   8        138.81        148.00         3.53 o                         
   2  10   8         40.58         42.18         1.96 o                         
   3  10   8          0.28          1.57         1.00 o                         
   4  10   8         75.35         68.66         2.32 o                         
   5  10   8         54.22         60.05         2.29 o                         
   6  10   8         64.20         60.94         2.33 o                         
   7  10   8          7.28          7.23         1.22 o                         
   8  10   8          2.53          1.77         1.04 o                         
   9  10   8         23.57         32.34         1.98 o                         
  10  10   8          1.69          2.17         1.46 o                         
 -10  11   8          0.55         -0.25         1.17 o                         
  -9  11   8          6.62          5.62         1.52 o                         
  -8  11   8         38.03         33.13         2.48 o                         
  -7  11   8         18.93         20.03         1.83 o                         
  -6  11   8         49.09         49.21         2.34 o                         
  -5  11   8         20.68         18.18         1.54 o                         
  -4  11   8          5.31          4.37         1.11 o                         
  -3  11   8          2.89         -0.20         1.21 o                         
  -2  11   8          0.01          0.32         0.93 o                         
  -1  11   8         49.80         53.65         2.17 o                         
   0  11   8          3.66          5.31         1.18 o                         
   1  11   8          1.91          3.13         1.10 o                         
   2  11   8          0.23         -0.93         0.93 o                         
   3  11   8         22.95         22.86         1.73 o                         
   4  11   8          0.03         -1.18         1.18 o                         
   5  11   8         57.19         62.42         2.49 o                         
   6  11   8         21.94         25.35         1.93 o                         
   7  11   8          8.71          5.32         1.83 o                         
   8  11   8         69.62         71.73         2.92 o                         
  -7  12   8         33.97         39.89         4.31 o                         
  -6  12   8         24.54         26.16         2.56 o                         
  -5  12   8          0.61          2.63         1.73 o                         
  -4  12   8          0.13         -1.32         1.36 o                         
  -3  12   8          6.97          8.91         1.45 o                         
  -2  12   8          2.19          1.31         1.23 o                         
  -1  12   8          1.75          2.81         1.26 o                         
   0  12   8         39.93         38.73         2.39 o                         
   1  12   8         45.01         49.83         3.56 o                         
   2  12   8         21.79         23.45         3.00 o                         
   3  12   8         90.85         84.74         4.11 o                         
   4  12   8         50.39         59.38         3.09 o                         
 -20   1   9         47.49         46.08         2.44 o                         
 -19   1   9          0.18         -1.06         1.06 o                         
 -18   1   9          2.26          6.01         1.22 o                         
 -17   1   9          0.08          0.31         0.90 o                         
 -16   1   9         24.28         28.14         1.60 o                         
 -15   1   9          0.03          0.25         0.83 o                         
 -14   1   9          0.09         -0.57         0.66 o                         
 -13   1   9        172.52        149.41         2.67 o                         
 -12   1   9         78.30         55.66         1.45 o                         
 -11   1   9         72.75         66.45         1.56 o                         
 -10   1   9         20.20         15.13         0.63 o                         
  -9   1   9         26.26         18.00         0.60 o                         
  -8   1   9         46.91         44.93         0.69 o                         
  -7   1   9        649.22        602.29         3.21 o                         
  -6   1   9        503.27        508.26         2.70 o                         
  -5   1   9        143.87        157.68         1.15 o                         
  -4   1   9       1056.32       1201.08         5.53 o                         
  -3   1   9        273.71        312.48         1.84 o                         
  -2   1   9        216.23        266.78         1.66 o                         
  -1   1   9        207.60        224.31         1.43 o                         
   0   1   9        375.70        485.00         2.54 o                         
   1   1   9         43.80         39.85         0.55 o                         
   2   1   9        353.12        400.23         2.26 o                         
   3   1   9        191.34        211.84         1.37 o                         
   4   1   9          5.69          3.32         0.25 o                         
   5   1   9        188.91        187.96         1.36 o                         
   6   1   9         42.10         42.07         0.61 o                         
   7   1   9          2.63          1.85         0.29 o                         
   8   1   9         12.14         15.82         0.65 o                         
   9   1   9         30.35         26.80         0.95 o                         
  10   1   9        782.06        729.91         5.71 o                         
  11   1   9          4.84          5.17         0.55 o                         
  12   1   9         81.30         74.04         1.49 o                         
  13   1   9          4.86          3.60         0.72 o                         
  14   1   9         18.27         21.37         1.35 o                         
  15   1   9         27.17         29.45         1.63 o                         
  16   1   9          9.94         10.31         1.13 o                         
  17   1   9          0.08         -0.85         0.85 o                         
 -20   2   9          8.23          8.62         1.65 o                         
 -19   2   9        225.80        254.22         4.79 o                         
 -18   2   9          0.05          0.69         1.03 o                         
 -17   2   9         37.32         44.23         1.90 o                         
 -16   2   9          3.76          3.89         0.97 o                         
 -15   2   9          5.36          5.57         0.88 o                         
 -14   2   9          5.79          6.24         0.82 o                         
 -13   2   9         90.82         76.20         1.82 o                         
 -12   2   9         22.05         18.64         1.05 o                         
 -11   2   9         83.60         72.64         1.61 o                         
 -10   2   9         19.97         17.48         0.71 o                         
  -9   2   9        237.78        216.69         2.24 o                         
  -8   2   9       1172.10       1121.68         5.79 o                         
  -7   2   9        544.08        569.59         3.10 o                         
  -6   2   9       1876.02       1847.69         8.25 o                         
  -5   2   9          0.83          0.77         0.22 o                         
  -4   2   9          9.77         13.23         0.42 o                         
  -3   2   9          1.80          1.38         0.21 o                         
  -2   2   9         81.91         97.21         0.91 o                         
  -1   2   9        157.82        173.00         1.22 o                         
   0   2   9          9.11          4.98         0.26 o                         
   1   2   9        430.64        430.84         2.33 o                         
   2   2   9          2.97          6.37         0.30 o                         
   3   2   9        863.57        884.46         4.46 o                         
   4   2   9        326.19        357.36         2.65 o                         
   5   2   9         16.27         15.32         0.48 o                         
   6   2   9        131.69        149.81         1.39 o                         
   7   2   9        115.51         93.91         1.10 o                         
   8   2   9         84.95         83.73         1.20 o                         
   9   2   9         32.48         32.01         1.05 o                         
  10   2   9        205.23        201.44         2.57 o                         
  11   2   9        453.77        449.48         4.75 o                         
  12   2   9         91.41         81.65         2.08 o                         
  13   2   9        240.09        241.71         3.89 o                         
  14   2   9          2.88          3.82         1.09 o                         
  15   2   9          5.12          2.28         1.18 o                         
  16   2   9         86.55         86.55         3.55 o                         
  17   2   9         97.20         93.19         4.88 o                         
 -19   3   9         90.63         99.70         3.67 o                         
 -18   3   9          1.80          1.53         1.03 o                         
 -17   3   9          6.80          3.54         1.01 o                         
 -16   3   9         17.65         20.78         1.43 o                         
 -15   3   9         34.85         36.55         1.60 o                         
 -14   3   9         11.13          7.97         0.91 o                         
 -13   3   9         11.63         13.66         0.98 o                         
 -12   3   9         62.56         76.24         1.76 o                         
 -11   3   9         61.48         63.03         1.54 o                         
 -10   3   9         55.16         45.12         1.19 o                         
  -9   3   9         18.29         17.98         0.72 o                         
  -8   3   9        673.51        636.73         3.93 o                         
  -7   3   9         92.33         89.78         0.99 o                         
  -6   3   9          5.58          8.08         0.39 o                         
  -5   3   9       1113.38       1186.76         5.85 o                         
  -4   3   9         16.26         10.25         0.36 o                         
  -3   3   9         84.39         76.10         0.75 o                         
  -2   3   9        265.73        248.46         1.51 o                         
  -1   3   9        222.61        210.77         1.35 o                         
   0   3   9         92.02         79.41         0.72 o                         
   1   3   9        152.78        156.40         1.12 o                         
   2   3   9        182.13        162.70         1.24 o                         
   3   3   9        334.47        358.91         2.33 o                         
   4   3   9          3.59          5.92         0.37 o                         
   5   3   9         42.87         43.24         0.75 o                         
   6   3   9        497.56        496.67         3.68 o                         
   7   3   9        186.62        177.92         2.05 o                         
   8   3   9        378.23        352.57         4.37 o                         
   9   3   9        176.22        158.48         2.50 o                         
  10   3   9         33.59         39.22         1.38 o                         
  11   3   9          0.62          1.31         0.69 o                         
  12   3   9          5.86          5.28         0.91 o                         
  13   3   9        220.93        209.30         3.61 o                         
  14   3   9         14.33         16.11         1.46 o                         
  15   3   9          5.27          9.00         1.38 o                         
  16   3   9          1.18          2.45         1.19 o                         
  17   3   9         32.75         32.53         2.31 o                         
 -19   4   9          7.15          5.02         2.43 o                         
 -18   4   9         22.74         20.23         1.86 o                         
 -17   4   9         26.06         28.46         1.84 o                         
 -16   4   9          3.26          3.71         1.02 o                         
 -15   4   9         77.50         86.57         2.31 o                         
 -14   4   9         19.65         24.24         1.77 o                         
 -13   4   9         65.73         70.33         1.81 o                         
 -12   4   9         22.81         22.86         1.18 o                         
 -11   4   9         36.61         33.25         1.26 o                         
 -10   4   9        313.26        299.45         3.13 o                         
  -9   4   9        126.61        112.17         1.69 o                         
  -8   4   9         55.52         57.64         1.13 o                         
  -7   4   9        274.23        264.26         2.14 o                         
  -6   4   9        446.04        456.74         2.81 o                         
  -5   4   9        269.25        253.77         1.83 o                         
  -4   4   9         72.80         54.18         0.71 o                         
  -3   4   9         55.27         48.21         0.69 o                         
  -2   4   9         16.66         18.30         0.50 o                         
  -1   4   9         36.60         34.07         0.68 o                         
   0   4   9          1.50          5.29         0.30 o                         
   1   4   9       1955.98       1906.65         9.14 o                         
   2   4   9        793.86        739.94         4.80 o                         
   3   4   9        125.76        100.19         1.18 o                         
   4   4   9         62.29         47.08         0.83 o                         
   5   4   9         97.45        107.73         1.36 o                         
   6   4   9        246.33        228.03         2.25 o                         
   7   4   9        439.62        415.35         4.16 o                         
   8   4   9        189.77        179.47         3.11 o                         
   9   4   9        561.10        496.51         5.79 o                         
  10   4   9        259.35        254.26         3.48 o                         
  11   4   9          5.01          4.24         0.85 o                         
  12   4   9         14.34         10.92         1.00 o                         
  13   4   9         12.49         13.83         1.16 o                         
  14   4   9         46.93         46.32         2.16 o                         
  15   4   9         26.05         31.23         2.06 o                         
  16   4   9          0.26         -0.70         1.23 o                         
  17   4   9          0.22         -0.95         3.10 o                         
 -18   5   9          1.59          1.83         1.52 o                         
 -17   5   9         24.05         30.32         2.00 o                         
 -16   5   9         18.84         16.98         1.60 o                         
 -15   5   9          0.23         -0.63         0.98 o                         
 -14   5   9        250.56        255.29         4.25 o                         
 -13   5   9          5.40          7.75         1.17 o                         
 -12   5   9         27.31         29.65         1.42 o                         
 -11   5   9         22.97         27.72         1.65 o                         
 -10   5   9         21.51         24.99         1.23 o                         
  -9   5   9          1.83          1.35         0.62 o                         
  -8   5   9         10.26         12.27         0.84 o                         
  -7   5   9        240.03        250.38         2.76 o                         
  -6   5   9        231.95        230.56         2.32 o                         
  -5   5   9        770.58        686.80         4.72 o                         
  -4   5   9        216.75        198.92         1.74 o                         
  -3   5   9       1305.14       1265.19         6.85 o                         
  -2   5   9        103.36         85.03         1.04 o                         
  -1   5   9        132.15        130.58         1.31 o                         
   0   5   9        100.56         94.17         1.09 o                         
   1   5   9         73.74         89.34         1.08 o                         
   2   5   9       1924.23       1779.80         9.88 o                         
   3   5   9       1117.62       1083.67         7.56 o                         
   4   5   9         56.39         57.60         1.04 o                         
   5   5   9        193.01        176.40         1.86 o                         
   6   5   9        215.85        198.13         2.24 o                         
   7   5   9        315.16        284.82         3.14 o                         
   8   5   9         30.39         27.28         1.01 o                         
   9   5   9         98.76        102.33         2.23 o                         
  10   5   9          0.50         -0.43         0.70 o                         
  11   5   9         21.21         25.13         1.29 o                         
  12   5   9          3.16          1.87         0.88 o                         
  13   5   9          1.25          0.65         1.01 o                         
  14   5   9        127.72        128.87         3.83 o                         
  15   5   9         29.51         28.54         2.00 o                         
  16   5   9          8.19          5.84         1.51 o                         
 -17   6   9         15.57         14.25         1.91 o                         
 -16   6   9          9.89          9.26         1.40 o                         
 -15   6   9          0.08          0.89         1.06 o                         
 -14   6   9        121.95        115.99         3.80 o                         
 -13   6   9          0.30          0.09         0.99 o                         
 -12   6   9         11.92         13.42         1.35 o                         
 -11   6   9         60.05         63.36         2.41 o                         
 -10   6   9        259.33        240.49         3.19 o                         
  -9   6   9        146.04        142.38         2.27 o                         
  -8   6   9         56.38         43.04         1.36 o                         
  -7   6   9          1.11          3.03         0.66 o                         
  -6   6   9       1272.51       1209.84         9.55 o                         
  -5   6   9       1156.08       1135.61         8.72 o                         
  -4   6   9        503.85        508.20         4.56 o                         
  -3   6   9        189.80        167.79         1.93 o                         
  -2   6   9       1113.17       1070.80         7.15 o                         
  -1   6   9         36.91         26.20         0.87 o                         
   0   6   9        375.11        379.11         3.20 o                         
   1   6   9         15.09         15.31         0.72 o                         
   2   6   9        395.03        363.83         3.94 o                         
   3   6   9          3.26          3.36         0.56 o                         
   4   6   9         17.44         14.54         0.84 o                         
   5   6   9        127.19        118.29         1.82 o                         
   6   6   9         15.58         13.32         0.78 o                         
   7   6   9        114.32        118.64         1.77 o                         
   8   6   9         28.84         28.92         1.06 o                         
   9   6   9         50.27         48.81         1.38 o                         
  10   6   9          1.30          0.81         0.89 o                         
  11   6   9         60.59         51.17         2.17 o                         
  12   6   9        116.26        120.57         3.16 o                         
  13   6   9          0.02          0.04         1.11 o                         
  14   6   9          0.67          1.27         1.11 o                         
  15   6   9         46.49         50.87         4.42 o                         
 -17   7   9          2.38          1.59         1.29 o                         
 -16   7   9         35.41         42.88         2.31 o                         
 -15   7   9         56.07         56.99         2.52 o                         
 -14   7   9         16.30         15.76         1.57 o                         
 -13   7   9         16.11         14.86         1.50 o                         
 -12   7   9         60.83         63.60         2.39 o                         
 -11   7   9         58.15         60.39         2.32 o                         
 -10   7   9         53.01         52.86         1.91 o                         
  -9   7   9        293.16        293.94         3.81 o                         
  -8   7   9        158.58        158.09         2.56 o                         
  -7   7   9          6.26          6.93         0.87 o                         
  -6   7   9        201.39        196.24         2.78 o                         
  -5   7   9        643.70        608.21         5.55 o                         
  -4   7   9        387.32        357.49         3.77 o                         
  -3   7   9         29.62         28.08         1.07 o                         
  -2   7   9         92.88         82.30         1.57 o                         
  -1   7   9        167.19        174.80         2.24 o                         
   0   7   9        108.74        109.31         2.03 o                         
   1   7   9       1126.89       1035.00         8.33 o                         
   2   7   9         37.64         40.37         1.37 o                         
   3   7   9         78.12         83.48         1.79 o                         
   4   7   9          8.62          9.92         0.83 o                         
   5   7   9         79.58         76.00         1.77 o                         
   6   7   9         45.21         49.67         1.53 o                         
   7   7   9          3.29          3.06         0.72 o                         
   8   7   9         22.93         25.71         1.38 o                         
   9   7   9          2.17          0.72         0.75 o                         
  10   7   9          5.55          5.16         0.91 o                         
  11   7   9          1.07         -0.15         1.06 o                         
  12   7   9          1.05          0.61         1.06 o                         
  13   7   9         26.64         29.53         2.08 o                         
  14   7   9          5.34          4.06         1.43 o                         
 -15   8   9         27.20         22.91         2.07 o                         
 -14   8   9        141.35        143.96         3.87 o                         
 -13   8   9        107.68        108.73         3.13 o                         
 -12   8   9         67.86         60.79         2.44 o                         
 -11   8   9         16.41         16.11         1.59 o                         
 -10   8   9        119.45        129.82         3.38 o                         
  -9   8   9        288.79        277.94         4.02 o                         
  -8   8   9        111.13        111.92         2.35 o                         
  -7   8   9         45.31         45.45         1.65 o                         
  -6   8   9        107.86        103.04         2.11 o                         
  -5   8   9         12.52         14.86         1.03 o                         
  -4   8   9          6.51          6.15         0.85 o                         
  -3   8   9          6.84          7.07         0.85 o                         
  -2   8   9          9.81          8.75         0.90 o                         
  -1   8   9         77.78         79.73         1.93 o                         
   0   8   9          5.85          4.24         0.78 o                         
   1   8   9          7.04          6.91         1.02 o                         
   2   8   9         21.18         23.20         1.27 o                         
   3   8   9        312.33        312.90         4.00 o                         
   4   8   9          0.15          0.54         0.69 o                         
   5   8   9         76.41         68.13         2.14 o                         
   6   8   9         30.30         31.53         1.47 o                         
   7   8   9         18.84         20.33         1.24 o                         
   8   8   9          0.55         -0.50         0.71 o                         
   9   8   9         92.87        104.43         2.29 o                         
  10   8   9        119.76        125.59         2.76 o                         
  11   8   9         11.61         11.82         1.28 o                         
  12   8   9          2.45          2.19         1.26 o                         
  13   8   9          0.47          2.26         1.42 o                         
 -14   9   9         14.47         10.09         2.04 o                         
 -13   9   9          2.08          0.36         1.30 o                         
 -12   9   9         10.24          8.56         1.60 o                         
 -11   9   9        319.50        336.50         6.22 o                         
 -10   9   9          6.29          7.60         1.30 o                         
  -9   9   9          9.11          5.66         1.21 o                         
  -8   9   9         65.39         72.20         2.37 o                         
  -7   9   9        177.10        190.74         3.17 o                         
  -6   9   9        105.96        105.25         2.35 o                         
  -5   9   9         79.36         83.21         2.21 o                         
  -4   9   9         13.54          8.85         1.10 o                         
  -3   9   9          0.21          0.02         0.85 o                         
  -2   9   9        114.29        112.61         2.62 o                         
  -1   9   9         43.09         50.14         2.02 o                         
   0   9   9         13.14         13.16         1.22 o                         
   1   9   9        228.92        239.65         3.82 o                         
   2   9   9         81.38         79.75         2.30 o                         
   3   9   9        250.76        240.39         4.03 o                         
   4   9   9         17.85         17.37         1.37 o                         
   5   9   9        185.34        199.62         3.58 o                         
   6   9   9          5.15          5.98         1.04 o                         
   7   9   9          6.27          8.09         1.12 o                         
   8   9   9          8.83          8.97         1.16 o                         
   9   9   9          3.99          2.05         0.93 o                         
  10   9   9          4.09          1.04         0.95 o                         
  11   9   9          0.27          0.48         1.18 o                         
  12   9   9          4.48          5.29         1.96 o                         
 -12  10   9         22.82         20.18         2.09 o                         
 -11  10   9          8.03          7.09         1.71 o                         
 -10  10   9          7.94          5.70         1.73 o                         
  -9  10   9         18.17         20.28         1.72 o                         
  -8  10   9        101.56        101.05         2.89 o                         
  -7  10   9         11.26          9.73         1.28 o                         
  -6  10   9         28.88         28.62         1.73 o                         
  -5  10   9         83.15         95.39         2.54 o                         
  -4  10   9         58.99         58.93         2.14 o                         
  -3  10   9          2.55          1.46         0.96 o                         
  -2  10   9          3.14          3.66         1.05 o                         
  -1  10   9         92.86        101.76         2.68 o                         
   0  10   9         29.33         33.71         1.76 o                         
   1  10   9          3.21          2.82         1.05 o                         
   2  10   9         10.97         10.37         1.29 o                         
   3  10   9         39.04         39.96         1.92 o                         
   4  10   9          5.74          3.39         1.13 o                         
   5  10   9          0.94         -0.95         0.95 o                         
   6  10   9          2.66          3.18         1.12 o                         
   7  10   9         30.62         29.23         1.95 o                         
   8  10   9         77.88         88.16         3.02 o                         
   9  10   9         21.17         28.92         3.30 o                         
  10  10   9          0.92         -0.18         1.15 o                         
 -10  11   9          0.08         -3.25         3.25 o                         
  -9  11   9          0.41         -0.22         1.52 o                         
  -8  11   9         11.87         12.97         1.98 o                         
  -7  11   9          5.60          8.63         1.67 o                         
  -6  11   9          1.65         -0.87         1.21 o                         
  -5  11   9          0.14          0.19         1.01 o                         
  -4  11   9          0.00         -0.65         0.98 o                         
  -3  11   9          0.49         -0.81         0.98 o                         
  -2  11   9          1.95          0.96         1.06 o                         
  -1  11   9         12.66         16.03         1.90 o                         
   0  11   9         94.67         97.34         3.12 o                         
   1  11   9         18.67         19.96         1.73 o                         
   2  11   9         13.59         14.87         1.59 o                         
   3  11   9         66.26         71.01         2.89 o                         
   4  11   9         78.91         88.15         3.02 o                         
   5  11   9         29.71         30.50         2.35 o                         
   6  11   9         17.70         12.41         1.95 o                         
   7  11   9         46.89         51.05         2.64 o                         
  -5  12   9          4.62          4.07         1.54 o                         
  -4  12   9         93.09         94.41         3.89 o                         
  -3  12   9          7.44          4.25         1.63 o                         
  -2  12   9         23.34         20.10         2.32 o                         
  -1  12   9         29.42         29.72         2.70 o                         
   0  12   9          0.22         -0.88         1.27 o                         
   1  12   9         15.26         10.25         2.42 o                         
   2  12   9         44.10         52.77         3.22 o                         
   3  12   9          0.87          0.32         1.24 o                         
 -20   0  10        138.46        155.07         5.69 o                         
 -19   0  10        264.10        284.67        12.79 o                         
 -18   0  10         84.37         92.82         4.40 o                         
 -17   0  10         37.53         37.82         2.79 o                         
 -16   0  10         32.90         34.94         2.30 o                         
 -15   0  10         16.06         16.37         1.76 o                         
 -14   0  10         88.47        104.73         3.18 o                         
 -13   0  10         22.25         18.29         1.59 o                         
 -12   0  10         25.64         30.03         1.75 o                         
 -11   0  10         89.26         96.65         2.68 o                         
 -10   0  10        208.95        205.77         3.02 o                         
  -9   0  10        259.90        246.55         2.89 o                         
  -8   0  10        538.11        559.91         4.84 o                         
  -7   0  10        123.92        122.67         1.67 o                         
  -6   0  10         10.43         10.72         0.60 o                         
  -5   0  10        152.83        142.87         1.60 o                         
  -4   0  10        399.75        347.61         2.96 o                         
  -3   0  10        511.87        624.02         4.84 o                         
  -2   0  10        471.79        529.77         4.45 o                         
  -1   0  10       1124.92       1137.91         8.17 o                         
   0   0  10       1174.78       1360.00         9.54 o                         
   1   0  10       2002.54       2152.55        13.35 o                         
   2   0  10        427.77        359.56         2.77 o                         
   3   0  10          3.30          4.79         0.35 o                         
   4   0  10        670.97        695.27         5.66 o                         
   5   0  10          0.06          0.63         0.36 o                         
   6   0  10         88.44         78.51         1.29 o                         
   7   0  10        395.35        373.53         3.75 o                         
   8   0  10         10.97          9.06         0.67 o                         
   9   0  10         49.72         42.19         1.87 o                         
  10   0  10          4.20          1.70         0.66 o                         
  11   0  10         32.04         38.19         1.76 o                         
  12   0  10         21.42         23.03         1.63 o                         
  13   0  10         42.31         43.95         2.53 o                         
  14   0  10         19.58         18.67         2.01 o                         
  15   0  10          0.36          0.51         1.05 o                         
  16   0  10          8.05          8.74         1.69 o                         
  17   0  10          1.52          1.21         2.29 o                         
 -20   1  10         26.52         22.14         2.05 o                         
 -19   1  10         35.96         36.67         2.07 o                         
 -18   1  10         86.36        100.02         3.02 o                         
 -17   1  10         51.84         48.74         2.10 o                         
 -16   1  10         19.30         22.03         1.57 o                         
 -15   1  10        103.57        106.77         2.46 o                         
 -14   1  10          2.37          1.44         0.74 o                         
 -13   1  10        110.02         97.50         2.09 o                         
 -12   1  10          0.01          0.89         0.71 o                         
 -11   1  10        117.73        115.02         2.05 o                         
 -10   1  10          4.77          6.87         0.56 o                         
  -9   1  10        343.08        307.44         2.36 o                         
  -8   1  10        327.61        318.42         2.25 o                         
  -7   1  10         98.51         97.87         1.00 o                         
  -6   1  10        404.78        429.53         2.49 o                         
  -5   1  10         78.88         80.74         0.83 o                         
  -4   1  10         49.40         43.21         0.58 o                         
  -3   1  10       1191.87       1108.16         5.46 o                         
  -2   1  10        426.56        450.24         2.56 o                         
  -1   1  10          0.11          0.08         0.18 o                         
   0   1  10         45.83         54.30         0.62 o                         
   1   1  10        152.23        154.78         1.16 o                         
   2   1  10         57.61         77.20         0.73 o                         
   3   1  10         96.52         97.18         0.99 o                         
   4   1  10        213.57        225.96         1.72 o                         
   5   1  10        250.28        255.98         1.95 o                         
   6   1  10        128.93        133.64         1.19 o                         
   7   1  10          0.09         -0.28         0.28 o                         
   8   1  10        145.75        149.09         1.58 o                         
   9   1  10         20.66         19.07         0.75 o                         
  10   1  10        260.76        242.94         2.71 o                         
  11   1  10        146.01        144.83         1.95 o                         
  12   1  10        163.39        161.78         2.76 o                         
  13   1  10          0.83          1.27         0.73 o                         
  14   1  10          2.54          1.29         0.81 o                         
  15   1  10         13.17         13.02         1.38 o                         
  16   1  10          0.10          0.62         0.83 o                         
  17   1  10         33.47         35.97         2.81 o                         
 -19   2  10         32.01         39.44         2.31 o                         
 -18   2  10          5.48          4.37         1.21 o                         
 -17   2  10          6.34          7.90         1.14 o                         
 -16   2  10          2.67          1.55         0.96 o                         
 -15   2  10         66.29         61.95         1.84 o                         
 -14   2  10         34.43         31.09         1.42 o                         
 -13   2  10         30.34         33.81         1.38 o                         
 -12   2  10        195.07        180.02         2.68 o                         
 -11   2  10         29.70         27.90         1.17 o                         
 -10   2  10         13.19         10.45         0.64 o                         
  -9   2  10        692.56        716.43         4.57 o                         
  -8   2  10        297.19        283.93         2.10 o                         
  -7   2  10         44.84         54.08         0.82 o                         
  -6   2  10        608.36        644.00         3.46 o                         
  -5   2  10        162.67        163.51         1.26 o                         
  -4   2  10         95.73        101.72         0.91 o                         
  -3   2  10         15.52         10.71         0.38 o                         
  -2   2  10        660.11        706.89         3.75 o                         
  -1   2  10         66.04         65.48         0.72 o                         
   0   2  10        524.31        603.10         3.07 o                         
   1   2  10        102.09         98.99         0.88 o                         
   2   2  10        168.16        185.63         1.33 o                         
   3   2  10          2.69          5.47         0.35 o                         
   4   2  10        251.81        254.55         1.96 o                         
   5   2  10          5.12          8.78         0.43 o                         
   6   2  10         11.43         14.43         0.57 o                         
   7   2  10          8.83          8.13         0.52 o                         
   8   2  10         78.26         76.34         1.38 o                         
   9   2  10          8.65         10.99         0.75 o                         
  10   2  10        158.91        143.95         2.29 o                         
  11   2  10        270.63        266.45         3.56 o                         
  12   2  10          0.03          0.08         0.80 o                         
  13   2  10         25.76         24.04         1.58 o                         
  14   2  10         22.78         21.83         1.61 o                         
  15   2  10        206.15        214.04         4.66 o                         
  16   2  10         37.04         35.09         2.40 o                         
  17   2  10          0.80          1.23         1.24 o                         
 -19   3  10         52.81         53.26         2.61 o                         
 -18   3  10          5.17          3.97         1.18 o                         
 -17   3  10          2.26          2.31         1.03 o                         
 -16   3  10         37.79         43.86         2.07 o                         
 -15   3  10         41.23         43.75         1.80 o                         
 -14   3  10        205.11        209.20         3.42 o                         
 -13   3  10         13.59         16.00         1.08 o                         
 -12   3  10         12.75         13.10         0.96 o                         
 -11   3  10         22.08         24.25         1.13 o                         
 -10   3  10         71.34         66.03         1.37 o                         
  -9   3  10       1092.62       1007.82         6.75 o                         
  -8   3  10        249.35        254.21         2.15 o                         
  -7   3  10        110.99        110.20         1.21 o                         
  -6   3  10        284.46        269.24         1.91 o                         
  -5   3  10         98.18        100.32         1.00 o                         
  -4   3  10        294.16        291.32         1.89 o                         
  -3   3  10          0.79          0.96         0.23 o                         
  -2   3  10         52.19         60.85         0.68 o                         
  -1   3  10         57.94         81.25         0.83 o                         
   0   3  10        189.57        174.49         1.36 o                         
   1   3  10         27.37         28.38         0.52 o                         
   2   3  10          1.58          0.65         0.27 o                         
   3   3  10         70.13         77.80         0.97 o                         
   4   3  10        147.57        146.22         1.46 o                         
   5   3  10        107.50        109.52         1.26 o                         
   6   3  10        207.80        183.44         1.81 o                         
   7   3  10         71.52         63.00         1.28 o                         
   8   3  10          0.06          1.04         0.56 o                         
   9   3  10         23.02         22.49         1.18 o                         
  10   3  10        153.89        146.74         2.44 o                         
  11   3  10         31.18         31.46         1.46 o                         
  12   3  10          9.34          5.98         0.88 o                         
  13   3  10        201.45        206.50         3.87 o                         
  14   3  10        129.86        124.75         3.67 o                         
  15   3  10         32.46         30.25         2.07 o                         
  16   3  10         59.13         62.94         3.30 o                         
 -19   4  10          6.59          5.74         1.75 o                         
 -18   4  10         38.71         26.42         2.16 o                         
 -17   4  10         19.31         21.22         1.73 o                         
 -16   4  10         82.59         89.86         3.09 o                         
 -15   4  10         80.42         82.85         2.53 o                         
 -14   4  10         11.09         13.71         1.20 o                         
 -13   4  10         40.70         45.13         1.68 o                         
 -12   4  10         30.98         25.59         1.31 o                         
 -11   4  10         18.14         14.22         0.99 o                         
 -10   4  10         62.16         55.86         1.36 o                         
  -9   4  10         31.67         28.90         1.05 o                         
  -8   4  10        112.16         97.93         1.65 o                         
  -7   4  10        189.60        187.47         2.17 o                         
  -6   4  10        238.85        244.08         2.01 o                         
  -5   4  10        761.28        734.72         4.57 o                         
  -4   4  10         56.50         33.68         0.70 o                         
  -3   4  10          1.30          0.65         0.30 o                         
  -2   4  10         56.42         68.87         0.85 o                         
  -1   4  10         59.86         53.68         0.72 o                         
   0   4  10        650.31        621.20         3.32 o                         
   1   4  10         53.97         57.17         0.82 o                         
   2   4  10        118.77        118.16         1.29 o                         
   3   4  10         36.24         36.89         0.80 o                         
   4   4  10        125.55        113.74         1.47 o                         
   5   4  10        247.43        211.34         2.30 o                         
   6   4  10        103.18        106.55         1.53 o                         
   7   4  10         95.54         95.95         1.77 o                         
   8   4  10        112.92        108.31         2.21 o                         
   9   4  10        282.14        258.55         3.82 o                         
  10   4  10          6.29          7.61         0.95 o                         
  11   4  10        233.11        228.30         3.38 o                         
  12   4  10         10.75          8.12         1.02 o                         
  13   4  10         10.28         10.08         1.26 o                         
  14   4  10         55.86         63.78         3.00 o                         
  15   4  10          5.37          3.88         1.34 o                         
  16   4  10          0.00          0.18         1.32 o                         
 -18   5  10          7.51          9.39         1.72 o                         
 -17   5  10          1.95         -0.63         1.07 o                         
 -16   5  10        103.30        106.46         3.22 o                         
 -15   5  10         96.23         94.27         2.92 o                         
 -14   5  10         85.16         95.29         2.78 o                         
 -13   5  10         41.46         39.39         1.94 o                         
 -12   5  10         26.86         36.80         1.71 o                         
 -11   5  10        144.00        143.15         2.75 o                         
 -10   5  10         65.55         69.57         1.77 o                         
  -9   5  10         26.66         23.65         1.24 o                         
  -8   5  10        599.94        535.66         4.91 o                         
  -7   5  10        645.15        632.15         5.56 o                         
  -6   5  10          8.63          7.28         0.67 o                         
  -5   5  10        626.40        552.25         4.23 o                         
  -4   5  10        220.20        179.92         1.97 o                         
  -3   5  10        103.88        107.88         1.37 o                         
  -2   5  10        245.48        235.61         2.01 o                         
  -1   5  10        485.24        431.73         3.10 o                         
   0   5  10        453.33        381.94         2.87 o                         
   1   5  10          7.28          4.96         0.47 o                         
   2   5  10        221.06        205.24         1.96 o                         
   3   5  10        250.85        223.57         2.25 o                         
   4   5  10        676.36        638.81         5.26 o                         
   5   5  10        124.62        108.85         1.57 o                         
   6   5  10          0.08         -0.44         0.44 o                         
   7   5  10         80.43         82.71         1.51 o                         
   8   5  10         29.66         27.21         1.04 o                         
   9   5  10         43.81         44.83         1.66 o                         
  10   5  10          4.63          2.59         0.98 o                         
  11   5  10          2.13          2.17         0.78 o                         
  12   5  10         18.97         16.71         1.28 o                         
  13   5  10          8.18          8.01         1.30 o                         
  14   5  10        164.28        178.10         4.31 o                         
  15   5  10          4.35          3.38         1.77 o                         
 -17   6  10         97.10        101.54         3.93 o                         
 -16   6  10         29.30         28.94         1.99 o                         
 -15   6  10         61.85         68.65         2.71 o                         
 -14   6  10         67.15         70.14         2.75 o                         
 -13   6  10         95.18        104.67         2.91 o                         
 -12   6  10          1.59          0.12         1.00 o                         
 -11   6  10          1.18          0.73         0.86 o                         
 -10   6  10        175.59        157.09         2.53 o                         
  -9   6  10        143.81        127.28         2.19 o                         
  -8   6  10         36.41         37.46         1.39 o                         
  -7   6  10        410.91        397.14         4.15 o                         
  -6   6  10          8.14          9.36         0.82 o                         
  -5   6  10         69.59         46.39         1.30 o                         
  -4   6  10        251.96        255.41         2.85 o                         
  -3   6  10        749.14        741.45         5.98 o                         
  -2   6  10       1641.36       1509.18        10.73 o                         
  -1   6  10        185.93        156.02         2.00 o                         
   0   6  10        664.67        715.99         6.15 o                         
   1   6  10         27.70         28.00         1.17 o                         
   2   6  10          0.13          1.39         0.56 o                         
   3   6  10         15.50         10.90         0.78 o                         
   4   6  10        260.59        232.89         2.77 o                         
   5   6  10          4.01          5.16         0.73 o                         
   6   6  10        134.81        127.50         2.05 o                         
   7   6  10          4.25          4.34         0.66 o                         
   8   6  10         11.05         14.07         0.97 o                         
   9   6  10         17.81         20.16         1.16 o                         
  10   6  10          0.35          1.69         0.96 o                         
  11   6  10         15.50         14.90         1.31 o                         
  12   6  10         12.46         12.14         1.38 o                         
  13   6  10         13.31         11.72         1.59 o                         
  14   6  10         77.86         74.38         3.34 o                         
  15   6  10         12.06          8.17         2.02 o                         
 -16   7  10          1.35          1.55         1.38 o                         
 -15   7  10         43.42         43.54         2.79 o                         
 -14   7  10         57.00         59.11         2.61 o                         
 -13   7  10         54.83         55.13         2.51 o                         
 -12   7  10         48.51         41.98         2.39 o                         
 -11   7  10        279.19        289.98         4.85 o                         
 -10   7  10         13.15         13.04         1.14 o                         
  -9   7  10          9.54          7.29         1.02 o                         
  -8   7  10         17.60         17.89         1.12 o                         
  -7   7  10         87.89         86.91         1.93 o                         
  -6   7  10        169.46        167.38         3.02 o                         
  -5   7  10         16.97         18.36         1.01 o                         
  -4   7  10         53.43         49.15         1.45 o                         
  -3   7  10         30.83         24.46         1.01 o                         
  -2   7  10         40.60         35.58         1.21 o                         
  -1   7  10          0.04         -0.33         0.51 o                         
   0   7  10         10.82          7.70         0.74 o                         
   1   7  10          0.36         -0.52         0.57 o                         
   2   7  10         36.29         27.02         1.18 o                         
   3   7  10        160.90        133.43         2.29 o                         
   4   7  10          0.15          0.29         0.65 o                         
   5   7  10        242.71        246.50         3.30 o                         
   6   7  10        167.56        157.04         2.56 o                         
   7   7  10          9.46          6.78         1.08 o                         
   8   7  10          0.74          1.07         0.68 o                         
   9   7  10          2.56          2.44         0.85 o                         
  10   7  10         61.69         70.31         2.85 o                         
  11   7  10          7.93          4.25         1.23 o                         
  12   7  10         67.70         71.32         2.77 o                         
  13   7  10         23.82         21.72         2.06 o                         
  14   7  10          0.30         -0.07         1.32 o                         
 -15   8  10         18.45         16.37         2.29 o                         
 -14   8  10         31.60         27.68         2.07 o                         
 -13   8  10         15.62         18.91         1.77 o                         
 -12   8  10         13.25         13.02         1.48 o                         
 -11   8  10          5.68         10.15         1.37 o                         
 -10   8  10         52.80         58.14         2.75 o                         
  -9   8  10         37.17         41.46         1.84 o                         
  -8   8  10         16.49         14.61         1.12 o                         
  -7   8  10          1.85          2.98         0.80 o                         
  -6   8  10         10.25         10.02         1.00 o                         
  -5   8  10         66.64         69.23         1.86 o                         
  -4   8  10          7.40          8.59         1.00 o                         
  -3   8  10        191.27        182.86         3.13 o                         
  -2   8  10          0.42         -0.47         0.71 o                         
  -1   8  10         19.51         19.18         1.25 o                         
   0   8  10          8.38          6.11         0.82 o                         
   1   8  10         47.05         54.43         1.70 o                         
   2   8  10        181.42        195.08         3.05 o                         
   3   8  10         14.59         16.13         1.25 o                         
   4   8  10         57.25         61.47         1.82 o                         
   5   8  10         84.11        104.09         2.27 o                         
   6   8  10         98.85        111.71         2.32 o                         
   7   8  10         84.95         84.02         2.02 o                         
   8   8  10         24.45         28.34         1.64 o                         
   9   8  10          7.99          8.47         1.13 o                         
  10   8  10         16.82         19.92         1.67 o                         
  11   8  10         14.26         17.16         1.75 o                         
  12   8  10          7.27          6.39         1.56 o                         
 -13   9  10         25.58         28.91         3.85 o                         
 -12   9  10         17.32         20.15         2.81 o                         
 -11   9  10         14.66         22.85         2.38 o                         
 -10   9  10          1.04          1.38         1.13 o                         
  -9   9  10         18.09         25.57         1.79 o                         
  -8   9  10          0.01         -0.13         0.81 o                         
  -7   9  10          4.65          4.93         1.13 o                         
  -6   9  10         14.74         15.50         1.37 o                         
  -5   9  10         13.91         18.58         1.41 o                         
  -4   9  10          0.79         -0.82         0.82 o                         
  -3   9  10        287.71        280.98         4.66 o                         
  -2   9  10          7.69          9.44         1.34 o                         
  -1   9  10         99.72        104.22         2.64 o                         
   0   9  10          0.08         -0.24         0.83 o                         
   1   9  10        187.59        193.02         3.58 o                         
   2   9  10         25.36         31.70         1.74 o                         
   3   9  10         55.97         53.57         2.37 o                         
   4   9  10          1.39          1.99         1.15 o                         
   5   9  10         98.31        101.35         2.90 o                         
   6   9  10        135.43        139.96         3.20 o                         
   7   9  10         64.65         62.33         2.29 o                         
   8   9  10         28.93         28.37         1.73 o                         
   9   9  10         31.03         26.71         1.70 o                         
  10   9  10          0.61          1.20         1.09 o                         
  11   9  10         21.83         22.75         3.49 o                         
 -11  10  10         31.95         42.02         2.93 o                         
 -10  10  10          7.05          4.98         1.70 o                         
  -9  10  10         48.14         50.11         3.13 o                         
  -8  10  10          0.10          2.07         1.30 o                         
  -7  10  10          2.20          1.31         1.11 o                         
  -6  10  10         11.20         10.31         1.38 o                         
  -5  10  10         43.35         43.30         2.15 o                         
  -4  10  10        114.05        121.25         3.17 o                         
  -3  10  10         16.45         19.27         1.61 o                         
  -2  10  10         58.48         62.01         2.55 o                         
  -1  10  10        187.37        187.94         3.83 o                         
   0  10  10         70.54         68.42         2.61 o                         
   1  10  10         33.52         34.11         2.08 o                         
   2  10  10         60.04         59.68         2.40 o                         
   3  10  10          1.33          1.06         1.04 o                         
   4  10  10         36.89         40.57         2.07 o                         
   5  10  10          0.71          1.45         1.05 o                         
   6  10  10          0.00          0.04         1.00 o                         
   7  10  10          5.18          3.53         1.21 o                         
   8  10  10          1.32         -1.33         1.33 o                         
   9  10  10          0.10         -0.48         1.19 o                         
  -9  11  10          0.10          0.62         1.60 o                         
  -8  11  10         93.74        105.22         6.01 o                         
  -7  11  10          6.61          3.03         1.63 o                         
  -6  11  10         31.98         34.25         2.46 o                         
  -5  11  10        185.41        210.31         4.37 o                         
  -4  11  10         25.96         26.08         1.89 o                         
  -3  11  10         10.45          9.30         1.40 o                         
  -2  11  10          0.00         -0.74         0.98 o                         
  -1  11  10         22.02         21.66         2.24 o                         
   0  11  10         55.78         57.34         2.60 o                         
   1  11  10         14.99         12.71         1.57 o                         
   2  11  10         26.00         26.84         1.97 o                         
   3  11  10         26.89         28.80         2.19 o                         
   4  11  10         13.70          9.78         1.73 o                         
   5  11  10         44.96         40.48         2.58 o                         
   6  11  10         23.44         20.45         1.91 o                         
  -4  12  10        115.80        125.38         5.13 o                         
  -3  12  10         67.16         57.85         2.90 o                         
  -2  12  10         22.62         20.29         2.51 o                         
  -1  12  10          9.98         10.03         1.87 o                         
   0  12  10          0.21         -1.13         1.13 o                         
   1  12  10          0.06         -0.81         1.42 o                         
 -19   1  11          1.91          2.88         1.30 o                         
 -18   1  11        313.59        342.11         5.55 o                         
 -17   1  11          6.13          7.51         1.14 o                         
 -16   1  11        189.02        191.77         3.66 o                         
 -15   1  11         13.99         17.50         1.23 o                         
 -14   1  11         13.18         16.20         1.22 o                         
 -13   1  11         57.27         64.26         1.71 o                         
 -12   1  11          5.19          1.72         0.68 o                         
 -11   1  11         14.01         10.07         0.82 o                         
 -10   1  11         21.49         20.80         0.84 o                         
  -9   1  11        176.71        181.12         1.90 o                         
  -8   1  11          2.08          1.52         0.38 o                         
  -7   1  11         35.35         47.03         0.78 o                         
  -6   1  11          0.20          0.74         0.27 o                         
  -5   1  11          2.64          0.44         0.23 o                         
  -4   1  11         77.98         86.30         0.92 o                         
  -3   1  11         68.94         69.02         0.80 o                         
  -2   1  11       1030.87       1030.16         4.95 o                         
  -1   1  11       2456.97       2551.91        11.56 o                         
   0   1  11         19.86         21.85         0.51 o                         
   1   1  11        116.72        134.88         1.24 o                         
   2   1  11          2.17          3.78         0.30 o                         
   3   1  11        841.11        869.66         5.24 o                         
   4   1  11        672.22        665.54         4.26 o                         
   5   1  11        177.68        161.26         1.48 o                         
   6   1  11         58.47         53.38         0.89 o                         
   7   1  11          0.00          0.22         0.38 o                         
   8   1  11         35.04         33.26         0.90 o                         
   9   1  11          0.71         -0.07         0.46 o                         
  10   1  11        179.39        169.52         2.34 o                         
  11   1  11         25.81         22.67         1.10 o                         
  12   1  11          5.17          5.29         0.83 o                         
  13   1  11         20.02         17.84         1.25 o                         
  14   1  11          0.00         -0.12         0.81 o                         
  15   1  11         38.76         38.29         2.49 o                         
  16   1  11          6.22          7.23         1.31 o                         
 -19   2  11         42.79         43.44         2.46 o                         
 -18   2  11        167.15        181.92         3.91 o                         
 -17   2  11         26.90         29.50         1.75 o                         
 -16   2  11         56.49         59.31         2.16 o                         
 -15   2  11          4.48          5.22         1.04 o                         
 -14   2  11          0.08         -0.66         0.66 o                         
 -13   2  11         19.68         22.60         1.23 o                         
 -12   2  11        123.66        130.26         2.30 o                         
 -11   2  11        714.74        678.86         6.13 o                         
 -10   2  11        291.40        264.26         2.72 o                         
  -9   2  11         13.06         11.33         0.65 o                         
  -8   2  11        123.82        113.39         1.37 o                         
  -7   2  11          0.19          2.14         0.35 o                         
  -6   2  11          0.07          1.32         0.30 o                         
  -5   2  11          6.11          6.20         0.36 o                         
  -4   2  11         16.12         14.08         0.47 o                         
  -3   2  11        199.25        199.67         1.60 o                         
  -2   2  11        621.61        635.31         3.63 o                         
  -1   2  11        308.84        256.75         1.87 o                         
   0   2  11        314.34        247.69         1.89 o                         
   1   2  11        720.68        735.27         4.51 o                         
   2   2  11        400.75        354.71         2.42 o                         
   3   2  11       1003.78       1021.50         6.18 o                         
   4   2  11        975.11       1026.04         6.21 o                         
   5   2  11          8.74         14.74         0.60 o                         
   6   2  11        190.33        182.25         1.92 o                         
   7   2  11         15.48         19.22         0.78 o                         
   8   2  11          4.85          6.19         0.55 o                         
   9   2  11         28.32         24.56         1.10 o                         
  10   2  11          0.04         -0.51         0.51 o                         
  11   2  11        253.25        249.67         3.82 o                         
  12   2  11        109.52        103.52         2.57 o                         
  13   2  11          4.26          3.63         1.11 o                         
  14   2  11        123.01        123.62         3.18 o                         
  15   2  11          1.75          4.00         1.30 o                         
  16   2  11          8.20          5.57         1.78 o                         
 -19   3  11          0.86          2.17         1.37 o                         
 -18   3  11         41.59         45.35         2.41 o                         
 -17   3  11         44.01         42.89         2.17 o                         
 -16   3  11          5.20          5.32         1.22 o                         
 -15   3  11          0.20         -0.70         0.94 o                         
 -14   3  11         75.36         77.79         2.48 o                         
 -13   3  11         17.33         18.34         1.25 o                         
 -12   3  11         26.69         31.10         1.48 o                         
 -11   3  11          0.12         -0.59         0.59 o                         
 -10   3  11          5.08          4.35         0.73 o                         
  -9   3  11        359.60        333.12         3.21 o                         
  -8   3  11         23.38         20.25         0.83 o                         
  -7   3  11         22.28         19.64         0.67 o                         
  -6   3  11          3.71          1.50         0.36 o                         
  -5   3  11          4.64          4.02         0.40 o                         
  -4   3  11         18.17         21.89         0.63 o                         
  -3   3  11        112.76        127.11         1.17 o                         
  -2   3  11        171.23        171.42         1.49 o                         
  -1   3  11         12.20         21.04         0.54 o                         
   0   3  11        124.15        125.83         1.33 o                         
   1   3  11        983.70        963.90         5.80 o                         
   2   3  11       1280.45       1236.13         7.35 o                         
   3   3  11       1078.43       1021.76         6.23 o                         
   4   3  11         84.76         82.14         1.21 o                         
   5   3  11        255.80        250.14         2.32 o                         
   6   3  11        326.66        330.92         2.99 o                         
   7   3  11        443.69        417.60         3.78 o                         
   8   3  11         91.84         78.46         1.66 o                         
   9   3  11         60.78         67.02         1.84 o                         
  10   3  11        130.43        126.42         2.66 o                         
  11   3  11         99.59         91.13         2.05 o                         
  12   3  11         89.79         93.81         2.43 o                         
  13   3  11         19.43         22.26         1.64 o                         
  14   3  11         46.49         52.60         2.50 o                         
  15   3  11         24.83         21.00         1.96 o                         
  16   3  11         32.12         30.99         2.36 o                         
 -18   4  11         17.67         12.81         2.09 o                         
 -17   4  11          8.74          8.30         1.43 o                         
 -16   4  11         79.70         87.28         2.68 o                         
 -15   4  11         30.57         31.97         1.86 o                         
 -14   4  11         44.01         38.75         1.88 o                         
 -13   4  11          4.99          3.62         0.92 o                         
 -12   4  11         28.01         29.02         1.53 o                         
 -11   4  11         23.17         19.58         1.27 o                         
 -10   4  11          1.22          1.44         0.64 o                         
  -9   4  11        122.93        131.80         2.00 o                         
  -8   4  11         67.05         62.97         1.50 o                         
  -7   4  11          5.48          4.87         0.64 o                         
  -6   4  11         54.93         39.06         1.01 o                         
  -5   4  11        312.55        271.11         2.55 o                         
  -4   4  11         75.08         54.30         1.01 o                         
  -3   4  11        115.24        104.25         1.30 o                         
  -2   4  11        313.20        247.08         2.15 o                         
  -1   4  11         27.83         18.25         0.66 o                         
   0   4  11        197.87        185.80         1.87 o                         
   1   4  11        627.25        599.13         4.51 o                         
   2   4  11         25.83         24.65         0.78 o                         
   3   4  11        518.45        483.87         3.94 o                         
   4   4  11        756.29        694.99         5.29 o                         
   5   4  11        394.70        348.83         3.24 o                         
   6   4  11          5.03          4.03         0.55 o                         
   7   4  11         88.79         84.16         1.72 o                         
   8   4  11        452.06        425.28         4.98 o                         
   9   4  11        219.37        210.08         3.29 o                         
  10   4  11         79.15         72.66         1.98 o                         
  11   4  11          0.21          1.03         0.77 o                         
  12   4  11          8.60         10.09         1.10 o                         
  13   4  11          3.60          2.40         1.17 o                         
  14   4  11         39.09         39.27         3.43 o                         
  15   4  11          5.26          6.61         2.26 o                         
 -18   5  11         33.11         29.66         3.58 o                         
 -17   5  11          5.30          1.77         1.36 o                         
 -16   5  11         29.10         27.82         2.07 o                         
 -15   5  11         30.01         36.73         2.25 o                         
 -14   5  11        145.28        157.68         3.35 o                         
 -13   5  11          3.32          5.17         1.08 o                         
 -12   5  11         12.63         13.90         1.24 o                         
 -11   5  11         25.06         27.70         1.48 o                         
 -10   5  11         17.38         16.64         1.10 o                         
  -9   5  11        188.28        197.24         2.92 o                         
  -8   5  11         87.83         90.45         1.88 o                         
  -7   5  11        147.76        138.50         2.20 o                         
  -6   5  11         13.43          9.16         0.75 o                         
  -5   5  11         77.73         63.69         1.33 o                         
  -4   5  11        339.59        306.41         2.89 o                         
  -3   5  11        575.58        525.24         4.37 o                         
  -2   5  11         48.47         24.19         0.85 o                         
  -1   5  11         10.48         11.78         0.71 o                         
   0   5  11        128.40        111.61         1.87 o                         
   1   5  11        412.71        349.90         3.36 o                         
   2   5  11        113.71         93.40         1.99 o                         
   3   5  11         82.20         87.00         1.53 o                         
   4   5  11         18.78         16.89         0.86 o                         
   5   5  11        225.34        235.50         2.71 o                         
   6   5  11          1.55         -0.22         0.49 o                         
   7   5  11          2.40          1.51         0.54 o                         
   8   5  11        227.20        236.79         3.04 o                         
   9   5  11         14.98         14.02         1.17 o                         
  10   5  11          5.08          5.27         0.85 o                         
  11   5  11         49.97         42.81         1.81 o                         
  12   5  11          1.13          0.34         0.86 o                         
  13   5  11         45.48         50.76         3.11 o                         
  14   5  11        182.45        192.51         5.26 o                         
  15   5  11         11.87         12.29         1.95 o                         
 -17   6  11          0.64          0.76         1.25 o                         
 -16   6  11          1.50         -1.10         1.10 o                         
 -15   6  11          0.12          0.89         1.18 o                         
 -14   6  11         78.13         66.58         2.70 o                         
 -13   6  11         46.83         52.67         2.28 o                         
 -12   6  11         67.44         54.90         2.43 o                         
 -11   6  11         32.89         39.23         2.13 o                         
 -10   6  11        132.62        140.16         3.77 o                         
  -9   6  11          5.48          3.80         0.73 o                         
  -8   6  11       1029.64        990.61         8.29 o                         
  -7   6  11         12.23         12.36         0.91 o                         
  -6   6  11         40.86         48.92         1.41 o                         
  -5   6  11          1.34          1.09         0.58 o                         
  -4   6  11        164.50        135.88         2.06 o                         
  -3   6  11         13.80         19.91         0.89 o                         
  -2   6  11         76.63         66.68         1.52 o                         
  -1   6  11         38.94         34.35         1.15 o                         
   0   6  11         14.77         21.04         1.17 o                         
   1   6  11        239.36        238.89         2.87 o                         
   2   6  11          7.57         11.72         0.87 o                         
   3   6  11        149.98        146.98         2.19 o                         
   4   6  11         89.51         94.64         1.74 o                         
   5   6  11         43.83         42.70         1.40 o                         
   6   6  11        375.76        357.79         4.13 o                         
   7   6  11        193.05        190.22         2.86 o                         
   8   6  11         60.89         62.12         1.83 o                         
   9   6  11         12.47         10.72         1.07 o                         
  10   6  11          6.43          5.40         1.27 o                         
  11   6  11         87.90         85.15         2.58 o                         
  12   6  11         25.19         25.00         1.87 o                         
  13   6  11         21.66         21.14         2.01 o                         
  14   6  11         13.41          8.60         1.94 o                         
 -16   7  11          9.47          8.38         1.82 o                         
 -15   7  11        110.05        114.65         3.63 o                         
 -14   7  11        251.97        252.69         5.08 o                         
 -13   7  11          4.83          3.31         1.26 o                         
 -12   7  11         78.98         80.20         2.85 o                         
 -11   7  11         12.74         11.88         1.60 o                         
 -10   7  11          3.99          3.51         0.94 o                         
  -9   7  11          3.05          2.52         0.80 o                         
  -8   7  11         22.70         22.64         1.33 o                         
  -7   7  11         53.00         47.62         1.63 o                         
  -6   7  11          0.08          0.78         0.69 o                         
  -5   7  11        289.00        253.06         3.30 o                         
  -4   7  11        274.39        280.79         3.77 o                         
  -3   7  11         31.87         36.09         1.36 o                         
  -2   7  11          0.59          0.77         0.59 o                         
  -1   7  11         60.65         56.65         1.52 o                         
   0   7  11        204.04        206.41         2.72 o                         
   1   7  11         33.44         26.95         1.17 o                         
   2   7  11         24.73         22.19         1.16 o                         
   3   7  11          2.37          2.75         0.72 o                         
   4   7  11          9.60          7.48         0.88 o                         
   5   7  11         24.65         27.01         1.59 o                         
   6   7  11          5.70          5.04         0.87 o                         
   7   7  11          1.49          0.10         0.68 o                         
   8   7  11         63.13         71.14         1.92 o                         
   9   7  11         56.42         53.05         1.95 o                         
  10   7  11        287.83        291.11         5.22 o                         
  11   7  11         21.91         21.91         1.68 o                         
  12   7  11         67.10         82.40         3.06 o                         
  13   7  11         16.98         16.26         2.33 o                         
 -15   8  11         50.14         46.80         5.09 o                         
 -14   8  11         81.63         83.59         3.52 o                         
 -13   8  11         54.57         52.90         2.59 o                         
 -12   8  11          8.22          3.66         1.31 o                         
 -11   8  11         36.82         40.78         2.31 o                         
 -10   8  11          2.34          0.53         1.14 o                         
  -9   8  11         50.70         53.59         2.53 o                         
  -8   8  11          1.00          0.34         0.81 o                         
  -7   8  11         88.99         90.24         2.31 o                         
  -6   8  11         37.41         35.37         1.81 o                         
  -5   8  11          2.44          2.80         0.94 o                         
  -4   8  11         53.79         55.65         2.20 o                         
  -3   8  11          1.16          1.06         0.88 o                         
  -2   8  11         11.47         10.27         1.17 o                         
  -1   8  11         26.69         21.82         1.37 o                         
   0   8  11          7.16          7.30         1.01 o                         
   1   8  11          7.06          7.65         1.17 o                         
   2   8  11          9.80          7.77         1.07 o                         
   3   8  11         12.14         16.81         1.35 o                         
   4   8  11          3.13          2.85         0.87 o                         
   5   8  11          0.35         -0.30         0.75 o                         
   6   8  11         32.64         38.02         1.65 o                         
   7   8  11          0.13         -0.66         0.79 o                         
   8   8  11        110.04        108.64         2.48 o                         
   9   8  11        119.25        123.58         3.02 o                         
  10   8  11          1.06          2.86         0.94 o                         
  11   8  11          2.69          0.63         1.29 o                         
  12   8  11          1.72          1.75         1.59 o                         
 -13   9  11          0.95          0.68         1.58 o                         
 -12   9  11          2.65          3.32         1.80 o                         
 -11   9  11         35.16         36.81         3.33 o                         
 -10   9  11         90.48         79.64         5.18 o                         
  -9   9  11         72.84         68.01         3.08 o                         
  -8   9  11          4.88          3.52         1.19 o                         
  -7   9  11        116.30        119.04         4.36 o                         
  -6   9  11         49.93         42.62         2.35 o                         
  -5   9  11          7.53         10.33         1.39 o                         
  -4   9  11        106.85        100.61         2.87 o                         
  -3   9  11          0.00          0.86         1.14 o                         
  -2   9  11         91.83         91.52         2.76 o                         
  -1   9  11        188.12        193.62         3.98 o                         
   0   9  11         35.92         41.13         2.01 o                         
   1   9  11         37.17         42.30         2.01 o                         
   2   9  11         87.75         96.81         2.71 o                         
   3   9  11         31.82         32.87         1.92 o                         
   4   9  11         61.62         61.79         2.30 o                         
   5   9  11          9.70          5.74         1.36 o                         
   6   9  11         38.14         44.08         2.04 o                         
   7   9  11         35.96         32.60         1.94 o                         
   8   9  11          0.25          1.53         1.00 o                         
   9   9  11          2.22          1.21         0.96 o                         
  10   9  11         15.45         13.56         1.88 o                         
 -11  10  11          8.51          9.88         2.15 o                         
 -10  10  11         95.88         91.86         5.14 o                         
  -9  10  11         49.34         65.15         3.67 o                         
  -8  10  11         32.15         32.51         2.50 o                         
  -7  10  11        126.57        128.44         3.67 o                         
  -6  10  11         36.84         42.10         2.22 o                         
  -5  10  11          3.81          4.68         1.20 o                         
  -4  10  11         13.55          9.16         1.35 o                         
  -3  10  11         63.05         67.07         2.52 o                         
  -2  10  11         34.81         37.33         2.04 o                         
  -1  10  11          2.46          2.34         1.18 o                         
   0  10  11         10.71          8.31         1.34 o                         
   1  10  11          0.03         -0.74         1.01 o                         
   2  10  11         49.08         54.53         2.47 o                         
   3  10  11         11.79          7.29         1.24 o                         
   4  10  11          0.78          1.95         1.04 o                         
   5  10  11          2.84          0.81         1.17 o                         
   6  10  11         33.00         32.81         2.05 o                         
   7  10  11          9.29          6.82         1.77 o                         
   8  10  11          9.94          6.91         1.44 o                         
  -8  11  11          6.88          4.83         1.89 o                         
  -7  11  11         29.10         33.75         2.70 o                         
  -6  11  11          2.04          1.80         1.67 o                         
  -5  11  11         11.68         13.08         1.59 o                         
  -4  11  11          2.61          0.90         1.17 o                         
  -3  11  11         24.19         24.98         1.93 o                         
  -2  11  11         57.42         64.50         2.92 o                         
  -1  11  11         16.23         14.60         1.80 o                         
   0  11  11          0.61         -0.02         1.23 o                         
   1  11  11          0.17          1.21         1.17 o                         
   2  11  11          1.60          0.19         1.17 o                         
   3  11  11         12.81         19.19         6.91 o                         
   4  11  11         15.15         13.10         1.72 o                         
   5  11  11          0.73          1.39         1.52 o                         
 -19   0  12        287.65        306.79         9.90 o                         
 -18   0  12        129.37        124.43         5.93 o                         
 -17   0  12          0.00         -1.48         1.48 o                         
 -16   0  12          2.34          3.31         1.52 o                         
 -15   0  12         14.01         12.89         1.77 o                         
 -14   0  12        229.48        209.27         5.31 o                         
 -13   0  12        345.22        305.43         6.21 o                         
 -12   0  12         19.34         20.24         1.69 o                         
 -11   0  12        214.25        206.07         4.56 o                         
 -10   0  12        910.70        902.24         9.42 o                         
  -9   0  12         60.72         59.09         1.66 o                         
  -8   0  12        709.13        658.60         6.96 o                         
  -7   0  12        984.84        955.49         7.60 o                         
  -6   0  12        310.54        296.46         2.98 o                         
  -5   0  12        123.46        116.30         1.61 o                         
  -4   0  12        189.12        176.10         2.21 o                         
  -3   0  12        201.57        180.16         2.24 o                         
  -2   0  12          2.61          2.98         0.54 o                         
  -1   0  12          0.10          0.56         0.44 o                         
   0   0  12        310.45        319.21         3.45 o                         
   1   0  12       1548.45       1527.21        19.15 o                         
   2   0  12       1560.00       1513.20        11.30 o                         
   3   0  12       1210.54       1183.69         9.70 o                         
   4   0  12        319.71        280.13         2.87 o                         
   5   0  12          5.43          8.53         0.72 o                         
   6   0  12        266.51        272.69         3.56 o                         
   7   0  12         13.57          9.14         0.88 o                         
   8   0  12        330.50        324.27         4.83 o                         
   9   0  12        862.92        824.45         9.68 o                         
  10   0  12         63.75         62.36         2.50 o                         
  11   0  12        271.83        254.25         4.99 o                         
  12   0  12        505.59        504.21         7.93 o                         
  13   0  12        255.48        252.17         5.47 o                         
  14   0  12         62.37         65.53         2.78 o                         
  15   0  12          9.37          8.29         1.80 o                         
  16   0  12          2.22         -1.57         2.01 o                         
 -19   1  12        116.55        124.92         4.60 o                         
 -18   1  12         23.95         24.91         2.41 o                         
 -17   1  12          2.37          2.44         1.10 o                         
 -16   1  12          6.14          7.32         1.25 o                         
 -15   1  12         32.32         40.24         1.81 o                         
 -14   1  12          0.08         -0.49         0.81 o                         
 -13   1  12          2.99          3.20         0.78 o                         
 -12   1  12         93.04         86.28         2.19 o                         
 -11   1  12         11.76         11.59         0.93 o                         
 -10   1  12         72.26         75.89         1.43 o                         
  -9   1  12        341.58        322.07         3.04 o                         
  -8   1  12         58.11         53.48         1.10 o                         
  -7   1  12         14.57         17.00         0.65 o                         
  -6   1  12        124.58        117.06         1.34 o                         
  -5   1  12        163.07        155.62         1.47 o                         
  -4   1  12          0.24          0.48         0.29 o                         
  -3   1  12         42.94         32.51         0.70 o                         
  -2   1  12          0.02          1.01         0.29 o                         
  -1   1  12        147.02        138.88         1.39 o                         
   0   1  12        101.95         82.44         0.97 o                         
   1   1  12        547.74        495.88         3.30 o                         
   2   1  12          0.97          5.51         0.41 o                         
   3   1  12         68.42         63.72         0.89 o                         
   4   1  12        713.84        671.78         4.82 o                         
   5   1  12        704.66        661.81         5.18 o                         
   6   1  12        448.59        418.34         3.55 o                         
   7   1  12         31.40         30.29         0.97 o                         
   8   1  12        169.99        158.78         2.12 o                         
   9   1  12        150.72        138.97         2.06 o                         
  10   1  12        238.49        233.61         3.24 o                         
  11   1  12        391.64        387.08         4.89 o                         
  12   1  12         16.31         17.13         1.18 o                         
  13   1  12         43.40         41.08         1.82 o                         
  14   1  12         12.23         10.20         1.12 o                         
  15   1  12          0.32         -0.57         0.98 o                         
  16   1  12         48.84         45.50         2.78 o                         
 -19   2  12         95.14        103.32         4.10 o                         
 -18   2  12         51.29         58.59         2.89 o                         
 -17   2  12         24.47         21.87         1.82 o                         
 -16   2  12         39.81         43.12         2.08 o                         
 -15   2  12         56.88         54.00         2.00 o                         
 -14   2  12          8.29          7.62         1.02 o                         
 -13   2  12          0.55          1.71         0.75 o                         
 -12   2  12         57.58         53.35         1.66 o                         
 -11   2  12         78.56         71.45         1.80 o                         
 -10   2  12        573.78        547.72         5.04 o                         
  -9   2  12        224.58        222.61         2.43 o                         
  -8   2  12        292.76        280.68         2.65 o                         
  -7   2  12       1526.89       1501.95         8.89 o                         
  -6   2  12         37.26         34.52         0.81 o                         
  -5   2  12          0.68          0.03         0.34 o                         
  -4   2  12         53.13         62.92         1.03 o                         
  -3   2  12        543.07        579.36         3.85 o                         
  -2   2  12         23.18         20.11         0.64 o                         
  -1   2  12        307.42        351.89         2.86 o                         
   0   2  12          1.05          3.08         0.40 o                         
   1   2  12         35.47         43.14         0.85 o                         
   2   2  12        273.71        241.47         2.07 o                         
   3   2  12        323.17        346.87         2.76 o                         
   4   2  12        211.06        216.91         2.19 o                         
   5   2  12        596.44        580.90         4.56 o                         
   6   2  12         36.49         36.89         0.97 o                         
   7   2  12        285.02        262.02         2.63 o                         
   8   2  12         46.07         47.71         1.19 o                         
   9   2  12          0.95          0.68         0.59 o                         
  10   2  12         26.41         29.59         1.56 o                         
  11   2  12         94.72         86.22         2.20 o                         
  12   2  12          0.07          0.27         0.84 o                         
  13   2  12         52.23         52.12         2.43 o                         
  14   2  12         16.32         16.93         1.63 o                         
  15   2  12        185.54        187.44         4.36 o                         
  16   2  12         26.22         25.14         2.41 o                         
 -18   3  12        134.12        134.36         4.67 o                         
 -17   3  12          7.89          8.15         1.48 o                         
 -16   3  12         50.81         54.68         2.53 o                         
 -15   3  12         91.92         98.60         2.97 o                         
 -14   3  12        305.53        313.58         5.23 o                         
 -13   3  12         94.43         88.36         2.28 o                         
 -12   3  12         33.14         31.26         1.91 o                         
 -11   3  12          0.06          0.43         0.66 o                         
 -10   3  12          0.08         -0.55         0.55 o                         
  -9   3  12          0.93          0.46         0.59 o                         
  -8   3  12        189.96        168.34         2.27 o                         
  -7   3  12         19.28         18.18         0.79 o                         
  -6   3  12         98.77         86.25         1.30 o                         
  -5   3  12         17.73         17.48         0.67 o                         
  -4   3  12         39.11         40.60         0.93 o                         
  -3   3  12        757.66        663.24         4.51 o                         
  -2   3  12         11.50          8.09         0.50 o                         
  -1   3  12        125.54        123.03         1.54 o                         
   0   3  12        174.82        165.25         1.96 o                         
   1   3  12          0.26          1.46         0.40 o                         
   2   3  12        328.12        278.73         2.53 o                         
   3   3  12        482.24        490.80         3.83 o                         
   4   3  12        574.02        566.97         4.40 o                         
   5   3  12        230.38        206.45         2.21 o                         
   6   3  12         17.86         16.92         0.78 o                         
   7   3  12         42.05         41.41         1.26 o                         
   8   3  12        121.39        110.83         1.96 o                         
   9   3  12        142.97        143.28         2.37 o                         
  10   3  12         79.16         73.29         2.04 o                         
  11   3  12          7.08          7.11         1.13 o                         
  12   3  12        156.23        146.83         3.13 o                         
  13   3  12          3.72          1.68         1.19 o                         
  14   3  12         39.02         41.61         2.47 o                         
  15   3  12          1.59          0.95         1.48 o                         
 -18   4  12         50.65         52.18         3.12 o                         
 -17   4  12          6.84          5.99         1.41 o                         
 -16   4  12          6.30          4.58         1.31 o                         
 -15   4  12         80.58         75.24         2.66 o                         
 -14   4  12        153.19        154.64         3.50 o                         
 -13   4  12         67.10         74.39         2.30 o                         
 -12   4  12         13.40          9.78         1.18 o                         
 -11   4  12        191.75        184.39         3.16 o                         
 -10   4  12         55.63         52.12         1.69 o                         
  -9   4  12         13.57         11.43         0.86 o                         
  -8   4  12         30.17         31.50         1.19 o                         
  -7   4  12         27.44         28.02         1.06 o                         
  -6   4  12          0.08         -0.43         0.43 o                         
  -5   4  12        146.86        118.78         1.63 o                         
  -4   4  12        327.32        304.15         2.90 o                         
  -3   4  12        177.76        177.51         2.08 o                         
  -2   4  12         14.20         19.17         0.72 o                         
  -1   4  12        190.38        207.41         2.75 o                         
   0   4  12        115.40        122.41         1.90 o                         
   1   4  12          0.63          1.62         0.49 o                         
   2   4  12         44.73         49.33         1.21 o                         
   3   4  12          0.18          0.14         0.47 o                         
   4   4  12         37.34         40.52         1.08 o                         
   5   4  12        247.20        244.44         2.53 o                         
   6   4  12        184.38        183.43         2.27 o                         
   7   4  12         11.55         10.45         0.81 o                         
   8   4  12        106.38        105.47         2.05 o                         
   9   4  12         75.35         76.27         2.45 o                         
  10   4  12          1.90          2.92         0.91 o                         
  11   4  12         44.09         51.12         2.07 o                         
  12   4  12         65.37         57.38         2.36 o                         
  13   4  12         20.66         15.78         1.69 o                         
  14   4  12          0.93          0.67         1.21 o                         
  15   4  12         24.27         21.51         2.22 o                         
 -17   5  12          3.22          0.94         1.44 o                         
 -16   5  12         15.45         16.83         1.76 o                         
 -15   5  12          0.10          0.83         1.12 o                         
 -14   5  12         51.36         48.40         2.40 o                         
 -13   5  12         18.96         20.42         1.59 o                         
 -12   5  12         66.17         68.16         2.24 o                         
 -11   5  12        655.97        638.53         7.46 o                         
 -10   5  12        389.47        352.67         4.70 o                         
  -9   5  12         68.19         60.78         1.62 o                         
  -8   5  12        186.11        189.34         2.76 o                         
  -7   5  12        133.33        124.87         2.16 o                         
  -6   5  12        636.30        581.69         5.58 o                         
  -5   5  12         13.74         13.46         0.78 o                         
  -4   5  12        120.19        116.42         1.76 o                         
  -3   5  12          5.70          4.05         0.61 o                         
  -2   5  12        324.69        284.69         3.48 o                         
  -1   5  12        154.99        125.85         1.96 o                         
   0   5  12         33.86         35.84         1.21 o                         
   1   5  12        667.52        667.09         5.98 o                         
   2   5  12        170.08        179.23         2.69 o                         
   3   5  12        177.46        170.25         2.40 o                         
   4   5  12         46.51         41.55         1.28 o                         
   5   5  12          0.33          0.22         0.59 o                         
   6   5  12          8.98          9.86         0.79 o                         
   7   5  12         22.47         25.09         1.16 o                         
   8   5  12          9.50         11.12         0.86 o                         
   9   5  12          7.66          8.33         1.22 o                         
  10   5  12          0.00         -0.88         0.92 o                         
  11   5  12         35.37         39.37         1.79 o                         
  12   5  12        120.04        130.99         3.47 o                         
  13   5  12         42.77         41.24         5.47 o                         
  14   5  12          0.10          2.11         1.57 o                         
 -16   6  12          0.65         -1.16         1.16 o                         
 -15   6  12          6.61          7.86         1.45 o                         
 -14   6  12          0.52          0.88         1.19 o                         
 -13   6  12         85.89         93.34         3.80 o                         
 -12   6  12         71.97         68.99         2.74 o                         
 -11   6  12         55.01         53.20         2.20 o                         
 -10   6  12          1.36          0.05         0.78 o                         
  -9   6  12        222.99        225.22         3.57 o                         
  -8   6  12        175.08        159.44         2.72 o                         
  -7   6  12        242.79        215.35         3.04 o                         
  -6   6  12        184.49        192.19         2.81 o                         
  -5   6  12        129.84        132.35         2.35 o                         
  -4   6  12          9.75         11.80         0.96 o                         
  -3   6  12         79.67         61.66         1.60 o                         
  -2   6  12        434.55        356.80         3.95 o                         
  -1   6  12         52.76         51.95         1.48 o                         
   0   6  12         21.21         21.36         1.10 o                         
   1   6  12         53.01         73.92         1.71 o                         
   2   6  12        329.86        338.24         3.81 o                         
   3   6  12          2.84         -0.11         0.61 o                         
   4   6  12         56.28         48.47         1.54 o                         
   5   6  12          3.30          2.52         0.74 o                         
   6   6  12          0.31          0.49         0.69 o                         
   7   6  12         73.64         78.70         2.29 o                         
   8   6  12         13.76         11.65         1.09 o                         
   9   6  12         78.76         76.76         2.66 o                         
  10   6  12         12.53         13.25         1.40 o                         
  11   6  12         51.26         53.18         2.23 o                         
  12   6  12          2.18          2.92         1.31 o                         
  13   6  12         85.24         99.29         5.54 o                         
 -15   7  12         26.26         19.72         1.91 o                         
 -14   7  12         17.61         17.19         2.01 o                         
 -13   7  12         29.43         31.25         2.14 o                         
 -12   7  12        204.84        198.44         4.34 o                         
 -11   7  12          7.74          8.82         1.48 o                         
 -10   7  12          0.74          0.66         0.97 o                         
  -9   7  12          8.64          5.78         0.94 o                         
  -8   7  12          7.02          4.86         0.87 o                         
  -7   7  12          2.97          4.76         1.00 o                         
  -6   7  12         74.81         66.38         2.06 o                         
  -5   7  12         26.52         28.27         1.43 o                         
  -4   7  12        112.88        109.11         2.35 o                         
  -3   7  12        102.14         81.08         2.08 o                         
  -2   7  12         64.03         56.35         1.64 o                         
  -1   7  12          0.64          0.07         0.66 o                         
   0   7  12         44.46         35.04         1.92 o                         
   1   7  12         97.45         90.97         2.00 o                         
   2   7  12         15.29         10.49         0.93 o                         
   3   7  12         11.99         14.34         1.22 o                         
   4   7  12         31.99         26.82         1.49 o                         
   5   7  12         24.68         22.73         1.37 o                         
   6   7  12         40.51         46.88         1.73 o                         
   7   7  12         29.04         27.02         1.48 o                         
   8   7  12         20.81         25.12         1.53 o                         
   9   7  12          2.28          2.59         0.90 o                         
  10   7  12         23.77         19.21         1.60 o                         
  11   7  12         28.33         24.31         1.84 o                         
  12   7  12          9.39         12.79         1.73 o                         
 -14   8  12         12.22         10.92         1.86 o                         
 -13   8  12         15.27         20.92         2.39 o                         
 -12   8  12          0.04         -0.03         1.53 o                         
 -11   8  12          8.33          6.44         1.54 o                         
 -10   8  12         39.46         40.68         3.17 o                         
  -9   8  12          1.40          1.01         1.04 o                         
  -8   8  12          0.19          0.27         0.87 o                         
  -7   8  12         88.40         91.98         2.66 o                         
  -6   8  12        126.03        122.83         3.22 o                         
  -5   8  12         55.02         48.22         2.37 o                         
  -4   8  12         23.15         24.37         2.15 o                         
  -3   8  12         82.79         88.13         2.76 o                         
  -2   8  12          0.26          1.67         1.09 o                         
  -1   8  12          1.31         -0.87         0.87 o                         
   0   8  12          0.24         -0.60         0.81 o                         
   1   8  12          3.79          1.09         0.79 o                         
   2   8  12          6.61          8.36         1.11 o                         
   3   8  12         37.51         35.84         1.75 o                         
   4   8  12          5.39          6.65         1.03 o                         
   5   8  12         37.79         34.59         1.61 o                         
   6   8  12          6.16          3.87         0.91 o                         
   7   8  12          1.46          1.33         0.79 o                         
   8   8  12          1.78          1.41         0.86 o                         
   9   8  12          0.70          0.28         0.89 o                         
  10   8  12          1.72          0.22         1.12 o                         
  11   8  12         43.39         39.14         2.47 o                         
 -12   9  12         34.41         36.64         3.06 o                         
 -11   9  12          0.00          2.36         1.63 o                         
 -10   9  12          0.06         -0.51         1.66 o                         
  -9   9  12          2.11          3.25         1.73 o                         
  -8   9  12         26.41         31.12         2.09 o                         
  -7   9  12          0.00          1.28         1.05 o                         
  -6   9  12         43.78         44.45         2.14 o                         
  -5   9  12          0.71          1.36         1.16 o                         
  -4   9  12         15.89         15.27         1.51 o                         
  -3   9  12          9.60          7.78         1.26 o                         
  -2   9  12         19.86         24.96         1.72 o                         
  -1   9  12         12.98          9.32         1.27 o                         
   0   9  12         52.02         48.90         2.20 o                         
   1   9  12         44.45         46.89         2.24 o                         
   2   9  12         28.15         29.15         1.90 o                         
   3   9  12          0.42         -0.52         0.96 o                         
   4   9  12         90.97        111.26         2.94 o                         
   5   9  12         31.73         31.01         2.50 o                         
   6   9  12         81.28         86.84         2.85 o                         
   7   9  12         28.05         27.86         1.84 o                         
   8   9  12         12.29         14.70         1.53 o                         
   9   9  12         28.88         30.10         2.56 o                         
 -10  10  12          2.16         -1.56         1.56 o                         
  -9  10  12         32.41         30.53         2.95 o                         
  -8  10  12          0.85          1.72         1.48 o                         
  -7  10  12          3.15          0.27         1.17 o                         
  -6  10  12          0.96         -1.00         1.00 o                         
  -5  10  12         18.46         18.89         1.71 o                         
  -4  10  12        128.39        122.03         3.28 o                         
  -3  10  12         36.70         41.43         2.19 o                         
  -2  10  12          0.00         -0.93         0.97 o                         
  -1  10  12          3.72          3.96         1.24 o                         
   0  10  12          0.87          0.49         1.13 o                         
   1  10  12          1.03         -1.06         1.06 o                         
   2  10  12         13.00         14.25         1.59 o                         
   3  10  12         36.74         49.35         2.55 o                         
   4  10  12         99.27        113.18         3.12 o                         
   5  10  12          3.76          4.94         1.28 o                         
   6  10  12         45.72         41.21         2.65 o                         
   7  10  12         28.14         29.83         2.15 o                         
  -6  11  12          4.80          4.60         1.57 o                         
  -5  11  12         22.61         22.77         1.97 o                         
  -4  11  12          1.33          1.27         1.30 o                         
  -3  11  12          1.47          3.34         1.44 o                         
  -2  11  12          9.08          7.66         1.61 o                         
  -1  11  12          0.28         -0.29         1.31 o                         
   0  11  12         45.67         39.44         3.10 o                         
   1  11  12         83.74         78.42         4.45 o                         
   2  11  12          0.20         -0.49         1.16 o                         
   3  11  12         61.04         58.34         2.79 o                         
 -18   1  13          7.60          7.58         2.14 o                         
 -17   1  13         18.37         20.78         2.47 o                         
 -16   1  13        120.88        121.73         3.46 o                         
 -15   1  13        248.94        244.14         4.77 o
[truncated: 154,630 more chars]
